# Supplementary material for: Defining the Transcriptional and Post-transcriptional Landscapes of Mycobacterium smegmatis in Aerobic Growth and Hypoxia
Source: Front Microbiol. 2019 Mar 26;10:591. doi: 10.3389/fmicb.2019.00591 (PMC6448022; doi:10.3389/fmicb.2019.00591)
Supplement: Supplementary file 1 [file Table_1.xlsx]

## Sheet: S1
Supplementary Table S1. List of primers used for validation of 5' ends using 5' RACE.
5' end position	Strand	Associated gene(s)	5' end classification	5' RACE primer	Primer sequence	Is the TSS reported in Li et al, 2017?
2866575	+	ORF15	High conficence pTSS	SSS1672	cggaggccaggtcatacgc	no
3219564	+	MSMEG_3145	High conficence pTSS	SSS1675	gtctggatcgccgcaccg	yes
6626244	-	MSMEG_6571	High conficence pTSS	SSS1677	cggcgtcgagcgcaggac	yes
2305155	-	MSMEG_2225	High conficence pTSS	SSS1712	accgcgttcgcgccgttg	yes
3682967	+	MSMEG_3620	High conficence pTSS	SSS1713	ctccagcatcggttcctc	no
6596337	+	MSMEG_6540	High conficence pTSS	SSS1714	gtgacgacgagaatcacc	no
522449	-	MSMEG_0447	High conficence pTSS	SSS1715	gtcagctggatgtcgagg	no
702532	+	MSMEG_0623	Medium confidenceTSS	SSS987	ggattgtgtgtcatcggttg	no
5038902	-	MSMEG_4941 5'UTR	Medium confidence CS	SSS1744	ccgccacccatgatcaatc	-
86927	+	MSMEG_0064-MSMEG_0065	Medium confidence CS	SSS538	cggagatgcgctcgaaat	-
87293	+	MSMEG_0065	Medium confidence CS	SSS694	gaggcgagagtggtcag	-

## Sheet: S2
Supplementary Table S2. List of all transcription start sites identified in log phase with high confidence. Classification according to their genomic context is also indicated. pTSS: primary transcription start site; iTSS: internal transcription start site; aTSS: antisense transcription start site; oTSS: orphan transcription start site.
										TSS classification
Position in M. smegmatis NC_008596 genome	Strand	Identified in Dataset 1 (Log phase experiment)?	Read coverage in non-converted library - Dataset 1	Read coverage in converted library - Dataset 1	Ratio coverage converted/non-converted library - Dataset 1	Identified in Dataset 2 (Normoxia experiment)?	Read coverage in non-converted library - Dataset 2	Read coverage in converted library - Dataset 2	Ratio coverage converted/non-converted library - Dataset 2	pTSS?	iTSS?	aTSS?	oTSS?
253	+	YES	49.9635	168.758	3.37763	YES	338.764	597.134	1.76268	YES	NO	NO	NO
366	+	YES	20.6457	150.828	7.30553	YES	74.6775	387.159	5.18441	YES	NO	NO	NO
386	+	YES	4.96487	47.1429	9.49528	YES	35.1401	86.1008	2.45022	YES	NO	NO	NO
394	+	YES	76.8772	407.37	5.29897	YES	785.243	980.17	1.24824	YES	NO	NO	NO
400	+	YES	3.0091	17.399	5.78211	YES	6.85145	82.0277	11.9723	YES	NO	NO	NO
4534	+	YES	113.551	2024.1	17.8255	YES	354.116	5428.73	15.3304	YES	NO	NO	NO
4626	-	YES	2.01795	5.70931	2.82927	NO	#N/A	#N/A	#N/A	NO	NO	YES	NO
4638	-	YES	1.79127	14.0012	7.81634	NO	#N/A	#N/A	#N/A	NO	NO	YES	NO
7356	-	NO	33.9584	72.622	2.13856	YES	36.1546	72.8622	2.0153	NO	NO	YES	NO
8942	+	YES	14.0857	35.1318	2.49415	YES	23.8744	45.1811	1.89245	YES	YES	NO	NO
10056	+	YES	9.88532	173.678	17.5693	YES	3.11715	92.7912	29.768	YES	NO	NO	NO
13284	+	YES	2.79127	7.05345	2.52697	NO	#N/A	#N/A	#N/A	YES	YES	NO	NO
13597	-	YES	7.40059	32.3494	4.37119	YES	3.61715	24.1193	6.66804	NO	NO	YES	NO
15176	+	YES	1.03564	20.4265	19.7236	YES	1.11715	24.3714	21.8157	YES	NO	NO	NO
28737	-	YES	1.03564	6.15565	5.94383	NO	#N/A	#N/A	#N/A	NO	NO	YES	NO
42712	-	YES	2.83575	6.54264	2.3072	YES	10.0857	21.9886	2.18017	YES	NO	NO	NO
42731	+	YES	1.41345	6.61358	4.67903	NO	#N/A	#N/A	#N/A	YES	NO	NO	NO
42739	-	YES	50.1281	132.609	2.6454	YES	168.035	476.747	2.83719	YES	NO	NO	NO
42749	+	YES	3.16908	15.1454	4.77912	YES	7.11715	24.3963	3.42782	YES	NO	NO	NO
42879	+	YES	4.19587	16.3669	3.90071	YES	23.6171	50.0177	2.11786	YES	NO	NO	NO
45134	-	YES	4.37807	54.7961	12.516	YES	12.3514	136.932	11.0863	YES	NO	NO	NO
45223	+	YES	81.6242	993.645	12.1734	YES	356.053	2352.67	6.60765	YES	NO	NO	NO
46718	+	YES	1.36012	6.90644	5.0778	NO	#N/A	#N/A	#N/A	YES	NO	YES	NO
46749	+	YES	1.7023	10.1171	5.94319	NO	#N/A	#N/A	#N/A	YES	NO	NO	NO
46755	-	YES	5.33816	252.991	47.3929	YES	19.4601	549.396	28.2319	YES	NO	YES	NO
46758	-	YES	2.88023	68.7429	23.8672	YES	4.85145	88.5795	18.2584	YES	NO	YES	NO
47564	+	YES	12.3655	40.2427	3.25444	YES	32.7258	40.2521	1.22998	YES	NO	NO	NO
47970	-	YES	1.03564	8.20931	7.92683	NO	#N/A	#N/A	#N/A	NO	NO	YES	NO
49750	+	YES	3.06243	7.32311	2.39128	NO	#N/A	#N/A	#N/A	NO	NO	YES	NO
50306	-	YES	14.8322	34.3696	2.31722	YES	42.6232	53.2138	1.24847	YES	YES	NO	NO
51651	-	YES	36.5005	147.115	4.03048	YES	151.581	203.246	1.34084	YES	YES	NO	NO
51672	+	YES	1.03564	9.07232	8.76013	NO	#N/A	#N/A	#N/A	NO	NO	YES	NO
51713	-	YES	10.601	63.2932	5.9705	YES	21.2886	112.372	5.2785	YES	YES	NO	NO
51782	-	YES	9.556	34.6108	3.62189	YES	12.32	41.0831	3.33465	YES	YES	NO	NO
54521	-	YES	2.02679	6.59551	3.25416	YES	11.2572	2.54616	0.22618	YES	YES	NO	NO
55926	-	YES	3.87139	29.1477	7.52902	YES	11.7029	41.8253	3.57392	YES	YES	NO	NO
56347	-	YES	3.44024	50.405	14.6516	YES	2.7343	26.456	9.67559	YES	NO	NO	NO
57568	-	YES	2.36897	10.6924	4.51351	YES	8.58575	24.1193	2.80923	NO	YES	NO	NO
57574	-	YES	1.69346	22.68	13.3927	YES	15.3116	47.2408	3.08529	NO	YES	NO	NO
57682	-	YES	28.8821	169.779	5.87834	YES	54.186	146.143	2.69707	NO	YES	NO	NO
57689	+	YES	1.79127	6.14405	3.43	YES	1.11715	3.17116	2.83862	YES	NO	YES	NO
58052	+	YES	1.79127	6.60199	3.68565	YES	1.7343	8.49432	4.89784	YES	NO	YES	NO
58136	+	YES	2.74679	220.95	80.4394	YES	2.11715	72.7486	34.3616	YES	NO	YES	NO
58228	+	YES	6.80037	16.8237	2.47394	YES	20.1944	4.42116	0.21893	NO	YES	YES	NO
58382	+	YES	2.65808	11.865	4.46374	YES	4.11715	11.4347	2.77732	NO	YES	YES	NO
58434	-	YES	2.39576	8.6195	3.59781	YES	1.11715	3.30966	2.96259	YES	NO	YES	NO
58561	+	YES	2.11576	8.11518	3.83559	YES	3.58575	13.2386	3.69201	NO	YES	NO	NO
58991	+	YES	1.03564	6.83686	6.6016	NO	#N/A	#N/A	#N/A	NO	NO	YES	NO
59900	+	YES	14.6324	42.1041	2.87746	YES	8.7029	21.3175	2.44947	YES	NO	NO	NO
60352	+	YES	6.12486	113.641	18.5541	YES	29.5229	198.175	6.71256	NO	YES	NO	NO
60492	+	YES	2.39576	6.12086	2.55487	YES	1.11715	3.88849	3.48073	NO	NO	YES	NO
61264	-	YES	1.03564	10.9027	10.5275	NO	#N/A	#N/A	#N/A	NO	YES	NO	NO
61375	+	YES	1.69346	11.4844	6.78165	YES	4.85145	33.8388	6.97498	YES	NO	NO	NO
62391	+	YES	1.36012	8.67884	6.38092	YES	1.11715	13.2173	11.8313	NO	YES	NO	NO
65944	+	YES	5.96035	15.5452	2.6081	NO	#N/A	#N/A	#N/A	YES	YES	NO	NO
68171	-	YES	42.1551	114.73	2.72162	YES	60.8973	81.5199	1.33864	YES	NO	NO	NO
68191	+	YES	2.01795	45.3665	22.4815	YES	1.61715	38.3523	23.716	YES	NO	NO	NO
68241	+	YES	82.1757	425.287	5.17533	YES	158.926	445.7	2.80444	YES	NO	NO	NO
68719	+	YES	1.74679	15.3105	8.76496	YES	4.2029	38.1214	9.07028	NO	YES	NO	NO
69442	+	YES	1.36897	5.13405	3.7503	NO	#N/A	#N/A	#N/A	YES	NO	YES	NO
70136	-	YES	1.03564	6.31425	6.09697	YES	1.11715	3.79616	3.39808	YES	NO	NO	NO
70570	-	YES	4.86254	18.1201	3.72646	YES	13.8514	33.8175	2.44144	YES	NO	NO	NO
70850	+	YES	14.4367	259.575	17.9801	YES	55.9203	649.517	11.6151	YES	NO	NO	NO
73596	-	YES	1.36012	9.60631	7.06282	YES	6.6715	11.8963	1.78315	NO	YES	NO	NO
74251	-	YES	3.59138	111.894	31.1564	YES	14.7886	75.0177	5.07266	YES	NO	NO	NO
74581	+	YES	1.03564	11.954	11.5426	YES	4.11715	30.4368	7.39268	YES	NO	NO	NO
76125	-	YES	1.03564	6.49626	6.27272	NO	#N/A	#N/A	#N/A	NO	NO	YES	NO
76142	+	YES	31.9978	249.162	7.78686	YES	59.6775	285.504	4.78412	YES	YES	NO	NO
76867	+	YES	1.68461	19.9389	11.8359	YES	3.11715	19.7195	6.32612	NO	YES	NO	NO
77104	-	YES	1.79127	5.61006	3.13189	YES	1.11715	13.8175	12.3685	NO	NO	YES	NO
77985	-	YES	2.50242	9.73524	3.89034	YES	1.11715	27.7308	24.8228	NO	NO	YES	NO
79543	+	YES	1.36897	5.21658	3.81059	YES	11.4058	6.92116	0.606811	YES	YES	NO	NO
81078	+	YES	1.03564	8.31504	8.02892	NO	#N/A	#N/A	#N/A	YES	YES	NO	NO
81304	+	YES	1.03564	5.67452	5.47926	NO	#N/A	#N/A	#N/A	NO	YES	NO	NO
84064	+	YES	1.36012	6.12598	4.50398	NO	#N/A	#N/A	#N/A	NO	YES	NO	NO
84963	-	YES	1.03564	5.78025	5.58135	NO	#N/A	#N/A	#N/A	NO	NO	YES	NO
87225	+	NO	#N/A	#N/A	#N/A	YES	7.7029	32.8196	4.26068	YES	YES	NO	NO
87284	+	YES	7.17391	29.9398	4.17343	YES	8.35145	31.6868	3.79417	YES	YES	NO	NO
87710	+	YES	2.40461	15.2215	6.33014	YES	4.35145	13.9347	3.2023	YES	NO	NO	NO
90734	+	YES	1.7023	31.9058	18.7427	YES	3.4686	57.6562	16.6223	YES	NO	NO	NO
90841	+	YES	2.16908	6.97091	3.21376	NO	#N/A	#N/A	#N/A	YES	NO	NO	NO
90844	+	YES	2.72025	8.72011	3.20563	YES	4.61715	11.5732	2.50656	YES	NO	NO	NO
90915	+	YES	8.92522	127.263	14.2588	YES	11.0543	207.734	18.7921	YES	NO	NO	NO
91098	+	YES	20.2416	271.766	13.4261	YES	42.1944	496.53	11.7677	YES	NO	NO	NO
91182	+	YES	2.0091	14.5418	7.23799	YES	9.4372	17.5462	1.85926	NO	YES	NO	NO
92275	+	YES	3.84485	60.6886	15.7844	YES	6.61715	45.2734	6.84183	YES	NO	NO	NO
92480	-	YES	1.03564	8.84904	8.54454	NO	#N/A	#N/A	#N/A	NO	NO	YES	NO
92802	-	YES	7.30278	31.1898	4.27095	YES	21.5459	83.5085	3.87584	NO	NO	YES	NO
93132	+	YES	2.02679	15.8086	7.7998	NO	#N/A	#N/A	#N/A	NO	YES	NO	NO
93531	+	YES	3.20472	12.5346	3.91129	YES	12.1171	23.2386	1.91783	NO	YES	NO	NO
93864	+	YES	1.36012	12.2881	9.03454	NO	#N/A	#N/A	#N/A	NO	YES	NO	NO
95131	+	YES	3.21356	9.64758	3.00214	NO	#N/A	#N/A	#N/A	NO	YES	NO	NO
96424	+	YES	1.36012	12.341	9.07341	YES	2.85145	13.0078	4.56182	YES	NO	NO	NO
97940	+	YES	1.36897	6.93612	5.06667	NO	#N/A	#N/A	#N/A	NO	NO	YES	NO
99105	-	YES	2.06243	18.796	9.11351	YES	2.11715	10.5078	4.96319	YES	NO	NO	NO
99377	+	YES	1.03564	7.04185	6.79954	NO	#N/A	#N/A	#N/A	YES	YES	NO	NO
99678	+	YES	30.6465	221.677	7.23334	YES	215.198	451.999	2.10039	YES	NO	NO	NO
99683	+	YES	3.39576	8.73171	2.57136	YES	15.1401	6.96733	0.460191	YES	NO	NO	NO
100472	-	YES	2.01795	32.5094	16.1101	YES	5.11715	51.5234	10.0688	NO	NO	YES	NO
100497	+	YES	1.36897	12.2881	8.97617	YES	2.35145	20.3693	8.66245	NO	YES	NO	NO
101193	+	YES	3.03564	18.725	6.1684	YES	13.9058	108.111	7.77451	NO	YES	NO	NO
101413	+	YES	1.03564	7.44044	7.18441	NO	#N/A	#N/A	#N/A	NO	NO	NO	YES
101470	+	YES	1.79127	45.0312	25.1393	YES	15.0773	45.7138	3.03196	NO	NO	NO	YES
102884	-	YES	12.2454	48.3128	3.94537	YES	129.123	207.55	1.60738	YES	NO	NO	NO
103928	-	YES	2.1246	5.96738	2.80871	YES	12.4372	3.79616	0.305227	YES	YES	NO	NO
105471	+	YES	1.03564	5.22818	5.04828	NO	#N/A	#N/A	#N/A	NO	NO	YES	NO
107413	-	YES	11.1698	73.7221	6.6001	YES	28.8116	108.395	3.7622	YES	NO	NO	NO
107453	-	YES	4.73819	46.4525	9.80385	YES	56.686	168.366	2.97016	YES	NO	NO	NO
109844	+	YES	1.03564	7.33471	7.08232	NO	#N/A	#N/A	#N/A	NO	NO	YES	NO
111635	-	YES	13.2856	215.807	16.2437	YES	16.2886	67.1236	4.12088	YES	NO	NO	NO
111710	-	YES	1.03564	17.6209	17.0145	NO	#N/A	#N/A	#N/A	YES	NO	YES	NO
111973	-	YES	1.7023	7.51786	4.41629	YES	1.61715	12.2905	7.60009	YES	NO	YES	NO
115123	+	YES	1.03564	10.4216	10.063	NO	#N/A	#N/A	#N/A	NO	NO	YES	NO
115955	-	YES	1.03564	7.85711	7.58674	NO	#N/A	#N/A	#N/A	NO	YES	NO	NO
117069	+	YES	1.36897	40.5612	29.629	YES	6.35145	31.7081	4.99226	YES	NO	YES	NO
117072	+	YES	1.03564	12.4275	11.9999	YES	2.11715	13.4943	6.37381	YES	NO	YES	NO
117185	-	YES	29.4777	115.989	3.9348	YES	71.8261	142.578	1.98505	NO	YES	YES	NO
117306	+	YES	20.224	214.129	10.5879	YES	31.7258	180.284	5.68256	YES	NO	NO	NO
118002	+	YES	5.68487	26.8065	4.71542	YES	18.6715	73.6967	3.94702	YES	NO	NO	NO
118920	+	YES	1.03564	7.07152	6.82819	NO	#N/A	#N/A	#N/A	YES	YES	NO	NO
119285	+	YES	4.04474	9.61791	2.37788	YES	63.4432	29.8579	0.470625	NO	YES	NO	NO
120220	+	YES	59.8801	355.418	5.93548	YES	130.543	550.927	4.22026	YES	NO	NO	NO
122105	+	YES	3.14255	9.70557	3.08844	YES	5.11715	14.8366	2.8994	YES	NO	NO	NO
123288	+	YES	1.68461	39.5758	23.4925	YES	3.11715	19.3501	6.20764	YES	YES	NO	NO
128024	-	YES	1.36012	6.62518	4.87101	YES	11.2886	8.44815	0.748376	YES	NO	NO	NO
131531	-	YES	9.8628	35.0662	3.5554	YES	21.6401	47.3579	2.18844	YES	NO	NO	NO
131553	+	YES	2.01795	15.9734	7.91569	YES	6.32005	33.3771	5.28115	NO	NO	YES	NO
131811	-	YES	2.0091	5.17531	2.57594	YES	13.4058	13.7251	1.02382	YES	YES	NO	NO
133351	-	YES	6.51177	16.5953	2.54851	NO	#N/A	#N/A	#N/A	NO	YES	NO	NO
134381	-	YES	1.03564	9.59983	9.2695	NO	#N/A	#N/A	#N/A	YES	YES	NO	NO
135699	-	YES	12.0587	37.668	3.12373	YES	10.4372	16.3636	1.56782	NO	YES	NO	NO
135740	-	YES	14.8676	178.049	11.9756	YES	34.8973	222.276	6.36943	YES	NO	NO	NO
136787	-	YES	22.3263	62.2973	2.79031	YES	83.8575	110.057	1.31243	YES	NO	NO	NO
137824	+	YES	3.25805	9.1303	2.80239	YES	22.8973	20.4368	0.89254	NO	YES	NO	NO
139183	+	YES	3.00026	7.81584	2.60506	NO	#N/A	#N/A	#N/A	NO	YES	NO	NO
141176	-	YES	1.74679	5.59846	3.20501	NO	#N/A	#N/A	#N/A	YES	NO	NO	NO
141213	+	YES	1.03564	6.68965	6.45945	NO	#N/A	#N/A	#N/A	YES	NO	NO	NO
141428	+	YES	1.7023	7.25865	4.26402	YES	1.11715	19.0945	17.0921	NO	YES	NO	NO
141820	-	YES	1.03564	7.93317	7.66018	NO	#N/A	#N/A	#N/A	NO	YES	NO	NO
141850	-	YES	26.1621	190.845	7.29471	YES	21.6944	129.847	5.98528	YES	NO	NO	NO
141908	+	YES	1.68461	19.7814	11.7424	YES	18.4601	41.1293	2.228	YES	NO	YES	NO
141954	-	YES	3.65808	13.7792	3.7668	YES	6.58575	28.956	4.39676	YES	NO	YES	NO
141966	+	YES	1.03564	36.1472	34.9033	YES	8.55435	42.9119	5.01639	YES	NO	NO	NO
145033	-	YES	1.03564	7.79264	7.5245	YES	2.61715	7.01349	2.67982	NO	NO	YES	NO
145239	-	YES	1.03564	6.24978	6.03473	NO	#N/A	#N/A	#N/A	NO	NO	YES	NO
147232	-	YES	1.79127	7.47011	4.1703	NO	#N/A	#N/A	#N/A	YES	YES	NO	NO
149478	-	NO	11.0407	12.1476	1.10025	YES	9.58575	32.1733	3.35637	YES	NO	NO	NO
149514	+	YES	1.36897	7.99251	5.83834	YES	5.2343	25.831	4.93494	YES	NO	NO	NO
149981	+	YES	163.995	800.53	4.88143	YES	966.485	1741.29	1.80167	YES	NO	NO	NO
150008	+	YES	1.79127	8.43885	4.71111	YES	1.11715	13.0078	11.6437	NO	YES	NO	NO
150680	+	YES	4.37807	12.746	2.91134	YES	13.5229	15.6925	1.16043	NO	NO	YES	NO
150782	-	YES	3.06243	7.06504	2.30701	NO	#N/A	#N/A	#N/A	NO	YES	NO	NO
151197	+	YES	32.3006	631.518	19.5513	YES	30.32	86.0334	2.83751	YES	NO	NO	NO
151198	-	YES	7.11601	91.3326	12.8348	YES	1.11715	24.6271	22.0446	YES	NO	NO	NO
151225	+	YES	4.90702	24.2537	4.94265	NO	#N/A	#N/A	#N/A	YES	NO	NO	NO
152508	+	YES	2.66692	6.07959	2.27963	NO	#N/A	#N/A	#N/A	NO	YES	NO	NO
152965	+	YES	373.616	1047.81	2.80451	YES	649.671	1021.74	1.57271	YES	NO	NO	NO
153007	+	YES	13.8856	421.223	30.3353	YES	10.6171	718.331	67.6576	YES	NO	NO	NO
153326	-	YES	1.36897	6.61358	4.83107	YES	1.11715	12.6136	11.2909	NO	NO	YES	NO
153634	-	YES	2.78242	12.5165	4.49842	YES	4.58575	11.8501	2.58412	NO	NO	YES	NO
153840	+	YES	1.36897	11.6368	8.50039	NO	#N/A	#N/A	#N/A	YES	YES	NO	NO
156486	-	YES	5.16049	23.694	4.59142	YES	2.2343	15.7848	7.06476	NO	NO	YES	NO
157342	+	YES	6.8628	31.2814	4.55812	YES	11.7572	17.6598	1.50204	NO	YES	NO	NO
158893	-	YES	1.41345	5.52752	3.91065	NO	#N/A	#N/A	#N/A	NO	NO	YES	NO
160481	+	YES	1.03564	6.04992	5.84174	NO	#N/A	#N/A	#N/A	NO	YES	NO	NO
161592	+	YES	2.06243	5.76865	2.79702	NO	#N/A	#N/A	#N/A	NO	YES	NO	NO
162489	+	YES	2.06243	8.86711	4.29936	NO	#N/A	#N/A	#N/A	YES	YES	NO	NO
162498	+	YES	3.80037	9.51218	2.50296	NO	#N/A	#N/A	#N/A	YES	YES	NO	NO
162865	+	YES	54.9603	261.649	4.7607	YES	236.79	604.013	2.55084	YES	YES	NO	NO
164425	+	YES	2.77358	6.44851	2.32498	YES	10.9915	3.79616	0.345371	YES	YES	NO	NO
164768	+	YES	2.01795	5.16372	2.5589	YES	15.0857	14.2578	0.945118	YES	YES	NO	NO
165686	+	YES	1.69346	7.11279	4.20016	YES	15.1401	10.9943	0.726172	YES	YES	NO	NO
166879	+	NO	#N/A	#N/A	#N/A	YES	1.11715	17.5675	15.7253	NO	NO	YES	NO
169361	-	YES	14.9255	40.0375	2.68249	YES	138.129	140.128	1.01447	YES	NO	NO	NO
169969	+	YES	1.03564	7.83391	7.56435	NO	#N/A	#N/A	#N/A	NO	NO	YES	NO
171014	-	YES	15.9035	44.7859	2.8161	YES	19.5543	37.9368	1.94007	YES	NO	NO	NO
175424	-	YES	1.7023	9.94044	5.83941	NO	#N/A	#N/A	#N/A	YES	NO	NO	NO
175471	+	YES	5.26715	47.2808	8.97654	YES	7.11715	23.956	3.36595	YES	NO	NO	NO
178560	-	YES	1.03564	5.56879	5.37716	YES	1.7343	14.9751	8.63469	YES	NO	NO	NO
191573	-	YES	27.4732	96.3818	3.50821	YES	67.9915	136.541	2.00821	YES	NO	NO	NO
193270	-	YES	2.67577	14.1948	5.30493	NO	#N/A	#N/A	#N/A	YES	NO	NO	NO
193409	-	YES	2.99141	9.10711	3.04442	YES	1.11715	1.92116	1.7197	YES	NO	NO	NO
193590	+	YES	2.01795	9.62951	4.77193	NO	#N/A	#N/A	#N/A	YES	NO	NO	NO
194521	-	YES	1.03564	6.02025	5.81309	YES	1.61715	5.04616	3.12041	NO	NO	YES	NO
195167	-	YES	4.79152	66.5282	13.8846	YES	1.61715	26.8963	16.6319	NO	YES	YES	NO
195195	-	YES	1.03564	6.91804	6.67999	NO	#N/A	#N/A	#N/A	NO	YES	YES	NO
199051	-	YES	1.03564	11.2832	10.895	YES	9.1715	43.4908	4.74195	YES	YES	NO	NO
199426	-	YES	1.03564	7.96932	7.69509	NO	#N/A	#N/A	#N/A	YES	NO	YES	NO
203576	-	YES	4.80921	16.5424	3.43974	YES	9.7029	35.4581	3.65438	YES	NO	NO	NO
204173	-	YES	1.36012	5.69771	4.18911	NO	#N/A	#N/A	#N/A	YES	NO	NO	NO
204196	+	YES	2.7023	8.87871	3.28561	YES	5.7343	11.2251	1.95754	YES	NO	NO	NO
207852	-	YES	1.03564	6.17884	5.96623	NO	#N/A	#N/A	#N/A	NO	NO	YES	NO
209318	+	YES	1.03564	5.11085	4.93499	YES	1.11715	11.9212	10.6711	NO	NO	YES	NO
211961	-	YES	1.41345	7.09471	5.01942	YES	1.61715	16.7329	10.3472	YES	NO	NO	NO
212094	+	YES	2.39576	29.4058	12.2741	YES	6.61715	68.9524	10.4203	YES	NO	NO	NO
213006	-	YES	7.41422	90.4633	12.2013	YES	40.2802	197.134	4.89407	NO	YES	NO	NO
216711	-	YES	1.69346	6.30265	3.72176	NO	#N/A	#N/A	#N/A	YES	NO	NO	NO
216780	-	YES	3.09806	14.1767	4.57598	YES	5.82005	27.1733	4.66891	YES	NO	NO	NO
218503	+	YES	1.79127	6.54912	3.65614	NO	#N/A	#N/A	#N/A	NO	YES	NO	NO
219142	+	YES	1.03564	5.28105	5.09932	NO	#N/A	#N/A	#N/A	YES	NO	YES	NO
219463	-	YES	7.8719	46.3122	5.88324	YES	91.6147	337.77	3.68685	YES	NO	YES	NO
219476	-	YES	1.7023	5.18179	3.04399	NO	#N/A	#N/A	#N/A	YES	NO	YES	NO
219614	+	YES	1.03564	6.16725	5.95503	YES	2.11715	5.13849	2.42708	NO	YES	NO	NO
221428	-	YES	1.03564	6.95931	6.71984	NO	#N/A	#N/A	#N/A	NO	NO	YES	NO
225824	-	NO	#N/A	#N/A	#N/A	YES	1.11715	19.7195	17.6516	NO	NO	YES	NO
227352	-	YES	1.03564	9.62439	9.29321	NO	#N/A	#N/A	#N/A	NO	NO	YES	NO
229567	-	YES	82.7265	255.032	3.08283	YES	265.838	599.79	2.25622	NO	YES	NO	NO
230020	-	YES	6.68487	59.4852	8.89848	YES	29.2258	184.286	6.30559	YES	NO	NO	NO
230088	-	YES	6.91612	170.024	24.5837	YES	18.82	390	20.7226	YES	NO	NO	NO
235307	-	YES	1.36012	7.01865	5.1603	YES	6.35145	19.652	3.0941	YES	NO	NO	NO
235368	+	YES	2.01795	9.94044	4.92602	NO	#N/A	#N/A	#N/A	YES	NO	NO	NO
237140	-	YES	1.03564	25.6263	24.7445	YES	1.7343	24.6058	14.1878	NO	YES	NO	NO
237507	-	YES	2.0091	16.7231	8.32366	YES	3.61715	28.0291	7.74895	YES	YES	NO	NO
237533	+	YES	4.39602	11.5721	2.63241	YES	6.32005	8.79616	1.39179	NO	NO	YES	NO
240026	-	YES	2.39576	13.6258	5.68745	YES	8.82005	10.902	1.23605	YES	NO	NO	NO
240477	-	YES	1.03564	12.5694	12.1369	YES	1.11715	13.054	11.6851	YES	NO	NO	NO
242465	-	YES	13.1034	37.4797	2.8603	YES	86.3345	98.9737	1.1464	YES	NO	NO	NO
242621	+	YES	63.863	467.984	7.32795	YES	209.135	1100.47	5.26199	NO	YES	NO	NO
244743	+	YES	1.03564	8.61438	8.31796	NO	#N/A	#N/A	#N/A	YES	NO	NO	NO
246263	-	YES	3.7114	51.664	13.9203	YES	17.6715	43.7003	2.47292	NO	YES	NO	NO
246360	+	YES	4.96487	30.1436	6.07138	YES	7.61715	28.956	3.80142	NO	YES	NO	NO
248127	+	YES	2.35128	6.63166	2.82045	YES	5.61715	13.054	2.32395	YES	YES	NO	NO
248176	+	YES	3.16908	8.29185	2.61648	NO	#N/A	#N/A	#N/A	YES	NO	NO	NO
248578	-	YES	5.81831	18.943	3.25575	YES	8.11715	3.93466	0.484734	NO	NO	YES	NO
249456	+	YES	4.57369	96.2232	21.0384	YES	3.2343	159.819	49.4138	YES	NO	NO	NO
251957	+	YES	2.36897	11.9888	5.06075	NO	#N/A	#N/A	#N/A	NO	NO	YES	NO
252268	+	YES	1.36897	5.55719	4.0594	NO	#N/A	#N/A	#N/A	NO	NO	YES	NO
252975	+	YES	1.03564	6.91292	6.67505	YES	2.11715	36.0831	17.0432	NO	NO	YES	NO
253143	+	YES	1.36897	5.17531	3.78044	NO	#N/A	#N/A	#N/A	NO	NO	YES	NO
253576	+	YES	1.03564	15.5375	15.0029	YES	2.2343	29.9503	13.4048	YES	NO	YES	NO
253582	-	YES	1.36897	39.3502	28.7444	YES	12.0543	68.5121	5.6836	YES	NO	NO	NO
253607	+	YES	41.6299	273.937	6.58029	YES	326.693	1454.29	4.45156	YES	NO	YES	NO
253620	-	YES	1.03564	7.95124	7.67764	YES	1.61715	16.9425	10.4767	YES	NO	YES	NO
253631	+	YES	2.40461	8.66725	3.60443	YES	6.9372	3.17116	0.457125	YES	NO	NO	NO
254319	+	YES	2.06243	8.77298	4.25371	NO	#N/A	#N/A	#N/A	YES	NO	NO	NO
257013	+	YES	1.03564	5.20499	5.02588	NO	#N/A	#N/A	#N/A	NO	YES	NO	NO
257386	-	YES	1.03564	6.62518	6.39721	YES	1.11715	15.4155	13.7989	NO	NO	YES	NO
258821	+	YES	1.03564	6.60199	6.37481	YES	1.11715	6.52699	5.84254	NO	NO	YES	NO
259288	-	YES	179.903	503.165	2.79687	YES	459.977	1261.79	2.74317	YES	NO	NO	NO
259309	+	YES	1.7023	14.659	8.61125	YES	4.58575	15.3232	3.34147	YES	NO	YES	NO
259321	-	YES	2.1246	6.48978	3.05459	NO	#N/A	#N/A	#N/A	YES	NO	YES	NO
259367	+	YES	16.1214	69.1029	4.28642	YES	48.3659	74.066	1.53137	YES	NO	NO	NO
259990	-	YES	2.74679	24.6652	8.97967	YES	13.0857	61.9141	4.73141	YES	NO	NO	NO
260050	+	YES	10.2851	26.1539	2.54289	YES	13.5229	20.1385	1.48921	YES	NO	NO	NO
261323	+	YES	2.73794	8.76138	3.19999	YES	2.61715	10.277	3.92679	YES	NO	NO	NO
261418	+	YES	45.8796	152.528	3.32453	YES	110.615	163.505	1.47815	YES	NO	NO	NO
264511	-	YES	2.72025	7.35278	2.70298	NO	#N/A	#N/A	#N/A	NO	YES	NO	NO
264543	-	YES	70.6724	690.366	9.76853	YES	274.447	958.569	3.49273	YES	NO	NO	NO
264583	-	YES	1.68461	12.2107	7.24836	YES	1.11715	13.1712	11.79	YES	NO	NO	NO
264607	+	YES	26.1131	81.3203	3.11416	YES	27.4915	54.6484	1.98783	YES	NO	NO	NO
266044	-	YES	112.875	1296.49	11.4861	YES	1.11715	91.1079	81.5539	NO	NO	YES	NO
269390	-	YES	4.08922	61.985	15.1581	YES	31.1316	157.283	5.0522	YES	NO	NO	NO
270249	-	YES	64.9206	247.777	3.81662	YES	148.629	219.684	1.47807	YES	YES	NO	NO
270292	-	YES	1.69346	12.746	7.52664	YES	5.4686	24.0021	4.38908	YES	YES	NO	NO
270311	+	YES	1.36897	5.29912	3.87088	NO	#N/A	#N/A	#N/A	NO	NO	YES	NO
270444	-	YES	2.38692	5.56231	2.33033	YES	2.11715	8.40199	3.96854	YES	YES	NO	NO
273010	-	YES	52.0926	167.101	3.20776	YES	243.478	457.724	1.87994	YES	NO	NO	NO
273030	-	YES	1.03564	6.11438	5.90398	NO	#N/A	#N/A	#N/A	YES	NO	NO	NO
273049	+	YES	28.3091	77.2654	2.72934	YES	51.6002	55.9908	1.08509	YES	NO	NO	NO
273057	-	YES	36.7537	125.628	3.41809	YES	115.506	162.489	1.40676	YES	NO	NO	NO
273148	+	YES	1.03564	12.0702	11.6548	YES	1.11715	22.081	19.7654	YES	NO	NO	NO
273916	+	YES	4.52036	12.6983	2.80913	YES	10.5857	3.79616	0.358611	YES	NO	NO	NO
273946	-	YES	2.34243	5.60358	2.3922	NO	#N/A	#N/A	#N/A	NO	NO	YES	NO
273961	+	YES	7.35611	176.979	24.0588	YES	18.6171	431.566	23.1811	YES	NO	NO	NO
273964	+	YES	2.8269	15.7736	5.5798	NO	#N/A	#N/A	#N/A	YES	NO	NO	NO
277011	-	YES	4.08922	28.6731	7.01187	YES	13.82	49.8331	3.60586	YES	YES	NO	NO
279161	-	YES	3.72025	22.7148	6.10572	YES	2.11715	7.59233	3.58611	YES	NO	NO	NO
281927	-	YES	6.88049	23.6371	3.43539	YES	8.1715	58.1179	7.11227	NO	YES	NO	NO
282058	-	NO	6.47613	11.3671	1.75523	YES	16.7029	49.8331	2.9835	NO	YES	NO	NO
283437	+	YES	1.36012	34.4562	25.3331	YES	6.6715	26.7329	4.00704	NO	NO	YES	NO
283490	+	YES	6.90728	62.9071	9.10737	YES	11.9686	180.604	15.0898	NO	NO	YES	NO
283659	-	YES	9.27625	45.9768	4.9564	YES	68.7947	169.893	2.46957	YES	YES	NO	NO
283880	-	YES	6.23151	96.6448	15.509	YES	7.9686	182.738	22.9323	YES	YES	NO	NO
284100	+	YES	1.03564	6.04992	5.84174	NO	#N/A	#N/A	#N/A	NO	NO	YES	NO
285010	-	YES	43.1237	118.971	2.75883	YES	203.144	161.349	0.794262	YES	NO	NO	NO
285067	+	YES	7.35179	39.857	5.42141	YES	16.5229	55.4581	3.35643	YES	NO	NO	NO
285142	+	YES	4.72935	10.7441	2.27179	YES	8.05435	16.2251	2.01446	YES	NO	NO	NO
286173	+	NO	10.5206	9.78696	0.930265	YES	7.9686	30.3658	3.81068	YES	YES	NO	NO
287742	+	YES	95.0868	341.038	3.5866	YES	209.338	292.706	1.39824	YES	NO	NO	NO
288403	-	YES	1.03564	9.10711	8.79373	YES	3.58575	15.554	4.33772	NO	NO	YES	NO
290685	+	YES	5.05384	15.1867	3.00498	NO	#N/A	#N/A	#N/A	YES	NO	NO	NO
294737	+	YES	1.73794	27.7095	15.9439	YES	2.7343	20.0213	7.32228	YES	NO	NO	NO
297738	+	YES	1.68461	5.70419	3.38606	NO	#N/A	#N/A	#N/A	YES	YES	NO	NO
297972	+	YES	2.01795	6.14405	3.04471	NO	#N/A	#N/A	#N/A	YES	YES	NO	NO
300616	-	YES	5.10716	31.1601	6.10126	YES	9.2343	104.737	11.3422	NO	NO	YES	NO
302251	-	YES	2.1246	6.15565	2.89732	YES	1.7343	22.8232	13.1599	NO	NO	YES	NO
303301	-	YES	2.11576	23.8952	11.2939	YES	7.6715	56.0618	7.3078	YES	NO	NO	NO
305138	-	YES	1.36897	5.39326	3.93965	YES	1.11715	3.84233	3.4394	NO	YES	NO	NO
305260	-	YES	3.11576	21.6132	6.93673	YES	12.6715	34.9041	2.75454	YES	YES	NO	NO
314800	-	YES	1.36897	6.88325	5.02805	YES	1.11715	16.1328	14.441	NO	NO	YES	NO
314819	+	YES	20.3794	48.1424	2.36231	YES	49.5459	57.6314	1.16319	YES	YES	NO	NO
314845	+	YES	9.91185	54.849	5.53368	YES	41.2174	102.095	2.47699	YES	YES	NO	NO
317507	-	YES	30.4514	117.31	3.85237	YES	55.3345	133.295	2.4089	YES	NO	NO	NO
317520	-	YES	1.41345	8.08038	5.71677	NO	#N/A	#N/A	#N/A	YES	NO	NO	NO
318844	-	YES	1.03564	6.89485	6.65759	YES	4.7029	10.9943	2.33777	YES	NO	NO	NO
320147	+	YES	1.7023	5.70419	3.35087	NO	#N/A	#N/A	#N/A	YES	NO	NO	NO
321234	+	YES	1.68461	12.2649	7.28055	NO	#N/A	#N/A	#N/A	YES	YES	NO	NO
322283	-	YES	3.0091	10.5041	3.49078	NO	#N/A	#N/A	#N/A	NO	NO	YES	NO
324638	+	YES	1.36012	6.95931	5.11667	NO	#N/A	#N/A	#N/A	NO	NO	YES	NO
327125	-	YES	5.52921	28.1727	5.09526	YES	6.2343	19.9041	3.19268	NO	YES	NO	NO
327668	-	YES	1.74679	5.17531	2.96277	YES	1.61715	10.3693	6.41209	YES	NO	NO	NO
329908	+	YES	1.03564	9.89917	9.55854	NO	#N/A	#N/A	#N/A	NO	NO	YES	NO
330609	-	YES	6.22266	21.2482	3.41465	YES	11.5857	19.8366	1.71216	YES	NO	NO	NO
330666	+	YES	1.03564	7.8803	7.60914	YES	1.11715	9.69815	8.68116	YES	NO	NO	NO
333191	-	YES	1.36897	26.9163	19.6617	YES	7.85145	61.2891	7.80608	YES	NO	NO	NO
333256	+	YES	4.37807	13.2388	3.02388	YES	58.3889	85.6143	1.46628	YES	NO	NO	NO
335293	+	YES	1.36897	7.83391	5.72249	YES	1.11715	8.17116	7.3143	NO	NO	YES	NO
337945	-	YES	4.46703	21.0198	4.70554	YES	9.4372	41.5021	4.39772	YES	NO	NO	NO
341895	-	YES	8.00509	20.8019	2.59858	NO	#N/A	#N/A	#N/A	NO	YES	NO	NO
341939	-	YES	7.20497	79.3915	11.019	YES	17.1715	64.1371	3.73509	YES	NO	NO	NO
342714	-	YES	1.41345	6.60199	4.67083	YES	6.9372	21.6655	3.12309	YES	NO	NO	NO
342747	+	YES	9.52087	23.77	2.49663	YES	33.2174	44.8118	1.34905	YES	NO	NO	NO
343348	+	YES	3.39576	8.2557	2.43118	YES	15.7886	9.07315	0.574663	NO	YES	NO	NO
346986	-	YES	3.47588	8.69044	2.50021	NO	#N/A	#N/A	#N/A	NO	YES	NO	NO
347953	-	YES	28.9271	122.873	4.24769	YES	121.24	432.812	3.56987	YES	NO	NO	NO
352115	-	YES	6.60958	220.489	33.3591	YES	41.7174	1039.81	24.9251	YES	NO	NO	NO
352128	-	YES	55.6709	477.606	8.57911	YES	263.595	1016.78	3.85733	YES	NO	NO	NO
352236	+	YES	10.53	31.0762	2.95122	YES	8.11715	13.402	1.65107	YES	NO	NO	NO
352936	+	NO	7.22292	8.02218	1.11066	YES	2.35145	35.9233	15.2771	NO	YES	NO	NO
358752	-	YES	40.5592	172.217	4.24607	YES	61.9976	149.435	2.41034	YES	NO	NO	NO
359109	-	YES	1.36897	9.12518	6.66573	YES	1.11715	8.98082	8.03905	YES	NO	NO	NO
359677	-	YES	1.36897	7.76945	5.6754	NO	#N/A	#N/A	#N/A	NO	YES	NO	NO
361782	+	YES	1.03564	6.22659	6.01233	YES	2.7343	20.4368	7.47423	NO	YES	NO	NO
362006	-	YES	3.4314	8.22091	2.39579	YES	4.2343	7.29048	1.72177	NO	NO	YES	NO
362035	-	YES	2.03564	13.5898	6.67596	NO	#N/A	#N/A	#N/A	NO	NO	YES	NO
362287	+	YES	3.80921	9.96363	2.61567	NO	#N/A	#N/A	#N/A	NO	YES	NO	NO
362292	-	YES	5.56484	25.8483	4.64492	YES	9.28865	52.1236	5.61154	NO	NO	YES	NO
368062	-	YES	27.2909	81.6194	2.99071	YES	23.9915	18.1001	0.754438	YES	NO	NO	NO
369319	-	YES	2.36012	7.41725	3.14274	YES	7.9058	8.93466	1.13014	NO	NO	YES	NO
380298	-	YES	1.41345	14.8345	10.4952	YES	4.4686	27.081	6.06028	YES	YES	NO	NO
380455	+	NO	3.35128	5.55071	1.6563	YES	3.2343	31.5696	9.76088	NO	NO	YES	NO
380751	+	YES	1.03564	11.9772	11.565	YES	1.11715	14.581	13.0519	NO	NO	YES	NO
381811	-	YES	1.68461	20.193	11.9867	YES	10.1715	30.6889	3.01715	YES	NO	NO	NO
382138	-	YES	1.03564	11.2962	10.9075	YES	2.11715	21.9638	10.3742	YES	NO	YES	NO
384612	+	YES	5.82716	44.5046	7.63745	YES	4.2029	87.3544	20.7843	NO	YES	NO	NO
386024	+	YES	1.69346	6.88325	4.06461	NO	#N/A	#N/A	#N/A	YES	YES	NO	NO
390810	-	YES	1.03564	5.61518	5.42196	YES	1.11715	15.206	13.6114	NO	NO	YES	NO
393058	-	YES	1.36012	5.59198	4.11137	NO	#N/A	#N/A	#N/A	NO	NO	YES	NO
393590	-	YES	1.36897	7.82232	5.71402	NO	#N/A	#N/A	#N/A	NO	NO	NO	YES
393915	-	YES	3.96487	19.477	4.91238	YES	10.7029	40.6676	3.79968	YES	NO	NO	NO
395625	+	YES	7.96945	67.8128	8.50909	YES	2.11715	14.7443	6.96423	YES	NO	NO	NO
396189	+	YES	7.45819	32.7327	4.38882	YES	1.7343	13.3558	7.70099	NO	YES	NO	NO
401313	-	YES	8.77409	31.8295	3.62767	NO	#N/A	#N/A	#N/A	YES	YES	NO	NO
401343	-	YES	71.9082	592.201	8.23551	YES	226.901	1141.58	5.03117	YES	NO	NO	NO
401448	+	YES	6.4405	18.3677	2.85191	YES	20.6087	23.7713	1.15346	YES	NO	NO	NO
401736	+	YES	2.41345	9.20124	3.81248	NO	#N/A	#N/A	#N/A	NO	YES	NO	NO
403856	+	YES	1.03564	5.20499	5.02588	NO	#N/A	#N/A	#N/A	YES	NO	NO	NO
403870	+	YES	12.2497	58.5575	4.78032	YES	61.4203	79.5525	1.29522	NO	YES	NO	NO
404569	+	YES	1.36012	32.614	23.9787	YES	3.85145	85.6214	22.231	YES	NO	NO	NO
406255	-	YES	1.7023	7.95772	4.67468	YES	3.11715	18.4482	5.91828	NO	NO	YES	NO
406361	+	YES	2.03564	5.22818	2.56833	YES	13.3514	6.92116	0.518383	YES	YES	NO	NO
406484	+	YES	1.03564	8.42725	8.13727	NO	#N/A	#N/A	#N/A	YES	YES	NO	NO
406707	+	YES	7.42281	166.717	22.4601	YES	17.0857	245.788	14.3856	YES	YES	NO	NO
406725	+	YES	3.64923	8.26218	2.26409	YES	16.6715	19.8366	1.18985	YES	YES	NO	NO
408370	-	YES	1.03564	10.8202	10.4478	YES	1.11715	20.1847	18.068	YES	NO	NO	NO
408465	-	YES	1.03564	5.69771	5.50165	NO	#N/A	#N/A	#N/A	YES	NO	NO	NO
408484	+	YES	3.0091	24.4163	8.11414	YES	10.2029	34.9503	3.42552	YES	NO	NO	NO
411528	+	YES	5.3159	12.0998	2.27616	YES	62.1775	54.3466	0.874055	NO	YES	NO	NO
413614	+	YES	8.76072	26.555	3.03114	YES	8.61715	38.0291	4.41319	NO	YES	NO	NO
415754	+	YES	1.36012	7.82232	5.75118	NO	#N/A	#N/A	#N/A	NO	NO	YES	NO
416308	-	YES	9.45844	69.4009	7.33745	YES	38.0459	56.7081	1.49052	YES	NO	NO	NO
416312	+	YES	2.36012	6.44339	2.73011	NO	#N/A	#N/A	#N/A	YES	NO	NO	NO
416319	-	YES	6.1337	19.2887	3.14471	YES	12.0543	5.67116	0.470466	YES	NO	NO	NO
416355	+	YES	54.4932	190.298	3.49215	YES	185.801	204.964	1.10314	YES	NO	NO	NO
417742	+	NO	238.321	487.249	2.04451	YES	4.9686	54.0483	10.878	NO	NO	NO	YES
417879	+	NO	4952.16	7408.56	1.49603	YES	81.3345	196.839	2.42012	NO	NO	NO	YES
420914	+	YES	1.03564	5.22306	5.04333	NO	#N/A	#N/A	#N/A	NO	NO	YES	NO
421845	+	YES	1.03564	6.19692	5.98368	NO	#N/A	#N/A	#N/A	YES	NO	YES	NO
424895	+	YES	1.03564	6.88973	6.65265	NO	#N/A	#N/A	#N/A	YES	NO	NO	NO
425180	+	YES	5.57369	14.9286	2.67841	YES	1.61715	16.179	10.0046	YES	NO	NO	NO
425246	+	YES	97.7453	420.159	4.2985	YES	664.952	1326.65	1.99511	YES	NO	NO	NO
425250	+	YES	76.9616	217.532	2.8265	YES	316.913	415.217	1.31019	YES	NO	NO	NO
425692	+	YES	1.69346	12.3822	7.31181	YES	9.4372	18.5156	1.96198	YES	YES	NO	NO
425885	+	YES	3.10691	11.1788	3.59806	YES	1.11715	21.0405	18.8341	NO	YES	NO	NO
426554	-	YES	3.72025	12.6686	3.40532	YES	5.7343	29.4638	5.13816	NO	NO	YES	NO
426575	+	YES	4.11601	11.7476	2.85413	YES	8.7343	14.6982	1.68281	NO	YES	NO	NO
426702	-	YES	1.36012	6.09119	4.4784	NO	#N/A	#N/A	#N/A	NO	NO	YES	NO
426944	-	YES	4.93381	42.0628	8.52542	YES	6.08575	86.2642	14.1748	NO	NO	YES	NO
427175	+	YES	4.04474	10.1055	2.49844	NO	#N/A	#N/A	#N/A	NO	YES	NO	NO
428105	-	YES	1.74679	7.85199	4.49511	YES	1.61715	7.73082	4.78052	NO	NO	YES	NO
428218	+	YES	1.03564	36.6644	35.4028	YES	15.9058	96.566	6.07112	YES	YES	NO	NO
428516	+	YES	1.41345	17.4982	12.3798	NO	#N/A	#N/A	#N/A	YES	YES	NO	NO
428828	-	YES	1.03564	5.87439	5.67225	NO	#N/A	#N/A	#N/A	NO	NO	YES	NO
429242	+	YES	1.03564	10.2692	9.91587	YES	4.2029	19.7443	4.69779	NO	YES	NO	NO
429548	-	NO	#N/A	#N/A	#N/A	YES	1.11715	22.6598	20.2836	NO	NO	YES	NO
429549	-	YES	1.03564	6.03832	5.83054	NO	#N/A	#N/A	#N/A	NO	NO	YES	NO
429820	-	YES	1.03564	6.02025	5.81309	NO	#N/A	#N/A	#N/A	NO	NO	YES	NO
430395	-	YES	1.03564	5.70931	5.51285	NO	#N/A	#N/A	#N/A	NO	NO	YES	NO
430450	-	YES	5.98714	32.9972	5.51135	YES	2.2343	22.9616	10.2769	NO	NO	YES	NO
430799	-	YES	2.07127	8.19771	3.95781	YES	1.61715	1.29616	0.801512	NO	NO	YES	NO
431167	-	YES	6.4405	49.9485	7.75537	YES	9.82005	74.8047	7.61755	NO	NO	YES	NO
432079	-	YES	3.72909	16.83	4.51315	NO	#N/A	#N/A	#N/A	YES	NO	NO	NO
432167	-	NO	181.099	392.58	2.16776	YES	282.315	634.886	2.24886	YES	NO	NO	NO
432199	-	YES	6.79152	21.5888	3.17879	YES	1.11715	12.3828	11.0843	YES	NO	NO	NO
432218	-	YES	22.9614	83.3389	3.62953	YES	47.0688	99.9219	2.12289	YES	NO	NO	NO
432242	+	YES	1.03564	9.06584	8.75388	NO	#N/A	#N/A	#N/A	NO	NO	YES	NO
433179	-	YES	1.36897	35.1499	25.6762	YES	10.1171	62.3544	6.16324	YES	NO	NO	NO
433833	+	YES	6.03615	90.6544	15.0186	YES	5.7029	115.124	20.187	NO	YES	NO	NO
434053	-	YES	1.36897	8.77298	6.40845	YES	1.11715	2.54616	2.27916	NO	NO	YES	NO
434751	-	YES	1.03564	10.0758	9.72913	NO	#N/A	#N/A	#N/A	NO	NO	YES	NO
434906	-	YES	3.38692	22.475	6.63584	YES	8.52295	23.4943	2.7566	NO	NO	YES	NO
434925	+	YES	87.9894	198.732	2.25859	YES	132.589	147.88	1.11532	YES	NO	NO	NO
434951	-	YES	1.03564	5.53912	5.34851	NO	#N/A	#N/A	#N/A	NO	NO	YES	NO
435404	-	YES	1.03564	6.46658	6.24407	NO	#N/A	#N/A	#N/A	NO	NO	YES	NO
435639	+	YES	1.36012	5.72739	4.21093	YES	6.7029	10.3693	1.54699	NO	YES	NO	NO
436054	-	YES	1.03564	5.76218	5.5639	YES	1.7343	17.7521	10.2359	NO	NO	YES	NO
436171	+	YES	79.3533	250.652	3.15868	YES	297.624	1083.03	3.6389	YES	NO	NO	NO
436398	-	YES	10.3829	27.2569	2.62517	YES	18.6401	31.9638	1.71479	NO	NO	YES	NO
436826	-	YES	1.03564	5.20499	5.02588	NO	#N/A	#N/A	#N/A	NO	NO	YES	NO
436966	+	YES	1.03564	18.4257	17.7916	YES	3.11715	24.0945	7.72964	YES	YES	NO	NO
437258	+	YES	22.9089	157.121	6.85851	YES	209.167	299.727	1.43296	YES	NO	NO	NO
437972	-	YES	2.98256	7.03025	2.35712	YES	1.11715	11.2251	10.048	NO	NO	YES	NO
438057	-	YES	1.03564	7.79264	7.5245	NO	#N/A	#N/A	#N/A	NO	NO	YES	NO
438506	-	YES	2.65808	8.66725	3.26072	NO	#N/A	#N/A	#N/A	NO	NO	YES	NO
439667	-	YES	1.03564	12.5926	12.1592	YES	1.11715	10.6712	9.55214	NO	NO	YES	NO
440837	-	YES	1.41345	12.341	8.73109	NO	#N/A	#N/A	#N/A	NO	NO	NO	YES
440861	+	YES	3.69371	158.154	42.8171	YES	33.5145	297.102	8.86489	YES	NO	NO	NO
441180	+	YES	2.5469	11.7838	4.62672	YES	7.55435	17.7308	2.3471	NO	YES	NO	NO
441668	-	YES	1.36012	18.8475	13.8572	YES	1.7343	16.7116	9.63596	NO	NO	YES	NO
442012	+	YES	6.68487	15.7671	2.35862	YES	8.82005	12.152	1.37777	NO	NO	YES	NO
442670	+	YES	2.36012	9.57664	4.05768	YES	4.7343	19.4673	4.11198	YES	NO	YES	NO
442930	+	YES	1.03564	11.4135	11.0208	NO	#N/A	#N/A	#N/A	YES	NO	YES	NO
442968	-	YES	12.7299	44.8042	3.5196	YES	60.1546	53.5582	0.890343	NO	YES	YES	NO
443143	+	YES	15.8944	88.456	5.56523	YES	47.0688	58.8388	1.25006	YES	NO	YES	NO
443351	-	YES	1.03564	6.92964	6.69119	NO	#N/A	#N/A	#N/A	YES	NO	YES	NO
443485	+	YES	5.28484	110.647	20.9367	YES	17.4915	168.111	9.61097	NO	YES	NO	NO
443697	+	YES	7.61843	28.8357	3.78499	YES	9.35145	23.8175	2.54693	YES	YES	NO	NO
444075	+	YES	719.438	1703.85	2.3683	YES	3442.7	4742.33	1.3775	YES	NO	NO	NO
445171	-	YES	1.03564	6.61358	6.38601	YES	1.11715	6.66548	5.96651	NO	NO	NO	YES
445177	-	YES	7.74755	24.7105	3.18946	YES	2.11715	19.581	9.24874	NO	NO	NO	YES
446921	-	YES	82.9274	245.427	2.95954	YES	272.987	600.394	2.19935	NO	YES	NO	NO
447374	-	YES	5.29368	66.7733	12.6138	YES	20.9058	181.182	8.66662	YES	NO	NO	NO
447442	-	YES	3.90702	173.713	44.4618	YES	16.2029	355.376	21.9329	YES	NO	NO	NO
447470	-	YES	80.051	257.601	3.21796	YES	238.535	545.976	2.28887	YES	NO	NO	NO
447513	+	YES	1.03564	6.22011	6.00608	NO	#N/A	#N/A	#N/A	YES	NO	YES	NO
447544	-	YES	2.50242	6.98898	2.79289	NO	#N/A	#N/A	#N/A	YES	NO	YES	NO
447557	+	YES	406.321	1038.31	2.5554	YES	1776.6	2223.96	1.25181	YES	NO	YES	NO
447579	-	YES	3.14255	15.1635	4.82523	YES	5.11715	10.6463	2.08051	YES	NO	YES	NO
447603	+	YES	19.944	96.4965	4.83838	YES	75.506	141.651	1.87603	YES	NO	NO	NO
447614	+	YES	39.1854	583.755	14.8973	YES	127.778	1363.75	10.6728	YES	NO	NO	NO
447906	+	YES	2.36897	13.444	5.67503	YES	4.2343	34.8579	8.23228	NO	YES	NO	NO
451984	+	YES	1.7023	14.8577	8.72799	YES	6.4686	13.1001	2.02519	NO	YES	NO	NO
457881	+	YES	12.7076	56.767	4.46716	YES	36.3973	101.214	2.78082	YES	YES	NO	NO
457929	-	YES	2.01795	6.29105	3.11755	NO	#N/A	#N/A	#N/A	NO	NO	YES	NO
458577	-	YES	1.36012	6.89485	5.06928	NO	#N/A	#N/A	#N/A	NO	NO	YES	NO
459663	-	YES	1.03564	5.78025	5.58135	NO	#N/A	#N/A	#N/A	NO	NO	YES	NO
459711	+	YES	2.03564	14.77	7.25573	YES	3.61715	14.581	4.03106	NO	YES	NO	NO
463218	-	YES	1.03564	7.07152	6.82819	NO	#N/A	#N/A	#N/A	NO	NO	YES	NO
463236	+	YES	2.34243	13.7368	5.86434	NO	#N/A	#N/A	#N/A	NO	YES	NO	NO
463470	+	YES	4.45819	11.0316	2.47446	YES	14.1715	15.1385	1.06824	NO	YES	NO	NO
464505	-	YES	1.36012	5.62165	4.13319	NO	#N/A	#N/A	#N/A	NO	NO	YES	NO
464693	+	NO	#N/A	#N/A	#N/A	YES	1.11715	17.4041	15.579	NO	YES	NO	NO
465265	+	YES	2.35128	14.0244	5.96456	YES	9.52295	17.9829	1.88838	NO	YES	NO	NO
466156	+	YES	1.7023	17.1938	10.1003	YES	4.9686	31.6868	6.37741	NO	YES	NO	NO
466790	+	YES	5.00936	49.2672	9.83505	YES	10.9686	85.0391	7.75296	YES	NO	NO	NO
469659	+	YES	2.08012	11.0615	5.31773	YES	2.11715	3.30966	1.56326	NO	NO	YES	NO
469915	-	YES	3.86254	10.7105	2.7729	YES	5.7029	8.00781	1.40417	NO	YES	NO	NO
470315	-	YES	1.79127	7.84551	4.37987	YES	4.11715	4.65199	1.1299	YES	NO	NO	NO
470360	-	YES	3.86254	12.6338	3.27086	YES	4.9686	9.74432	1.96118	YES	NO	NO	NO
470514	+	YES	3.7114	9.88757	2.66411	NO	#N/A	#N/A	#N/A	YES	NO	NO	NO
475312	-	YES	1.73794	5.11085	2.94075	NO	#N/A	#N/A	#N/A	NO	YES	NO	NO
481959	-	YES	2.38692	5.65133	2.36763	YES	4.2343	5.80966	1.37205	NO	YES	NO	NO
482467	-	YES	3.09806	42.5375	13.7303	YES	18.0543	114.222	6.32658	NO	YES	NO	NO
482599	+	YES	64.285	291.898	4.54068	YES	247.062	627.745	2.54084	YES	NO	YES	NO
482613	+	YES	1.03564	6.64838	6.4196	NO	#N/A	#N/A	#N/A	YES	NO	YES	NO
482650	-	YES	2.0091	90.2233	44.9073	YES	23.2258	232.777	10.0223	YES	NO	YES	NO
482669	-	YES	2.73794	32.9854	12.0475	YES	12.7886	60.6641	4.74359	YES	NO	YES	NO
482700	-	YES	1.03564	16.1374	15.5821	YES	5.7029	38.8849	6.81845	YES	NO	YES	NO
482754	+	YES	62.8089	386.506	6.15368	YES	237.29	1027.76	4.33124	YES	NO	NO	NO
483776	+	NO	#N/A	#N/A	#N/A	YES	10.6715	38.5582	3.6132	YES	YES	NO	NO
484114	-	YES	1.03564	5.55071	5.35971	YES	1.11715	11.8501	10.6075	NO	NO	YES	NO
484267	-	YES	1.03564	11.5953	11.1963	NO	#N/A	#N/A	#N/A	NO	NO	YES	NO
485510	+	YES	1.03564	10.3571	10.0007	YES	2.11715	16.2251	7.66367	NO	YES	NO	NO
487325	+	YES	4.72025	11.3838	2.4117	YES	16.6715	15.0213	0.901017	YES	NO	NO	NO
487388	+	YES	5.48472	13.1924	2.40529	YES	2.35145	16.9425	7.20512	NO	YES	NO	NO
487901	-	YES	16.2101	45.0555	2.77948	YES	22.1087	105.593	4.77609	NO	NO	YES	NO
487937	+	YES	2.36897	5.62165	2.37304	NO	#N/A	#N/A	#N/A	NO	YES	NO	NO
488723	+	YES	1.68461	5.28752	3.13872	NO	#N/A	#N/A	#N/A	YES	YES	NO	NO
488772	-	YES	16.8502	51.802	3.07427	YES	43.3345	68.9488	1.59108	NO	NO	YES	NO
489129	+	YES	16.8279	38.8006	2.30573	YES	24.0229	38.9098	1.61969	YES	NO	NO	NO
490024	+	YES	5.18703	25.5746	4.9305	YES	9.7029	61.4062	6.32865	NO	YES	NO	NO
490993	-	YES	9.1519	30.0741	3.2861	YES	31.843	38.2599	1.20152	YES	NO	YES	NO
491077	+	YES	1.69346	6.6187	3.9084	NO	#N/A	#N/A	#N/A	NO	YES	NO	NO
492062	+	YES	45.3188	627.031	13.836	YES	145.949	1037.91	7.11143	YES	NO	NO	NO
492788	-	YES	68.6765	169.807	2.47257	YES	52.7174	80.6854	1.53053	YES	NO	NO	NO
496059	+	YES	1.03564	6.96579	6.72609	NO	#N/A	#N/A	#N/A	NO	NO	YES	NO
496703	-	YES	1.03564	5.11085	4.93499	NO	#N/A	#N/A	#N/A	YES	YES	NO	NO
496771	-	YES	3.32474	27.2928	8.20899	NO	#N/A	#N/A	#N/A	YES	NO	YES	NO
496785	-	YES	1.03564	20.42	19.7173	NO	#N/A	#N/A	#N/A	YES	NO	YES	NO
496972	+	YES	26.3132	244.769	9.30215	YES	66.1546	362.092	5.47342	YES	NO	NO	NO
497303	+	YES	1.68461	24.6291	14.62	YES	3.61715	67.2159	18.5826	NO	YES	NO	NO
497845	+	YES	1.69346	6.61358	3.90537	NO	#N/A	#N/A	#N/A	YES	NO	NO	NO
499886	-	YES	1.36012	34.0703	25.0494	YES	1.61715	35.4368	21.9131	NO	YES	YES	NO
500196	+	YES	2.01795	5.41645	2.68414	YES	2.61715	7.10582	2.7151	NO	YES	NO	NO
503783	+	NO	#N/A	#N/A	#N/A	YES	1.11715	16.9886	15.2071	YES	YES	NO	NO
504732	-	YES	2.49357	40.5728	16.271	YES	10.9372	42.0099	3.84101	YES	NO	NO	NO
505069	-	YES	1.69346	28.1442	16.6194	YES	1.11715	28.2386	25.2774	YES	NO	YES	NO
506243	-	YES	2.40461	19.2655	8.01191	YES	8.7029	34.8331	4.00247	NO	NO	YES	NO
506340	+	YES	1.41345	13.0389	9.22486	YES	4.61715	26.9886	5.8453	NO	YES	NO	NO
506421	+	YES	22.4064	74.9012	3.34284	YES	26.8514	49.6484	1.849	NO	NO	NO	YES
510382	-	YES	1.03564	52.5308	50.7232	YES	12.3744	33.3523	2.69526	YES	YES	NO	NO
510841	-	YES	5.23151	67.6941	12.9397	YES	9.4372	53.2138	5.63873	YES	NO	NO	NO
512435	-	YES	8.12059	28.9827	3.56903	YES	6.58575	5.80966	0.882156	YES	NO	NO	NO
513062	+	YES	1.79127	6.57232	3.66909	YES	2.2343	17.5213	7.84197	NO	NO	YES	NO
513124	-	YES	1.03564	5.24626	5.06573	NO	#N/A	#N/A	#N/A	NO	YES	NO	NO
513190	-	YES	5.79152	66.2083	11.4319	YES	24.4915	100.984	4.1232	YES	NO	NO	NO
514168	-	YES	2.01795	26.7769	13.2694	YES	6.61715	39.6733	5.99553	YES	NO	NO	NO
514191	+	YES	1.73794	10.1867	5.86136	YES	10.6401	19.6982	1.85131	NO	NO	YES	NO
514743	+	YES	2.03564	5.76865	2.83383	YES	10.0229	14.3501	1.43173	NO	NO	YES	NO
516199	-	YES	3.92471	70.2316	17.8947	YES	6.61715	34.3253	5.18732	YES	NO	NO	NO
516878	+	YES	13.7524	34.0045	2.47263	YES	6.2343	24.1193	3.86881	YES	NO	NO	NO
518944	+	YES	2.65808	22.453	8.44707	YES	4.2029	21.7578	5.17686	NO	YES	NO	NO
522449	-	YES	2.1246	38.6831	18.2072	YES	4.61715	60.5256	13.1089	YES	NO	NO	NO
522533	+	YES	12.7253	33.0202	2.59484	YES	13.32	83.995	6.30591	YES	NO	NO	NO
524687	+	YES	1.03564	10.9852	10.6072	YES	9.9058	10.2308	1.03281	YES	NO	YES	NO
525025	-	YES	2.39576	16.4251	6.8559	YES	15.9686	71.6584	4.48746	YES	NO	YES	NO
525571	-	YES	1.03564	5.17531	4.99723	YES	1.11715	1.29616	1.16024	YES	NO	NO	NO
525602	-	YES	1.36897	12.27	8.96297	NO	#N/A	#N/A	#N/A	YES	NO	NO	NO
526504	-	YES	4.70256	17.5872	3.73993	YES	1.7343	19.0483	10.9833	NO	YES	NO	NO
527633	-	YES	1.79127	35.4958	19.8161	NO	#N/A	#N/A	#N/A	YES	NO	NO	NO
528404	+	YES	3.3159	31.2	9.40923	YES	3.2343	45.8984	14.1912	YES	YES	NO	NO
528504	+	YES	1.36012	9.45398	6.95082	YES	1.11715	3.30966	2.96259	YES	NO	NO	NO
528753	-	YES	1.03564	5.64485	5.45061	NO	#N/A	#N/A	#N/A	NO	NO	YES	NO
534214	-	YES	3.7023	73.4787	19.8468	YES	3.11715	131.63	42.2277	YES	NO	NO	NO
535439	-	YES	1.68461	35.114	20.8439	YES	1.7343	29.1406	16.8025	NO	NO	YES	NO
537279	-	YES	3.16908	33.1917	10.4736	YES	10.1715	80.8984	7.95344	NO	YES	NO	NO
538052	+	YES	1.41345	5.63325	3.98546	YES	4.9686	55.0639	11.0824	YES	NO	NO	NO
539234	-	YES	1.03564	7.39917	7.14456	NO	#N/A	#N/A	#N/A	NO	NO	YES	NO
541459	+	YES	22.4327	98.8479	4.40642	YES	70.2717	191.786	2.72921	YES	NO	NO	NO
542898	-	YES	11.9298	166.985	13.9973	YES	59.006	324.251	5.49521	YES	NO	NO	NO
542992	+	YES	7.46729	35.813	4.79599	YES	12.9058	22.8445	1.77009	YES	NO	NO	NO
542995	+	YES	1.41345	7.52946	5.327	YES	2.11715	5.04616	2.38347	YES	NO	NO	NO
544595	+	YES	2.38692	10.2228	4.28287	YES	7.08575	12.0597	1.70196	YES	NO	NO	NO
546423	+	YES	1.36012	6.41372	4.71554	YES	8.11715	10.1847	1.25471	YES	NO	NO	NO
550184	+	YES	1.03564	24.4473	23.606	YES	1.11715	21.8714	19.5779	YES	NO	NO	NO
553608	-	YES	1.68461	6.17372	3.66477	NO	#N/A	#N/A	#N/A	NO	NO	YES	NO
558669	-	YES	10.2851	31.6245	3.07479	YES	18.1715	42.6811	2.34879	YES	NO	NO	NO
559348	+	NO	#N/A	#N/A	#N/A	YES	1.11715	18.5156	16.574	NO	YES	NO	NO
563382	+	YES	2.36897	5.62677	2.3752	NO	#N/A	#N/A	#N/A	NO	NO	YES	NO
564392	-	YES	1.03564	8.80265	8.49975	NO	#N/A	#N/A	#N/A	YES	YES	NO	NO
564594	-	YES	1.7023	12.9035	7.58002	YES	5.4686	12.2443	2.23902	YES	YES	NO	NO
570442	+	YES	5.18703	27.7043	5.34108	YES	7.05435	41.4773	5.87968	NO	YES	NO	NO
571875	-	YES	6.16908	56.0383	9.08373	YES	21.1401	116.793	5.52473	YES	NO	NO	NO
572553	-	YES	2.0091	7.01218	3.49021	YES	11.82	24.6271	2.0835	YES	NO	NO	NO
572841	-	YES	4.07127	9.55345	2.34655	YES	6.55435	2.54616	0.38847	YES	NO	NO	NO
573206	-	YES	1.69346	6.89485	4.07146	NO	#N/A	#N/A	#N/A	YES	NO	NO	NO
577671	+	YES	1.36012	5.86279	4.31048	NO	#N/A	#N/A	#N/A	YES	NO	YES	NO
579203	+	YES	1.03564	7.17725	6.93028	YES	1.11715	6.29616	5.63592	YES	NO	NO	NO
581927	-	YES	1.68461	7.8687	4.67093	YES	1.11715	8.30966	7.43827	NO	YES	NO	NO
583365	+	YES	1.03564	7.80424	7.5357	YES	1.11715	21.0405	18.8341	YES	NO	NO	NO
587086	-	YES	1.03564	7.84551	7.57554	YES	1.11715	14.2116	12.7213	NO	NO	YES	NO
598636	+	YES	1.36897	9.74172	7.11609	YES	3.61715	11.9425	3.30162	NO	YES	NO	NO
599791	+	YES	2.36012	15.246	6.45985	YES	3.2343	5.71733	1.76772	YES	NO	NO	NO
600030	+	YES	7.91612	17.9098	2.26244	NO	#N/A	#N/A	#N/A	YES	NO	NO	NO
611833	-	YES	134.127	379.468	2.82918	YES	306.341	481.069	1.57037	YES	NO	NO	NO
611850	-	YES	1.68461	11.3671	6.74761	YES	5.11715	12.706	2.48302	YES	NO	NO	NO
612093	-	NO	8.11174	5.17531	0.638003	YES	14.9372	54.8579	3.67257	YES	YES	NO	NO
612281	-	YES	3.0091	6.89485	2.29133	YES	30.3514	13.8423	0.456068	NO	YES	NO	NO
613402	-	YES	2.81806	6.37245	2.26129	YES	33.4058	27.0348	0.809285	YES	YES	NO	NO
616506	+	YES	6.50267	23.8243	3.66377	YES	2.9686	10.8558	3.65688	NO	NO	YES	NO
617650	-	YES	7.1337	17.9858	2.52125	YES	31.0229	37.3579	1.2042	YES	YES	NO	NO
617758	-	YES	8.5651	70.6228	8.24541	YES	75.006	196.992	2.62635	YES	YES	NO	NO
618070	-	YES	16.1519	171.109	10.5937	YES	273.93	2434.01	8.8855	YES	NO	NO	NO
618402	+	YES	1.68461	11.602	6.88704	YES	1.61715	16.0866	9.94753	NO	NO	YES	NO
618854	-	YES	65.6312	867.576	13.2189	YES	434.076	1364.87	3.14431	YES	NO	NO	NO
618969	+	YES	11.9518	84.2137	7.04614	YES	49.2174	292.653	5.94612	YES	NO	NO	NO
619668	-	YES	1.03564	5.69771	5.50165	NO	#N/A	#N/A	#N/A	NO	NO	NO	YES
619687	+	YES	11.6364	30.0094	2.57893	YES	25.7886	34.9964	1.35705	YES	NO	NO	NO
620809	+	YES	1.03564	9.68885	9.35545	YES	2.61715	10.1847	3.89151	YES	NO	NO	NO
622072	-	YES	1.03564	6.16725	5.95503	NO	#N/A	#N/A	#N/A	NO	YES	NO	NO
623564	-	YES	1.03564	5.29912	5.11678	NO	#N/A	#N/A	#N/A	YES	NO	NO	NO
624613	-	YES	1.79127	18.2193	10.1712	YES	3.58575	47.5888	13.2716	YES	NO	NO	NO
624722	+	YES	2.77358	14.4526	5.21082	YES	1.7343	18.054	10.41	YES	NO	NO	NO
626656	-	YES	1.03564	13.9483	13.4683	NO	#N/A	#N/A	#N/A	NO	YES	NO	NO
626666	-	YES	1.03564	8.18612	7.90443	YES	1.11715	1.92116	1.7197	YES	NO	NO	NO
626691	+	YES	2.5469	19.5468	7.67473	YES	5.58575	18.6541	3.33959	NO	NO	YES	NO
627653	-	NO	#N/A	#N/A	#N/A	YES	6.82005	30.2521	4.43576	YES	YES	NO	NO
629271	-	YES	15.5702	138.611	8.90234	YES	58.4203	210.025	3.59507	YES	NO	NO	NO
630432	-	YES	2.11576	6.94771	3.2838	YES	1.11715	7.68466	6.87881	NO	NO	YES	NO
634028	+	YES	33.7585	222.05	6.57762	YES	161.378	856.371	5.30661	YES	NO	NO	NO
635030	-	NO	4.87139	5.5855	1.14659	YES	21.5459	46.5909	2.1624	NO	YES	NO	NO
635146	-	YES	773.622	4492.06	5.80653	YES	1942.23	10151.2	5.22657	YES	NO	NO	NO
635362	+	YES	2.0091	11.7838	5.8652	YES	41.4203	65.2947	1.5764	NO	NO	YES	NO
636340	-	YES	1.69346	24.3014	14.3502	NO	#N/A	#N/A	#N/A	YES	NO	NO	NO
636421	+	YES	1.69346	6.17372	3.64563	YES	5.9372	13.4943	2.27284	YES	NO	NO	NO
637149	+	YES	6.1337	17.0532	2.78025	YES	14.8514	16.8501	1.13458	YES	NO	NO	NO
640326	-	YES	1.68461	7.03025	4.17322	YES	4.61715	10.0923	2.18584	YES	NO	NO	NO
640388	+	YES	2.34243	12.6635	5.40613	YES	3.35145	13.8636	4.13661	NO	NO	YES	NO
642345	-	YES	8.24061	40.6491	4.93278	YES	22.663	27.1733	1.19901	YES	YES	NO	NO
647690	+	YES	4.29821	27.5613	6.41228	YES	13.0543	104.641	8.01582	YES	NO	YES	NO
647828	-	YES	4.51152	17.0287	3.77449	NO	#N/A	#N/A	#N/A	YES	NO	YES	NO
649458	+	YES	2.1246	20.1969	9.50623	YES	5.4686	24.1868	4.42285	YES	NO	NO	NO
649473	+	YES	1.36012	9.57664	7.041	YES	2.61715	27.8196	10.6297	YES	NO	NO	NO
654135	+	YES	3.0091	6.92452	2.30119	YES	3.9686	8.93466	2.25134	YES	NO	NO	NO
655294	+	YES	3.04474	40.4943	13.2998	YES	16.8514	82.6775	4.90626	YES	NO	NO	NO
657651	+	YES	1.41345	9.53537	6.74616	NO	#N/A	#N/A	#N/A	YES	NO	NO	NO
660863	-	YES	1.73794	8.69044	5.00043	YES	1.11715	7.54616	6.75484	YES	NO	NO	NO
663012	-	YES	419.078	946.416	2.25833	YES	211.104	178.569	0.845882	YES	NO	NO	NO
669649	+	YES	1.68461	11.7657	6.98422	YES	2.11715	16.1328	7.62006	YES	NO	NO	NO
672128	-	YES	1.03564	14.3946	13.8993	YES	1.11715	14.2116	12.7213	NO	YES	NO	NO
673570	-	YES	5.836	39.7977	6.81934	YES	26.9915	29.2578	1.08396	YES	NO	NO	NO
673573	+	YES	1.03564	11.8946	11.4853	YES	1.11715	25.4616	22.7916	YES	NO	NO	NO
674349	+	YES	8.47613	68.1469	8.03985	YES	51.4601	231.136	4.49156	YES	NO	NO	NO
674537	+	YES	1.36012	5.34039	3.9264	YES	10.4058	3.79616	0.364813	NO	YES	NO	NO
675906	+	YES	1.03564	5.82152	5.6212	NO	#N/A	#N/A	#N/A	YES	NO	YES	NO
676018	-	YES	3.86254	11.7244	3.03542	YES	3.58575	21.2713	5.93218	NO	YES	YES	NO
676074	+	YES	49.9412	152.688	3.05736	YES	51.2029	74.5064	1.45512	YES	NO	YES	NO
676175	+	YES	11.9432	27.85	2.33188	YES	14.2258	20.2521	1.42362	NO	YES	NO	NO
677725	+	YES	1.03564	16.5128	15.9445	YES	1.11715	29.4425	26.355	YES	YES	NO	NO
677821	+	YES	1.36012	6.66645	4.90135	YES	1.11715	14.6058	13.0742	YES	NO	NO	NO
679288	-	YES	1.79127	18.3251	10.2302	YES	1.11715	17.6598	15.8079	YES	NO	NO	NO
680470	-	YES	1.74679	5.62165	3.21829	NO	#N/A	#N/A	#N/A	NO	YES	NO	NO
681628	-	YES	14.1966	33.2693	2.34346	YES	5.85145	22.5213	3.84884	YES	NO	NO	NO
684000	-	YES	1.03564	12.8105	12.3697	NO	#N/A	#N/A	#N/A	YES	YES	NO	NO
684463	-	YES	6.6806	30.2623	4.52988	YES	11.0857	28.7713	2.59534	YES	NO	NO	NO
684488	+	YES	39.0345	193.217	4.94992	YES	92.1147	165.192	1.79333	YES	NO	NO	NO
685946	-	YES	4.96035	14.9583	3.01557	YES	10.32	16.8501	1.63276	YES	NO	NO	NO
686830	-	YES	2.02679	5.67452	2.79976	NO	#N/A	#N/A	#N/A	YES	NO	NO	NO
689912	-	YES	1.03564	6.19692	5.98368	NO	#N/A	#N/A	#N/A	YES	NO	NO	NO
690921	+	YES	4.03589	36.3408	9.0044	YES	4.61715	20.7848	4.50165	YES	NO	NO	NO
691794	+	YES	1.36897	5.78025	4.22234	NO	#N/A	#N/A	#N/A	YES	YES	NO	NO
691880	+	YES	1.69346	9.6411	5.69315	NO	#N/A	#N/A	#N/A	YES	NO	NO	NO
691884	+	YES	3.07127	15.1505	4.93299	YES	3.11715	21.9425	7.03927	YES	NO	NO	NO
697958	-	YES	2.06243	6.57232	3.18669	NO	#N/A	#N/A	#N/A	NO	NO	YES	NO
702532	+	YES	2.67577	6.57232	2.45624	NO	#N/A	#N/A	#N/A	YES	YES	NO	NO
707632	-	YES	2.66692	15.7388	5.90147	YES	3.61715	10.4616	2.89223	YES	NO	NO	NO
710082	-	NO	10.1254	11.7244	1.15793	YES	21.0229	45.5504	2.1667	NO	YES	NO	NO
710290	-	YES	2.03564	24.6859	12.1269	YES	3.61715	42.4041	11.7231	NO	YES	NO	NO
710317	-	YES	1.36012	13.0324	9.58179	YES	10.9372	15.831	1.44744	NO	YES	NO	NO
710326	-	YES	24.9308	79.7361	3.1983	YES	121.903	234.766	1.92583	NO	YES	NO	NO
710345	+	YES	1.03564	6.14405	5.93263	NO	#N/A	#N/A	#N/A	YES	NO	YES	NO
710373	+	YES	1.03564	16.296	15.7352	YES	3.61715	22.1733	6.13005	YES	NO	NO	NO
714025	-	YES	1.03564	13.667	13.1967	YES	3.4686	24.3963	7.03348	YES	NO	NO	NO
714093	+	YES	1.03564	15.2563	14.7313	YES	2.61715	1.92116	0.734068	YES	NO	NO	NO
716181	-	YES	26.3177	64.4692	2.44965	YES	64.3261	124.251	1.93158	YES	NO	NO	NO
716261	+	YES	29.0648	131.177	4.51326	YES	60.3345	150.98	2.50238	YES	NO	NO	NO
717405	-	YES	50.2304	257.742	5.1312	YES	120.755	377.543	3.12652	YES	NO	NO	NO
719169	+	YES	117.098	1204.86	10.2893	YES	224.418	1031.19	4.59497	YES	NO	NO	NO
719172	+	YES	3.7114	16.4831	4.4412	YES	17.4372	26.5732	1.52393	YES	NO	NO	NO
720012	+	YES	2.0091	6.83038	3.39972	NO	#N/A	#N/A	#N/A	NO	YES	NO	NO
720404	+	YES	3.05358	7.71658	2.52706	NO	#N/A	#N/A	#N/A	NO	YES	NO	NO
720928	+	YES	2.67577	7.65724	2.8617	YES	38.686	34.9716	0.903986	NO	YES	NO	NO
721584	-	YES	5.10691	16.2496	3.18188	YES	9.28865	15.7173	1.6921	NO	YES	NO	NO
723520	+	YES	2.11576	12.2468	5.7884	NO	#N/A	#N/A	#N/A	NO	NO	YES	NO
723859	+	YES	1.03564	14.8113	14.3016	YES	1.11715	16.3636	14.6477	NO	NO	YES	NO
724206	-	YES	2.50242	13.7962	5.51314	NO	#N/A	#N/A	#N/A	YES	YES	NO	NO
724327	+	YES	3.0091	13.9664	4.64138	YES	2.9686	22.4751	7.57096	NO	NO	YES	NO
724843	+	YES	1.36012	10.2525	7.53793	YES	2.35145	10.5078	4.46865	NO	NO	YES	NO
724936	-	YES	5.10691	12.8982	2.52563	YES	26.0229	13.4482	0.516781	NO	YES	NO	NO
724951	+	YES	1.68461	5.99057	3.55605	NO	#N/A	#N/A	#N/A	NO	NO	YES	NO
725271	+	YES	2.99141	18.8488	6.30098	YES	12.8744	27.5213	2.13768	NO	NO	YES	NO
726506	-	YES	3.41371	22.6323	6.62982	NO	#N/A	#N/A	#N/A	NO	YES	NO	NO
726517	-	NO	1.68461	5.28752	3.13872	YES	1.11715	23.2599	20.8208	NO	YES	NO	NO
726702	-	NO	26.6513	26.2364	0.984431	YES	107.403	310.167	2.88787	NO	YES	NO	NO
726755	-	YES	33.7272	536.454	15.9057	YES	193.832	2950.18	15.2203	YES	NO	NO	NO
726785	-	YES	5.52036	119.506	21.6481	YES	16.82	333.682	19.8384	YES	NO	NO	NO
726902	-	YES	1.36012	8.23898	6.05752	YES	6.9372	16.2251	2.33886	YES	NO	YES	NO
727028	+	YES	15.3923	48.7061	3.16432	YES	40.4058	93.3487	2.31028	NO	YES	NO	NO
727605	+	YES	7.12511	84.4174	11.8479	YES	19.5773	125.753	6.4234	YES	NO	NO	NO
727611	-	YES	2.33359	11.7064	5.01646	YES	2.35145	17.4751	7.43165	NO	NO	NO	YES
732135	+	YES	1.36012	8.65565	6.36387	YES	2.11715	3.84233	1.81486	NO	YES	NO	NO
738024	-	YES	1.73794	8.99626	5.17639	YES	10.0857	13.2386	1.31261	YES	NO	NO	NO
738311	+	YES	1.03564	5.25785	5.07693	NO	#N/A	#N/A	#N/A	NO	NO	YES	NO
740220	+	YES	1.68461	5.21658	3.09661	YES	7.32005	11.3636	1.5524	NO	NO	YES	NO
741463	+	YES	1.03564	7.06504	6.82193	NO	#N/A	#N/A	#N/A	NO	NO	YES	NO
742416	-	YES	2.33359	11.6549	4.99439	YES	2.61715	8.17116	3.12216	YES	NO	NO	NO
742444	+	YES	2.5469	7.07152	2.77652	NO	#N/A	#N/A	#N/A	YES	NO	NO	NO
743664	+	YES	1.03564	9.05424	8.74268	YES	3.61715	35.0888	9.70067	YES	YES	NO	NO
743731	+	YES	9.44507	32.7443	3.46681	YES	35.7488	43.2599	1.21011	YES	YES	NO	NO
745835	-	YES	41.0562	108.719	2.64805	YES	179.315	225.646	1.25838	YES	NO	NO	NO
750834	+	YES	1.03564	18.6837	18.0408	YES	2.61715	45.0177	17.2011	YES	NO	YES	NO
752138	+	YES	25.4244	80.1166	3.15117	YES	46.3973	75.2947	1.62282	YES	NO	NO	NO
754424	-	YES	4.09806	35.6143	8.69052	YES	7.7029	58.1889	7.55416	NO	YES	NO	NO
754444	+	YES	29.0645	112.028	3.85448	YES	107.466	315.362	2.93452	NO	NO	YES	NO
755107	-	YES	1.69346	5.18179	3.05989	YES	1.11715	1.96733	1.76103	YES	NO	NO	NO
755163	+	YES	6.46729	25.2162	3.89903	YES	6.11715	37.706	6.16398	NO	NO	YES	NO
756617	-	YES	8.20497	64.2798	7.83424	YES	8.2029	28.5866	3.48494	YES	NO	NO	NO
757571	-	YES	1.41345	11.2549	7.96271	YES	1.11715	12.6136	11.2909	NO	YES	NO	NO
757773	+	YES	1.36897	12.4351	9.08355	YES	3.2343	28.1925	8.71672	NO	NO	YES	NO
757875	-	YES	1.36897	10.4332	7.62118	NO	#N/A	#N/A	#N/A	YES	NO	NO	NO
757897	-	YES	19.4861	150.739	7.73576	YES	25.0229	83.3913	3.33259	YES	NO	NO	NO
758042	+	YES	1.69346	7.45852	4.40431	YES	4.61715	8.17116	1.76974	NO	NO	YES	NO
759437	+	YES	1.03564	5.23978	5.05948	YES	2.2343	18.2848	8.18368	YES	NO	NO	NO
760052	-	YES	18.037	44.1977	2.45039	YES	17.0543	51.9602	3.04674	NO	YES	NO	NO
760081	-	YES	1.03564	22.5511	21.7751	YES	1.11715	27.9368	25.0072	YES	NO	NO	NO
760192	+	YES	7.67175	67.3432	8.77807	YES	30.1401	175.444	5.82095	YES	NO	NO	NO
760198	-	YES	1.03564	7.03025	6.78834	YES	1.61715	4.65199	2.87666	YES	NO	YES	NO
760602	-	YES	2.72025	11.3671	4.1787	YES	1.11715	8.98082	8.03905	NO	NO	YES	NO
760863	+	YES	1.03564	6.09119	5.88159	YES	6.32005	18.8636	2.98473	YES	NO	NO	NO
760878	+	YES	35.4388	112.357	3.17044	YES	52.7174	87.5639	1.66101	YES	NO	NO	NO
760983	+	YES	23.3888	64.8191	2.77138	YES	85.4287	98.3061	1.15074	YES	NO	NO	NO
765518	+	YES	3.32474	57.7008	17.355	YES	4.11715	58.3984	14.1842	YES	NO	NO	NO
766289	+	YES	8.4496	25.9772	3.07437	YES	27.7802	35.2983	1.27063	YES	NO	NO	NO
772360	-	YES	18.3435	101.6	5.53873	YES	7.55435	123.391	16.3338	NO	YES	NO	NO
772378	+	YES	2.11576	19.0306	8.99472	YES	1.11715	36.0369	32.2579	NO	NO	YES	NO
772853	-	YES	2.72025	106.483	39.1446	YES	7.58575	233.516	30.7835	NO	YES	NO	NO
773038	+	YES	119.009	862.198	7.24481	YES	349.487	994.336	2.84513	YES	NO	NO	NO
773051	+	YES	1.03564	6.14405	5.93263	YES	1.11715	17.081	15.2898	YES	NO	NO	NO
773104	+	YES	2.0091	5.26945	2.62279	NO	#N/A	#N/A	#N/A	YES	NO	NO	NO
773199	+	YES	1.7023	5.31072	3.11973	NO	#N/A	#N/A	#N/A	NO	YES	NO	NO
774680	-	YES	4.72025	11.4548	2.42673	YES	11.1715	17.9616	1.60781	NO	YES	NO	NO
775340	-	NO	#N/A	#N/A	#N/A	YES	1.11715	18.1925	16.2847	NO	YES	NO	NO
775957	+	YES	3.44024	8.01059	2.32849	YES	5.2343	7.10582	1.35755	NO	NO	YES	NO
776176	+	YES	1.7023	8.29185	4.87096	YES	6.58575	5.99432	0.910195	NO	NO	YES	NO
776630	-	YES	36.5407	352.349	9.64265	YES	70.0918	287.187	4.09731	YES	NO	NO	NO
781194	-	YES	2.08012	39.541	19.009	YES	6.4686	62.4503	9.65438	YES	NO	NO	NO
782191	+	YES	1.36012	9.41271	6.92047	YES	6.08575	11.2962	1.85617	YES	NO	NO	NO
784506	-	YES	2.07127	8.43237	4.07111	YES	1.7343	15.7386	9.07492	NO	NO	YES	NO
786128	+	YES	11.53	109.388	9.48729	YES	56.1002	216.619	3.86129	YES	NO	NO	NO
787316	-	YES	1.03564	6.43691	6.21542	NO	#N/A	#N/A	#N/A	NO	NO	YES	NO
790090	-	YES	4.19587	22.5638	5.37762	YES	2.7343	11.4347	4.18193	YES	NO	NO	NO
790580	-	YES	6.19613	48.9809	7.90508	YES	9.2029	70.7564	7.68849	YES	NO	NO	NO
791451	+	YES	2.11576	21.8119	10.3093	YES	7.78865	26.7791	3.43822	NO	NO	YES	NO
791553	-	YES	7.15165	101.73	14.2247	YES	43.5688	254.201	5.83447	YES	NO	NO	NO
792345	-	YES	1.03564	5.32232	5.13917	NO	#N/A	#N/A	#N/A	YES	YES	NO	NO
792444	-	YES	15.6457	50.9701	3.25776	YES	35.843	56.8466	1.58599	YES	YES	NO	NO
792804	-	YES	11.8585	37.2745	3.14327	YES	18.4915	37.6349	2.03525	YES	NO	NO	NO
793018	+	YES	1.03564	28.601	27.6168	YES	1.11715	29.5099	26.4154	NO	NO	YES	NO
795761	+	YES	3.36038	12.2765	3.65331	YES	10.3514	47.8196	4.6196	NO	YES	NO	NO
796655	+	YES	74.0144	238.555	3.22309	YES	88.2633	228.217	2.58564	YES	NO	NO	NO
797760	+	NO	#N/A	#N/A	#N/A	YES	1.11715	18.5618	16.6153	NO	YES	NO	NO
797859	+	YES	4.85369	12.804	2.638	NO	#N/A	#N/A	#N/A	NO	YES	NO	NO
797872	+	YES	4.05358	11.1438	2.74913	NO	#N/A	#N/A	#N/A	NO	YES	NO	NO
797986	+	YES	3.44909	10.0346	2.90934	NO	#N/A	#N/A	#N/A	NO	YES	NO	NO
797996	-	YES	1.03564	9.99978	9.65569	YES	1.61715	1.29616	0.801512	NO	NO	YES	NO
799235	+	YES	6.16934	14.8526	2.40748	NO	#N/A	#N/A	#N/A	YES	YES	NO	NO
799305	+	YES	4.41371	28.5713	6.47332	YES	17.1087	30.7599	1.79791	YES	NO	NO	NO
801466	-	YES	33.5361	287.996	8.58765	YES	175.487	418.491	2.38474	YES	NO	NO	NO
803215	+	YES	1.68461	5.29912	3.1456	NO	#N/A	#N/A	#N/A	YES	NO	YES	NO
804129	-	YES	1.03564	7.91645	7.64404	YES	1.61715	16.8963	10.4482	NO	NO	YES	NO
807498	-	YES	2.07127	20.5271	9.91037	YES	10.2343	38.7926	3.79045	YES	NO	NO	NO
808712	-	YES	3.68461	45.4787	12.3429	YES	8.7029	58.7429	6.74981	YES	NO	NO	NO
809823	+	YES	6.8628	35.0442	5.1064	YES	28.8116	48.6079	1.6871	YES	NO	NO	NO
811177	-	YES	1.03564	7.43532	7.17947	YES	1.11715	9.07315	8.1217	YES	NO	NO	NO
811627	-	YES	1.03564	7.48171	7.22426	YES	2.9686	11.2251	3.78129	NO	YES	NO	NO
811835	+	YES	1.69346	23.6139	13.9442	YES	14.1715	58.3025	4.11407	YES	NO	NO	NO
813086	+	YES	3.06243	57.3425	18.7245	YES	2.61715	33.3984	12.7614	NO	YES	NO	NO
813183	+	YES	45.0211	126.426	2.80815	YES	137.543	342.994	2.49371	NO	NO	YES	NO
813287	-	YES	18.3215	378.657	20.6673	YES	182.723	2356.05	12.8941	YES	NO	NO	NO
813403	+	YES	10.6632	31.4182	2.94642	YES	8.58575	25.2983	2.94654	NO	NO	NO	YES
814851	-	YES	9.74303	76.4327	7.84486	YES	73.9287	152.397	2.0614	YES	NO	NO	NO
814875	+	YES	1.7023	39.5682	23.2439	YES	4.9686	81.5625	16.4156	NO	NO	YES	NO
814889	+	YES	2.35128	9.64758	4.10312	NO	#N/A	#N/A	#N/A	NO	NO	YES	NO
817474	-	YES	20.3258	55.2306	2.71727	YES	82.3261	100.359	1.21904	YES	NO	NO	NO
817569	+	YES	2.1246	32.0579	15.0889	YES	10.1171	5.67116	0.56055	YES	NO	NO	NO
817603	+	YES	10.2762	56.6381	5.51156	YES	14.32	34.0732	2.3794	YES	NO	NO	NO
817619	+	YES	7.7473	35.8606	4.62879	YES	12.2343	24.7443	2.02254	YES	NO	NO	NO
822423	-	YES	3.74679	10.468	2.79385	YES	9.08575	7.68466	0.845793	YES	NO	NO	NO
822501	+	YES	18.8416	52.0137	2.76058	YES	60.006	87.7024	1.46156	YES	NO	NO	NO
822597	+	YES	1.03564	6.62518	6.39721	YES	1.11715	12.8693	11.5198	NO	YES	NO	NO
823230	+	YES	117.623	327.642	2.78553	YES	811.286	1026.75	1.26558	YES	NO	NO	NO
825446	+	YES	1.73794	6.04992	3.48109	NO	#N/A	#N/A	#N/A	YES	YES	NO	NO
826268	+	YES	2.40461	5.67452	2.35985	NO	#N/A	#N/A	#N/A	YES	YES	NO	NO
829526	-	YES	1.41345	6.63678	4.69544	NO	#N/A	#N/A	#N/A	YES	NO	YES	NO
829550	+	YES	2.07127	18.4025	8.88462	YES	4.2029	20.5753	4.8955	NO	YES	NO	NO
831217	-	YES	3.97372	9.55857	2.40545	YES	6.61715	11.1328	1.68242	NO	NO	YES	NO
831696	-	YES	3.03589	10.944	3.60486	NO	#N/A	#N/A	#N/A	NO	NO	YES	NO
838763	+	YES	10.8987	27.6566	2.53761	YES	8.32005	32.7273	3.93354	YES	NO	YES	NO
838778	-	YES	4.60933	38.2071	8.28909	YES	14.7886	90.7315	6.13521	YES	NO	YES	NO
838781	-	YES	1.03564	6.92452	6.68624	NO	#N/A	#N/A	#N/A	YES	NO	YES	NO
839684	+	YES	1.03564	9.92372	9.58225	NO	#N/A	#N/A	#N/A	NO	YES	NO	NO
840758	-	YES	36.5316	199.765	5.4683	YES	87.4976	176.417	2.01625	YES	NO	NO	NO
840795	+	YES	31.9048	102.31	3.20673	YES	107.192	194.357	1.81317	YES	NO	NO	NO
843478	-	YES	1.03564	14.2476	13.7574	YES	7.9372	52.4254	6.60503	YES	NO	NO	NO
844167	+	YES	5.30253	73.508	13.8628	YES	12.1401	488.057	40.2021	YES	NO	YES	NO
844170	+	YES	25.4507	275.503	10.825	YES	78.1691	503.356	6.43932	YES	NO	YES	NO
844196	-	YES	17.6637	45.0966	2.55307	YES	2.9686	18.7713	6.32329	YES	NO	YES	NO
846363	-	YES	3.00026	33.3079	11.1017	YES	4.82005	104.876	21.7582	YES	NO	NO	NO
847571	-	YES	9.9874	34.8095	3.48534	YES	41.4287	91.7756	2.21526	YES	NO	NO	NO
851254	+	YES	20.3794	48.7977	2.39446	YES	22.8744	19.9751	0.873253	YES	NO	YES	NO
851262	+	YES	1.36012	5.14052	3.77945	NO	#N/A	#N/A	#N/A	YES	YES	YES	NO
851374	-	YES	8.20523	58.7279	7.15738	YES	35.1316	115.547	3.28897	YES	NO	YES	NO
851577	+	YES	3.16024	41.4463	13.1149	YES	22.1316	123.583	5.584	YES	NO	NO	NO
853296	+	YES	17.1211	57.6778	3.36881	YES	67.2089	142.369	2.1183	YES	YES	NO	NO
853466	+	YES	8.28509	85.5565	10.3266	YES	72.0688	188.991	2.62237	YES	NO	NO	NO
859451	+	YES	1.69346	20.9774	12.3873	YES	6.35145	17.3828	2.73683	YES	NO	NO	NO
860522	-	YES	12.7521	39.4274	3.09183	YES	41.6546	64.7869	1.55534	YES	NO	YES	NO
860545	-	YES	1.69346	7.92805	4.68157	NO	#N/A	#N/A	#N/A	YES	NO	YES	NO
860557	+	YES	16.6725	184.912	11.0908	YES	43.663	214.339	4.90895	NO	YES	YES	NO
860567	-	YES	3.66692	8.37951	2.28516	NO	#N/A	#N/A	#N/A	YES	NO	YES	NO
861581	+	YES	2.83575	9.99331	3.52404	YES	10.6401	9.02699	0.848394	NO	NO	NO	YES
864509	+	YES	22.0994	873.477	39.5249	YES	28.1087	776.498	27.6249	YES	NO	NO	NO
867577	+	NO	#N/A	#N/A	#N/A	YES	50.3345	150.103	2.98211	YES	NO	NO	NO
867578	+	YES	18.4059	79.3763	4.31254	NO	#N/A	#N/A	#N/A	YES	NO	NO	NO
875355	-	YES	2.01795	5.72739	2.83823	YES	4.85145	7.96165	1.64109	YES	NO	NO	NO
875745	-	YES	4.52036	13.1034	2.89874	YES	2.2343	15.1136	6.76437	YES	YES	NO	NO
876727	-	YES	5.77358	105.053	18.1954	YES	18.0229	294.151	16.3209	YES	NO	NO	NO
876819	-	YES	1.03564	5.29264	5.11052	YES	1.11715	1.96733	1.76103	YES	NO	NO	NO
876838	+	YES	17.6682	57.7951	3.27113	YES	23.0229	60.3445	2.62106	YES	NO	NO	NO
878008	-	YES	1.36897	10.3622	7.56936	YES	7.11715	24.2578	3.40836	YES	NO	NO	NO
878049	+	YES	34.1358	301.496	8.83226	YES	68.529	388.089	5.66314	YES	NO	NO	NO
881368	+	YES	1.03564	5.86279	5.66105	YES	6.08575	1.29616	0.212984	YES	YES	NO	NO
882602	+	YES	14.7079	60.0772	4.08469	YES	36.2802	51.7081	1.42524	YES	NO	NO	NO
883441	+	YES	1.03564	10.5982	10.2336	NO	#N/A	#N/A	#N/A	NO	YES	NO	NO
884188	-	YES	4.3159	27.961	6.47862	YES	6.32005	12.9155	2.04357	NO	NO	YES	NO
884936	-	YES	2.08012	12.5165	6.01721	NO	#N/A	#N/A	#N/A	NO	NO	YES	NO
885027	+	YES	1.03564	21.0908	20.365	YES	4.2029	6.43466	1.53101	YES	NO	NO	NO
885377	+	YES	1.03564	7.52298	7.26411	NO	#N/A	#N/A	#N/A	NO	YES	NO	NO
885726	-	YES	1.03564	5.31072	5.12798	NO	#N/A	#N/A	#N/A	NO	NO	YES	NO
885746	+	YES	1.03564	11.5489	11.1515	YES	4.2029	18.9347	4.50514	YES	NO	NO	NO
886406	-	YES	1.03564	10.1816	9.83123	NO	#N/A	#N/A	#N/A	NO	NO	YES	NO
886714	+	YES	3.0091	172.401	57.2934	YES	15.1715	367.411	24.2172	YES	NO	NO	NO
886782	+	YES	5.18703	75.9993	14.6518	YES	24.7886	187.802	7.57612	YES	NO	NO	NO
887235	+	YES	81.7266	256.821	3.14244	YES	254.072	597.06	2.34996	NO	YES	NO	NO
888567	+	YES	1.36012	6.61358	4.86248	NO	#N/A	#N/A	#N/A	YES	NO	YES	NO
890241	+	YES	1.03564	8.35631	8.06877	YES	1.11715	20.0675	17.9631	YES	YES	NO	NO
891938	+	YES	1.03564	5.73898	5.5415	NO	#N/A	#N/A	#N/A	YES	YES	NO	NO
892020	+	YES	7.26715	91.1081	12.537	YES	28.3659	198.988	7.01503	YES	YES	NO	NO
897566	-	YES	3.32474	20.954	6.30244	YES	2.11715	23.1463	10.9328	YES	NO	NO	NO
898832	-	YES	2.44909	17.9149	7.31492	YES	6.4372	27.9155	4.33659	YES	NO	NO	NO
899387	+	YES	38.527	87.3157	2.26635	YES	78.5688	98.3238	1.25144	NO	YES	NO	NO
901001	-	YES	10.4673	201.512	19.2516	YES	20.9915	570.213	27.1639	YES	YES	NO	NO
901190	+	YES	2.08012	14.2488	6.84998	YES	2.35145	11.6193	4.94134	NO	NO	YES	NO
902392	-	YES	4.80921	20.6368	4.2911	YES	9.6715	2.54616	0.263265	YES	NO	NO	NO
903469	+	YES	3.16908	9.54185	3.01092	YES	20.4287	23.9098	1.1704	YES	NO	NO	NO
909287	+	YES	1.03564	5.22818	5.04828	NO	#N/A	#N/A	#N/A	NO	NO	YES	NO
911147	-	NO	#N/A	#N/A	#N/A	YES	6.7029	40.9446	6.10849	NO	YES	NO	NO
911148	-	YES	2.06243	18.783	9.10723	NO	#N/A	#N/A	#N/A	NO	YES	NO	NO
911330	-	NO	#N/A	#N/A	#N/A	YES	3.11715	44.6946	14.3383	YES	YES	NO	NO
911950	-	NO	23.9571	29.3581	1.22544	YES	43.3659	91.7507	2.11573	NO	YES	NO	NO
912002	-	NO	13.25	16.0845	1.21393	YES	21.7886	46.1506	2.1181	NO	YES	NO	NO
912069	+	YES	1.03564	8.81425	8.51095	NO	#N/A	#N/A	#N/A	NO	NO	YES	NO
912380	-	YES	5.56484	12.6867	2.27979	YES	14.1715	10.1385	0.715414	NO	YES	NO	NO
913066	-	YES	51.5993	975.259	18.9006	YES	76.7717	1433.21	18.6684	YES	NO	NO	NO
913147	+	NO	#N/A	#N/A	#N/A	YES	18.5229	46.9851	2.53659	YES	NO	NO	NO
913153	+	YES	1.36897	6.44339	4.70674	YES	2.35145	30.1349	12.8155	YES	NO	NO	NO
914314	-	YES	1.03564	5.16372	4.98603	NO	#N/A	#N/A	#N/A	NO	NO	YES	NO
914951	+	YES	3.10691	17.0184	5.47761	YES	9.55435	23.1001	2.41776	NO	YES	NO	NO
916197	-	YES	2.03564	9.53537	4.68422	NO	#N/A	#N/A	#N/A	NO	YES	NO	NO
916281	-	YES	15.4456	110.378	7.14624	YES	22.9058	140.472	6.13261	YES	NO	NO	NO
916295	-	YES	5.836	67.6956	11.5997	YES	10.9686	81.6335	7.44247	YES	NO	NO	NO
916698	-	YES	3.37807	7.67531	2.2721	NO	#N/A	#N/A	#N/A	YES	YES	NO	NO
919617	-	YES	83.7177	284.295	3.39587	YES	319.413	536.435	1.67944	YES	NO	NO	NO
919695	+	YES	126.998	1355.67	10.6747	YES	600.774	2597.65	4.32384	YES	NO	NO	NO
919722	+	YES	3.38692	29.8287	8.80705	YES	2.11715	43.6293	20.6075	YES	NO	NO	NO
920104	+	YES	28.4425	104.208	3.6638	YES	120.778	177.276	1.46779	YES	YES	NO	NO
920583	+	YES	93.621	313.519	3.34881	YES	611.517	1104.6	1.80633	YES	NO	NO	NO
923928	-	YES	5.93381	16.2663	2.74129	YES	8.2343	6.38849	0.775839	YES	NO	NO	NO
923954	+	YES	2.07127	6.56072	3.16748	NO	#N/A	#N/A	#N/A	YES	NO	NO	NO
924939	+	YES	5.15139	12.4235	2.41168	YES	3.61715	10.6925	2.95605	NO	NO	YES	NO
925688	-	YES	2.16908	58.2932	26.8746	YES	3.9686	166.58	41.9746	YES	YES	NO	NO
926130	-	YES	3.3159	19.5519	5.8964	YES	26.7029	16.0405	0.600702	NO	YES	NO	NO
926148	-	YES	3.00026	37.264	12.4203	YES	3.11715	52.3579	16.7967	NO	YES	NO	NO
926171	+	YES	1.03564	18.2374	17.6099	YES	4.4686	9.65199	2.15996	NO	NO	YES	NO
926424	-	YES	1.36012	8.69044	6.38944	NO	#N/A	#N/A	#N/A	NO	YES	NO	NO
927288	-	YES	5.47588	36.8349	6.72675	YES	29.7886	78.7677	2.64422	YES	NO	NO	NO
928245	+	YES	1.41345	5.59198	3.95626	NO	#N/A	#N/A	#N/A	NO	NO	YES	NO
928350	+	YES	1.03564	6.56072	6.33496	YES	2.35145	6.61932	2.81499	NO	NO	YES	NO
928452	-	YES	1.03564	13.8838	13.4061	YES	5.08575	19.6271	3.85924	YES	YES	NO	NO
929197	-	NO	#N/A	#N/A	#N/A	YES	1.11715	17.7521	15.8906	NO	YES	NO	NO
929957	+	YES	1.03564	13.7846	13.3102	YES	2.85145	21.6193	7.58187	NO	NO	YES	NO
930115	-	YES	2.01795	7.08312	3.51006	NO	#N/A	#N/A	#N/A	NO	YES	NO	NO
930496	-	YES	3.00026	12.657	4.21865	YES	6.6715	15.1847	2.27605	YES	YES	NO	NO
930700	-	NO	#N/A	#N/A	#N/A	YES	1.11715	18.7251	16.7615	YES	YES	NO	NO
930727	+	YES	3.15139	43.247	13.7231	YES	1.61715	34.9041	21.5837	NO	NO	YES	NO
933655	+	YES	1.36012	6.04992	4.44806	YES	5.7029	10.1847	1.78587	YES	NO	YES	NO
933722	+	YES	4.4314	13.9019	3.13714	NO	#N/A	#N/A	#N/A	YES	NO	YES	NO
935596	+	YES	1.03564	7.36438	7.11097	YES	1.11715	5.04616	4.517	NO	NO	YES	NO
936862	+	YES	1.03564	7.11279	6.86804	NO	#N/A	#N/A	#N/A	YES	NO	YES	NO
937203	+	YES	1.41345	6.67805	4.72464	YES	3.11715	5.13849	1.64846	YES	NO	NO	NO
937236	+	YES	4.49357	25.5967	5.69629	YES	9.4686	45.4581	4.80093	YES	NO	NO	NO
939298	-	YES	1.79127	5.73898	3.20387	YES	1.11715	6.66548	5.96651	YES	NO	NO	NO
939700	+	YES	2.41345	8.46204	3.5062	YES	4.35145	8.79616	2.02143	YES	NO	YES	NO
939717	-	YES	5.79152	13.8129	2.38502	YES	4.7343	13.2173	2.79182	YES	NO	YES	NO
940315	+	YES	6.12511	104.324	17.0322	YES	15.9058	244.581	15.3768	NO	YES	NO	NO
941096	+	YES	2.5469	16.0265	6.29256	YES	1.11715	12.2905	11.0016	NO	NO	YES	NO
943175	+	YES	1.79127	6.51945	3.63957	YES	7.08575	11.527	1.62678	NO	NO	YES	NO
944544	-	YES	9.8052	28.9233	2.94979	YES	28.1715	45.0675	1.59975	YES	NO	NO	NO
945865	-	YES	5.03589	11.718	2.32689	YES	38.4203	15.902	0.413896	YES	YES	NO	NO
945904	-	YES	1.74679	5.22306	2.9901	NO	#N/A	#N/A	#N/A	YES	YES	NO	NO
950727	-	YES	1.36897	17.4866	12.7736	YES	18.5773	33.9098	1.82534	NO	YES	NO	NO
951130	-	YES	5.1337	11.7425	2.28734	YES	21.2343	21.9886	1.03552	NO	YES	NO	NO
951328	-	YES	2.34243	6.57232	2.80576	YES	22.663	26.0405	1.14903	YES	NO	NO	NO
951331	-	YES	95.9136	811.284	8.45849	YES	406.613	1902.47	4.67883	YES	NO	NO	NO
951358	-	YES	2.44909	29.1542	11.9041	YES	10.2572	24.0945	2.34902	YES	NO	NO	NO
957376	+	YES	1.36012	11.8598	8.71967	NO	#N/A	#N/A	#N/A	NO	NO	YES	NO
961759	-	YES	3.36012	18.831	5.60425	YES	16.6401	60.1314	3.61364	NO	NO	YES	NO
962485	+	YES	1.69346	12.51	7.38727	YES	1.11715	19.8828	17.7978	YES	YES	NO	NO
962512	-	YES	6.20472	40.408	6.51246	YES	12.6715	60.2237	4.75269	NO	NO	YES	NO
962586	-	YES	1.03564	6.06151	5.85294	NO	#N/A	#N/A	#N/A	NO	NO	YES	NO
964680	-	YES	2.11576	13.9135	6.57614	NO	#N/A	#N/A	#N/A	YES	NO	NO	NO
965394	+	YES	426.188	11688.8	27.4265	YES	322.493	12064.6	37.4105	YES	NO	YES	NO
966256	+	YES	4.77358	12.564	2.632	YES	2.9686	10.902	3.67244	NO	YES	NO	NO
970433	+	YES	1.03564	19.4473	18.7781	YES	1.11715	14.0732	12.5974	YES	NO	NO	NO
972810	-	YES	16.9834	42.4897	2.50184	YES	22.4058	20.3906	0.91006	YES	NO	NO	NO
972865	+	YES	6.87164	25.4907	3.70955	YES	21.4058	89.8757	4.19866	YES	NO	NO	NO
973997	+	YES	65.0806	245.665	3.77478	YES	55.0229	96.4737	1.75334	YES	NO	NO	NO
974151	+	YES	1.74679	5.85119	3.34969	NO	#N/A	#N/A	#N/A	NO	YES	NO	NO
974922	-	YES	1.7023	16.2018	9.51759	YES	2.2343	23.4695	10.5042	NO	NO	YES	NO
975595	+	YES	3.47588	49.849	14.3414	YES	6.61715	39.1868	5.922	YES	NO	NO	NO
977039	+	YES	3.97372	18.7315	4.71384	YES	10.2029	12.9616	1.27039	YES	YES	NO	NO
978483	+	YES	2.39576	21.3785	8.92347	NO	#N/A	#N/A	#N/A	YES	NO	NO	NO
979951	+	YES	46.1187	114.733	2.48777	YES	157.809	169.521	1.07421	YES	NO	NO	NO
980427	+	YES	37.2783	169.031	4.53429	YES	84.8176	90.2663	1.06424	YES	YES	NO	NO
981422	-	YES	1.03564	14.1419	13.6553	YES	1.11715	4.51349	4.04019	NO	NO	YES	NO
982686	-	YES	3.62702	20.5721	5.67191	YES	1.11715	11.0866	9.92405	NO	NO	YES	NO
985243	-	YES	3.76473	11.9477	3.17359	YES	5.32005	2.54616	0.478598	NO	YES	NO	NO
985264	+	YES	9.37406	33.9182	3.6183	YES	4.11715	9.42116	2.28827	NO	NO	YES	NO
985267	+	YES	8.39602	48.1888	5.73948	YES	14.5229	27.0561	1.86299	NO	NO	YES	NO
986370	-	YES	11.023	102.617	9.30936	YES	59.5374	215.813	3.62483	NO	YES	NO	NO
986407	+	YES	2.34243	24.7464	10.5644	NO	#N/A	#N/A	#N/A	YES	NO	YES	NO
987737	+	YES	1.03564	9.83471	9.49629	YES	1.11715	10.4616	9.36459	YES	YES	NO	NO
987783	+	YES	65.1644	444.034	6.81405	YES	186.901	505.898	2.70677	YES	YES	NO	NO
989521	+	YES	12.9255	376.43	29.1231	YES	74.2633	488.64	6.57983	YES	NO	NO	NO
991191	+	YES	1.7023	15.2628	8.96594	YES	1.61715	10.902	6.74148	NO	NO	YES	NO
991833	+	YES	1.03564	5.24626	5.06573	NO	#N/A	#N/A	#N/A	NO	NO	YES	NO
993212	-	YES	22.0195	231.697	10.5224	YES	125.661	734.957	5.84875	YES	NO	NO	NO
994024	+	YES	1.03564	5.22818	5.04828	YES	5.4372	18.1925	3.34593	YES	NO	NO	NO
994051	+	YES	5.19587	80.5254	15.4979	YES	23.163	1218.48	52.6046	YES	NO	NO	NO
994055	+	YES	14.2944	370.76	25.9373	YES	34.7488	2048.05	58.9388	YES	NO	NO	NO
994886	-	YES	2.01795	9.23603	4.57695	YES	10.9372	3.17116	0.289943	NO	NO	YES	NO
995135	+	YES	206.714	559.03	2.70436	YES	1576.99	2727.71	1.72969	YES	NO	YES	NO
996223	-	YES	1.36897	8.64917	6.31801	NO	#N/A	#N/A	#N/A	NO	NO	YES	NO
996553	+	YES	15.65	134.27	8.57955	YES	25.4372	238.491	9.37567	YES	NO	NO	NO
996591	+	YES	1.73794	16.002	9.20743	YES	1.11715	43.4197	38.8665	YES	NO	NO	NO
996616	+	YES	2.79127	6.46658	2.31672	YES	11.0543	14.581	1.31903	YES	NO	NO	NO
997547	+	YES	41.9589	435.852	10.3876	YES	142.769	436.836	3.05973	YES	NO	NO	NO
997692	-	YES	1.03564	6.67805	6.44825	NO	#N/A	#N/A	#N/A	NO	NO	YES	NO
997829	+	NO	#N/A	#N/A	#N/A	YES	1.11715	17.7521	15.8906	NO	YES	NO	NO
1000424	-	YES	5.31163	18.814	3.54205	YES	16.1715	39.6733	2.45329	YES	NO	NO	NO
1001155	+	YES	1.69346	5.31072	3.13602	NO	#N/A	#N/A	#N/A	YES	NO	NO	NO
1001161	-	YES	34.6963	351.382	10.1273	YES	147.372	587.443	3.98612	YES	NO	NO	NO
1001241	+	YES	2.16908	14.4062	6.64162	YES	6.82005	10.277	1.50688	YES	NO	NO	NO
1002622	+	YES	75.6725	298.925	3.95025	YES	85.2947	340.888	3.99659	YES	NO	NO	NO
1003063	+	YES	12.7074	29.8445	2.3486	YES	22.9058	56.3352	2.45943	YES	YES	NO	NO
1003785	+	YES	2.69346	6.83038	2.53592	NO	#N/A	#N/A	#N/A	YES	YES	NO	NO
1003944	+	YES	3.80921	29.6755	7.79044	YES	12.1715	63.6293	5.22773	YES	NO	NO	NO
1005948	-	YES	2.78242	10.9324	3.92909	YES	3.11715	17.6136	5.65056	NO	YES	NO	NO
1006302	-	YES	19.5571	205.296	10.4973	YES	108.763	545.76	5.01787	YES	NO	NO	NO
1007160	-	YES	60.8981	157.43	2.58514	YES	141.178	171.168	1.21243	NO	YES	NO	NO
1007616	+	YES	1.03564	5.75706	5.55896	NO	#N/A	#N/A	#N/A	NO	NO	YES	NO
1009022	+	YES	14.5833	55.3301	3.79407	YES	33.5145	111.357	3.32264	YES	NO	YES	NO
1010120	+	YES	15.6546	88.7243	5.66763	YES	28.6944	143.97	5.01735	YES	NO	NO	NO
1011731	-	YES	1.36897	6.15565	4.49656	NO	#N/A	#N/A	#N/A	NO	YES	NO	NO
1011912	+	YES	1.7023	16.0664	9.43805	YES	2.61715	24.1406	9.22401	NO	NO	YES	NO
1012237	-	YES	28.78	98.8365	3.43421	YES	126.466	114.531	0.905627	YES	NO	NO	NO
1012274	+	YES	50.3552	825.621	16.3959	YES	54.4203	937.692	17.2306	YES	NO	YES	NO
1013771	+	YES	2.74679	17.6749	6.43475	YES	4.9686	17.2443	3.47066	YES	NO	NO	NO
1015609	+	YES	118.49	414.661	3.49956	YES	327.587	572.61	1.74796	YES	NO	NO	NO
1016568	+	YES	2.01795	15.5864	7.72391	YES	21.1715	21.6655	1.02333	YES	NO	NO	NO
1017272	-	YES	1.36897	12.2288	8.93282	YES	1.61715	15.5078	9.5896	NO	NO	YES	NO
1019265	-	YES	5.54715	51.5467	9.29246	YES	25.82	102.287	3.96153	YES	NO	NO	NO
1019367	+	YES	3.11576	27.9791	8.97989	YES	5.7029	46.6619	8.18214	YES	NO	NO	NO
1020111	+	YES	1.41345	6.94771	4.91542	NO	#N/A	#N/A	#N/A	YES	YES	NO	NO
1020122	+	YES	27.8868	429.435	15.3992	YES	43.6715	464.254	10.6306	YES	YES	NO	NO
1020212	+	YES	27.0999	91.0193	3.35866	YES	27.5145	72.7912	2.64556	YES	YES	NO	NO
1020285	+	YES	12.9301	42.4382	3.28214	YES	20.1401	60.9659	3.02709	YES	YES	NO	NO
1021072	+	YES	4.16024	10.4925	2.52209	YES	11.4915	12.7308	1.10784	YES	YES	NO	NO
1022287	+	YES	1.36897	19.5867	14.3076	YES	6.05435	25.1136	4.14803	YES	YES	NO	NO
1023180	+	YES	27.8957	97.6689	3.50121	YES	155.521	174.45	1.12171	YES	NO	NO	NO
1024110	+	YES	79.8726	528.423	6.61582	YES	383.101	458.597	1.19706	YES	NO	NO	NO
1024552	+	YES	35.0337	1229.06	35.0822	YES	227.932	4079.78	17.8991	YES	NO	NO	NO
1025537	+	YES	6.39602	27.6927	4.32969	YES	15.343	25.8771	1.68658	YES	YES	NO	NO
1025725	+	YES	16.6857	153.186	9.1807	YES	80.0374	490.604	6.12968	YES	YES	NO	NO
1025810	+	YES	21.8861	94.582	4.32156	YES	98.9432	289.343	2.92433	YES	YES	NO	NO
1027557	-	YES	25.313	469.714	18.5563	YES	66.5604	1571.42	23.609	YES	NO	NO	NO
1028271	+	YES	36.0249	136.682	3.79411	YES	131.872	238.825	1.81103	YES	NO	YES	NO
1028532	-	YES	4.9515	33.5118	6.768	YES	6.2343	48.2351	7.73705	YES	YES	YES	NO
1028561	+	YES	4.02705	31.8168	7.90077	YES	6.35145	69.5987	10.9579	YES	NO	YES	NO
1028988	+	YES	31.4426	449.048	14.2815	YES	311.907	1934.68	6.20275	YES	NO	NO	NO
1030820	+	YES	58.6403	196.34	3.34821	YES	326.907	855.142	2.61586	NO	YES	NO	NO
1032185	+	YES	2.0091	5.15212	2.56439	YES	3.58575	11.0866	3.09186	NO	YES	NO	NO
1034259	-	YES	2.35128	6.54264	2.78259	YES	1.11715	8.79616	7.87376	NO	NO	YES	NO
1035998	+	YES	3.80921	11.8302	3.10567	YES	36.4058	37.2656	1.02362	NO	YES	NO	NO
1036487	+	YES	1.03564	5.71579	5.51911	YES	2.11715	19.7905	9.3477	YES	YES	NO	NO
1036817	+	YES	5.44934	15.2628	2.80084	YES	15.1715	15.0675	0.993143	YES	YES	NO	NO
1037801	+	YES	3.16024	52.1194	16.4923	YES	14.0229	87.7663	6.25876	YES	NO	NO	NO
1038142	-	YES	1.73794	21.2069	12.2023	YES	2.35145	29.0696	12.3624	NO	NO	YES	NO
1038773	+	YES	15973.3	46764	2.92763	YES	32732	48201.4	1.47261	YES	NO	NO	NO
1038904	+	YES	47.9948	147.563	3.07457	YES	107.989	120.38	1.11474	YES	NO	NO	NO
1039423	+	YES	8.2583	22.111	2.67743	YES	17.5459	11.2251	0.639759	NO	YES	NO	NO
1042046	+	YES	70.5744	211.114	2.99138	YES	516.914	496.275	0.960072	NO	YES	NO	NO
1044222	+	YES	1.36012	7.06504	5.19441	NO	#N/A	#N/A	#N/A	YES	YES	NO	NO
1046937	+	YES	2.36012	8.31504	3.52314	NO	#N/A	#N/A	#N/A	YES	YES	NO	NO
1047016	+	YES	69.494	205.889	2.96268	YES	318.118	343.224	1.07892	YES	YES	NO	NO
1048182	+	YES	1.03564	12.123	11.7059	YES	1.61715	14.7905	9.14602	YES	NO	NO	NO
1048558	+	YES	2.02679	5.60358	2.76475	YES	17.0543	15.3693	0.901196	NO	YES	NO	NO
1049731	-	YES	1.69346	27.6566	16.3314	NO	#N/A	#N/A	#N/A	YES	NO	NO	NO
1049769	+	YES	2.76473	35.3382	12.7818	YES	10.9686	31.5483	2.87624	YES	NO	NO	NO
1051120	-	YES	1.68461	15.8329	9.39854	YES	2.11715	19.8366	9.36951	NO	NO	YES	NO
1053805	+	YES	2.92471	12.7048	4.34394	NO	#N/A	#N/A	#N/A	YES	NO	NO	NO
1055680	-	YES	8.47187	26.0829	3.07877	YES	15.9915	20.4368	1.27797	NO	NO	YES	NO
1057757	+	YES	11.0941	56.1389	5.06027	YES	14.7572	52.5391	3.56022	NO	NO	YES	NO
1058707	+	YES	1.41345	6.18532	4.37604	YES	1.11715	9.92897	8.88778	NO	NO	YES	NO
1059066	-	YES	8.24061	51.0887	6.19963	YES	12.82	62.4716	4.87296	YES	NO	NO	NO
1059882	-	YES	24.6064	78.5272	3.19133	YES	58.006	73.3025	1.26371	YES	NO	NO	NO
1059902	-	YES	2.01795	31.4634	15.5918	YES	6.05435	42.7273	7.05729	YES	NO	NO	NO
1059920	+	YES	10.1032	43.2999	4.28578	YES	15.82	28.2386	1.78499	YES	NO	NO	NO
1060657	+	YES	6.10716	14.8874	2.43769	NO	#N/A	#N/A	#N/A	NO	NO	YES	NO
1061200	-	YES	4.80037	22.6981	4.7284	YES	10.9372	30.8771	2.82313	YES	NO	NO	NO
1061386	+	NO	13.9343	13.5548	0.972765	YES	22.5229	56.9851	2.53009	YES	YES	NO	NO
1061982	+	YES	1.03564	5.32232	5.13917	YES	2.11715	6.92116	3.2691	YES	YES	NO	NO
1071159	-	YES	1.03564	5.64485	5.45061	YES	1.7343	12.3828	7.13995	NO	YES	NO	NO
1071267	-	YES	1.03564	15.2331	14.7089	YES	1.11715	13.0078	11.6437	YES	NO	YES	NO
1071288	+	YES	1.03564	29.8753	28.8473	YES	5.2029	39.5099	7.59383	NO	YES	NO	NO
1072180	+	YES	1.74679	13.1511	7.52875	YES	2.85145	26.1328	9.16475	YES	NO	NO	NO
1072286	+	YES	4.51152	159.01	35.2454	YES	16.5543	367.39	22.193	YES	NO	NO	NO
1072354	+	YES	5.66265	63.235	11.167	YES	31.843	186.207	5.84767	YES	NO	NO	NO
1072807	+	YES	79.8059	237.886	2.98081	YES	280.618	629.464	2.24313	NO	YES	NO	NO
1074683	-	YES	1.36897	6.55424	4.78772	NO	#N/A	#N/A	#N/A	YES	YES	NO	NO
1074794	+	YES	1.03564	6.07959	5.87039	NO	#N/A	#N/A	#N/A	YES	NO	YES	NO
1075746	+	YES	2.08012	5.95578	2.86319	NO	#N/A	#N/A	#N/A	NO	YES	NO	NO
1076309	-	YES	1.03564	6.07959	5.87039	NO	#N/A	#N/A	#N/A	NO	NO	YES	NO
1077518	-	YES	11.9786	37.3686	3.11963	YES	48.1002	69.5987	1.44695	YES	NO	NO	NO
1077583	+	YES	4.99599	123.342	24.6881	YES	5.82005	51.6158	8.86861	YES	NO	NO	NO
1079902	+	YES	9.35611	23.5441	2.51645	YES	40.686	26.3636	0.647978	YES	NO	NO	NO
1083008	+	YES	2.88023	15.5748	5.40749	YES	8.7029	34.6023	3.97595	NO	NO	YES	NO
1083026	-	YES	1.03564	5.20499	5.02588	YES	1.11715	1.29616	1.16024	YES	NO	NO	NO
1085963	-	YES	2.34243	21.8467	9.32648	YES	12.7029	53.3523	4.20001	NO	YES	NO	NO
1086049	-	YES	4.08922	93.1293	22.7743	NO	#N/A	#N/A	#N/A	YES	NO	YES	NO
1086050	-	NO	#N/A	#N/A	#N/A	YES	4.61715	63.3984	13.7311	YES	NO	YES	NO
1086766	+	YES	6.96945	45.3897	6.51266	YES	7.08575	21.3175	3.0085	YES	NO	NO	NO
1086911	+	YES	160.342	1205.22	7.5166	YES	525.856	1792.81	3.40931	YES	NO	NO	NO
1087793	+	YES	3.91587	11.7012	2.98816	NO	#N/A	#N/A	#N/A	YES	YES	NO	NO
1089694	+	YES	4.14255	10.8911	2.62908	NO	#N/A	#N/A	#N/A	YES	YES	NO	NO
1089714	+	NO	#N/A	#N/A	#N/A	YES	25.843	55.5504	2.14954	YES	YES	NO	NO
1090573	+	YES	1.36012	12.3178	9.05636	YES	1.61715	17.2443	10.6634	NO	YES	NO	NO
1091878	+	YES	6.48498	16.225	2.50194	YES	11.7029	8.88849	0.759512	YES	NO	YES	NO
1093875	+	YES	1.03564	5.17531	4.99723	YES	1.11715	1.29616	1.16024	NO	YES	NO	NO
1095020	+	YES	2.68461	13.1627	4.90302	YES	1.11715	45.8771	41.0662	YES	NO	NO	NO
1095029	-	YES	1.03564	5.83312	5.6324	NO	#N/A	#N/A	#N/A	YES	NO	NO	NO
1096834	-	YES	6.07153	13.8013	2.27312	NO	#N/A	#N/A	#N/A	NO	YES	NO	NO
1097249	-	YES	39.4035	208.85	5.3003	YES	119.646	458.384	3.83117	YES	NO	NO	NO
1097265	+	YES	2.07127	5.65133	2.72843	NO	#N/A	#N/A	#N/A	YES	NO	YES	NO
1097353	-	YES	1.36897	5.64485	4.12343	NO	#N/A	#N/A	#N/A	YES	NO	YES	NO
1097374	+	YES	181.708	1776.53	9.77685	YES	524.785	1921.73	3.66194	YES	NO	NO	NO
1097729	-	YES	2.8269	9.61791	3.40228	NO	#N/A	#N/A	#N/A	NO	NO	YES	NO
1098009	+	YES	5.60933	17.746	3.16367	YES	23.663	21.5732	0.911681	YES	YES	NO	NO
1098164	+	YES	8.58304	38.0021	4.42758	YES	20.9058	136.101	6.5102	YES	NO	NO	NO
1098190	+	YES	6.42281	20.0692	3.12467	YES	7.82005	18.5405	2.37089	YES	NO	NO	NO
1099081	+	YES	1.03564	6.49626	6.27272	YES	3.4686	19.8118	5.71175	NO	YES	NO	NO
1100498	+	YES	7.18703	108.709	15.1257	YES	6.55435	239.382	36.5226	YES	YES	NO	NO
1100506	+	YES	1.03564	9.55345	9.22471	YES	1.61715	8.30966	5.13846	YES	YES	NO	NO
1101122	-	YES	1.36897	5.14052	3.75503	YES	3.11715	13.5866	4.35868	NO	NO	YES	NO
1101596	+	YES	6.26715	15.2873	2.43928	YES	8.9686	13.3097	1.48403	YES	NO	NO	NO
1103694	-	YES	3.00026	36.1768	12.0579	YES	7.9686	66.8217	8.38563	NO	NO	YES	NO
1106055	-	YES	1.03564	5.83312	5.6324	YES	3.11715	16.3885	5.25753	YES	NO	NO	NO
1107251	-	YES	6.64923	22.3097	3.35523	YES	20.2572	32.081	1.58368	YES	NO	NO	NO
1107309	-	YES	10.3384	37.7674	3.65312	YES	58.686	135.17	2.30328	YES	NO	NO	NO
1107346	-	YES	6.78268	47.7619	7.04175	YES	36.1316	104.989	2.90575	YES	NO	NO	NO
1107682	-	YES	3.80921	65.1555	17.1047	YES	28.343	302.635	10.6776	YES	NO	NO	NO
1108649	+	YES	3.69346	13.4375	3.63819	NO	#N/A	#N/A	#N/A	YES	NO	YES	NO
1108765	-	YES	2.8269	47.4021	16.7682	YES	9.05435	97.745	10.7954	YES	NO	YES	NO
1108787	+	YES	103.648	386.232	3.72638	YES	262.37	491.09	1.87175	YES	NO	NO	NO
1108937	+	YES	730.582	3933.64	5.38426	YES	3770.3	6941.8	1.84118	YES	NO	NO	NO
1109764	-	YES	1.68461	17.1759	10.1958	YES	1.61715	18.4482	11.4078	NO	NO	YES	NO
1109772	-	YES	2.02679	7.36438	3.63352	YES	1.11715	11.9212	10.6711	NO	NO	YES	NO
1112116	+	YES	10.1919	92.5919	9.08489	YES	50.843	255.302	5.02138	YES	NO	NO	NO
1114707	+	YES	11.6007	61.4162	5.29416	YES	27.3116	165.472	6.05868	YES	NO	NO	NO
1117108	+	YES	25.5576	81.3497	3.183	YES	73.9746	135.455	1.83109	YES	NO	NO	NO
1119119	+	YES	15.5078	35.8068	2.30896	YES	14.2572	33.1676	2.32637	YES	YES	NO	NO
1119281	+	YES	26.2687	71.2263	2.71145	YES	66.6002	77.7947	1.16808	YES	NO	NO	NO
1121656	-	YES	20.1082	305.007	15.1683	YES	31.6401	279.265	8.8263	YES	NO	YES	NO
1121758	+	YES	1.03564	5.85119	5.64985	NO	#N/A	#N/A	#N/A	NO	NO	YES	NO
1123056	-	YES	1.41345	61.7976	43.7211	YES	17.6087	98.8352	5.61286	YES	NO	NO	NO
1123284	-	YES	1.03564	9.46443	9.13876	YES	6.32005	5.23082	0.827656	YES	NO	YES	NO
1125422	+	YES	2.34243	12.2649	5.23597	YES	1.11715	12.3366	11.043	YES	YES	NO	NO
1125501	+	YES	4.12486	161.868	39.242	YES	16.9686	355.469	20.9486	YES	YES	NO	NO
1125569	+	YES	4.12486	64.783	15.7055	YES	28.4915	168.267	5.90586	YES	YES	NO	NO
1126022	+	YES	76.6148	244.168	3.18695	YES	293.235	596.832	2.03533	NO	YES	NO	NO
1128148	-	YES	7.45392	25.9076	3.4757	NO	#N/A	#N/A	#N/A	YES	NO	NO	NO
1128161	-	YES	191.576	691.679	3.61047	YES	704.531	1212.31	1.72073	YES	NO	NO	NO
1128164	-	YES	66.1875	242.292	3.66069	NO	#N/A	#N/A	#N/A	YES	NO	NO	NO
1128615	+	YES	1.03564	9.08903	8.77628	YES	1.11715	3.93466	3.52205	NO	NO	YES	NO
1128977	-	YES	44.1546	159.692	3.61665	YES	202.378	205.561	1.01573	YES	NO	NO	NO
1130376	-	YES	7.2184	50.6361	7.01488	YES	18.4372	204.979	11.1177	YES	YES	NO	NO
1130512	-	YES	2.87139	13.4556	4.68609	YES	5.2343	23.1001	4.41322	YES	NO	NO	NO
1131984	+	YES	1.68461	6.15565	3.65404	NO	#N/A	#N/A	#N/A	YES	YES	NO	NO
1133010	-	NO	16.348	35.0442	2.14363	YES	16.1401	45.8523	2.84089	YES	NO	NO	NO
1134474	-	YES	1.03564	5.15212	4.97483	YES	6.32005	12.8693	2.03627	YES	NO	NO	NO
1137390	-	YES	1.03564	10.4809	10.1203	NO	#N/A	#N/A	#N/A	NO	NO	YES	NO
1138518	+	YES	2.38692	11.7773	4.93411	NO	#N/A	#N/A	#N/A	YES	YES	NO	NO
1138539	+	YES	1.68461	6.97739	4.14183	YES	4.11715	12.3366	2.9964	YES	YES	NO	NO
1140298	-	YES	12.0053	35.8014	2.98213	YES	16.5543	49.2791	2.97681	YES	NO	NO	NO
1141330	-	YES	21.246	52.5257	2.47227	YES	57.5688	104.759	1.81971	YES	NO	NO	NO
1141387	+	YES	189.698	557.675	2.9398	YES	185.618	581.761	3.13418	YES	NO	NO	NO
1141584	+	YES	7.71623	51.7206	6.70283	YES	4.58575	67.3544	14.6878	NO	YES	NO	NO
1142167	-	YES	13.09	33.1725	2.53419	YES	24.3744	19.1655	0.786296	YES	NO	NO	NO
1142857	-	YES	14.2768	47.7322	3.34335	YES	70.6002	106.935	1.51466	NO	YES	NO	NO
1146719	+	YES	9.16934	24.6935	2.69306	NO	#N/A	#N/A	#N/A	YES	NO	NO	NO
1154213	+	YES	1.03564	6.13245	5.92144	YES	6.11715	11.2962	1.84664	YES	YES	NO	NO
1163274	-	YES	1.79127	5.21658	2.91223	NO	#N/A	#N/A	#N/A	YES	NO	NO	NO
1167087	+	YES	2.77358	13.3846	4.82576	YES	7.55435	20.277	2.68415	YES	NO	NO	NO
1169385	-	YES	2.34243	10.0165	4.27611	NO	#N/A	#N/A	#N/A	NO	NO	YES	NO
1169517	-	YES	1.79127	5.72739	3.19739	NO	#N/A	#N/A	#N/A	NO	NO	YES	NO
1171639	+	YES	2.34243	46.8279	19.9912	YES	26.4601	159.155	6.01489	NO	YES	NO	NO
1172460	+	YES	1.69346	21.1139	12.468	YES	1.61715	10.7173	6.6273	NO	YES	NO	NO
1177918	-	YES	2.39576	9.17157	3.82825	YES	6.11715	13.1463	2.14909	NO	YES	NO	NO
1178497	-	YES	1.79127	12.746	7.11566	NO	#N/A	#N/A	#N/A	YES	NO	NO	NO
1179427	-	YES	1.69346	7.89838	4.66405	YES	3.35145	22.9616	6.85126	YES	NO	NO	NO
1179533	+	YES	5.23151	22.9095	4.37915	YES	21.6715	46.5945	2.15003	YES	NO	NO	NO
1181751	-	YES	1.73794	11.5721	6.65852	YES	3.2343	13.0078	4.02183	YES	NO	NO	NO
1181775	+	YES	1.03564	13.5316	13.066	NO	#N/A	#N/A	#N/A	YES	NO	NO	NO
1182584	+	YES	2.88023	6.98898	2.42654	NO	#N/A	#N/A	#N/A	YES	NO	NO	NO
1186442	+	YES	1.36897	14.659	10.708	YES	1.61715	6.34233	3.92192	YES	NO	YES	NO
1187553	+	YES	3.59138	8.30857	2.31347	YES	6.61715	9.16548	1.38511	YES	NO	NO	NO
1189800	-	NO	#N/A	#N/A	#N/A	YES	1.11715	42.2159	37.7889	YES	NO	NO	NO
1189801	-	YES	3.41345	24.7696	7.25647	NO	#N/A	#N/A	#N/A	YES	NO	NO	NO
1191858	-	YES	2.7114	26.8699	9.90995	YES	10.4372	19.8828	1.905	NO	NO	YES	NO
1192101	+	YES	32.732	137.327	4.19552	YES	85.7862	234.148	2.72943	NO	YES	NO	NO
1192990	+	YES	4.50267	14.9286	3.31551	YES	5.2343	28.5156	5.44784	YES	NO	NO	NO
1194796	-	YES	1.36012	9.62303	7.07511	NO	#N/A	#N/A	#N/A	YES	NO	NO	NO
1194800	-	YES	1.03564	6.15565	5.94383	NO	#N/A	#N/A	#N/A	YES	NO	NO	NO
1194818	+	YES	5.76499	51.3105	8.90036	YES	20.2029	149.94	7.42169	YES	NO	NO	NO
1195863	+	YES	13.1698	62.8531	4.7725	YES	19.8744	44.0234	2.21508	YES	NO	NO	NO
1197841	+	YES	18.6371	129.741	6.96143	YES	61.4746	233.938	3.80544	YES	NO	NO	NO
1201010	+	YES	7.11174	36.4773	5.12917	YES	14.32	34.4425	2.40519	YES	NO	YES	NO
1201023	-	YES	1.79127	6.04992	3.37745	NO	#N/A	#N/A	#N/A	YES	NO	YES	NO
1202706	-	YES	1.03564	7.12439	6.87923	YES	2.11715	10.6712	5.04035	NO	YES	NO	NO
1202724	-	YES	8.72935	25.8081	2.95648	YES	40.6715	32.081	0.788782	YES	NO	NO	NO
1202951	+	YES	3.15139	12.9512	4.10969	NO	#N/A	#N/A	#N/A	YES	NO	NO	NO
1203221	+	YES	77.0281	201.611	2.61737	YES	63.5459	59.7408	0.94012	YES	NO	NO	NO
1203273	+	YES	2.08012	9.29538	4.46868	NO	#N/A	#N/A	#N/A	YES	NO	NO	NO
1213190	-	YES	1.03564	17.6169	17.0107	YES	2.11715	8.88849	4.19833	NO	NO	YES	NO
1213215	+	YES	7.94291	108.454	13.6542	YES	15.4915	58.3274	3.76511	NO	YES	NO	NO
1214003	+	NO	#N/A	#N/A	#N/A	YES	1.11715	18.0753	16.1798	YES	NO	NO	NO
1214077	+	YES	2.0091	57.0896	28.4155	YES	2.9686	56.8927	19.1649	YES	NO	NO	NO
1216093	+	YES	1.7023	6.06151	3.56077	NO	#N/A	#N/A	#N/A	YES	YES	NO	NO
1228331	-	YES	29.0158	94.9627	3.2728	YES	97.4662	107.209	1.09996	YES	NO	NO	NO
1228336	-	YES	9.21407	257.616	27.9589	YES	18.32	451.836	24.6635	YES	NO	NO	NO
1228360	+	YES	6.39175	99.0351	15.4942	YES	6.08575	294.911	48.4593	YES	NO	NO	NO
1228431	+	NO	392.59	504.014	1.28382	YES	19.2886	52.1982	2.70616	NO	YES	NO	NO
1230051	-	YES	3.80921	10.0758	2.64513	YES	4.9686	14.2578	2.86958	YES	NO	NO	NO
1230071	-	YES	138.131	475.373	3.44146	YES	232.321	673.001	2.89685	YES	NO	NO	NO
1230083	+	YES	1.68461	7.49978	4.45193	NO	#N/A	#N/A	#N/A	YES	NO	NO	NO
1230568	-	YES	1.03564	11.7012	11.2986	YES	1.11715	19.304	17.2797	NO	NO	YES	NO
1230831	+	YES	2.0091	6.16213	3.06711	YES	3.7343	32.8445	8.79535	YES	NO	NO	NO
1234368	-	YES	1.36897	9.62303	7.02939	YES	4.4686	15.831	3.54271	YES	NO	NO	NO
1234955	-	YES	6.84485	16.5012	2.41074	YES	9.61715	21.1328	2.19741	YES	NO	NO	NO
1235012	+	YES	2.1246	7.33471	3.45228	YES	11.1171	21.9673	1.97599	YES	NO	NO	NO
1235400	+	YES	10.6629	76.9964	7.22095	YES	20.7886	58.0043	2.79019	YES	NO	NO	NO
1238440	-	YES	1.03564	7.91645	7.64404	NO	#N/A	#N/A	#N/A	YES	NO	NO	NO
1238703	+	YES	13.4766	33.7839	2.50685	YES	40.1087	33.331	0.831016	NO	YES	NO	NO
1246697	+	YES	1.03564	6.09119	5.88159	NO	#N/A	#N/A	#N/A	YES	NO	NO	NO
1248488	-	YES	2.34243	12.3874	5.28824	YES	8.1715	13.4482	1.64574	NO	YES	NO	NO
1248686	-	YES	1.03564	5.18179	5.00349	YES	1.11715	6.57315	5.88386	YES	NO	NO	NO
1249923	-	YES	24.5664	130.496	5.31196	YES	42.2258	268.537	6.35954	NO	NO	YES	NO
1253804	-	YES	16.3435	87.1648	5.3333	YES	14.7886	121.587	8.22167	YES	NO	NO	NO
1253859	+	YES	2.8269	13.115	4.63934	YES	4.61715	60.3658	13.0742	YES	NO	YES	NO
1253891	+	YES	1.03564	5.32232	5.13917	YES	3.58575	10.2308	2.85319	YES	NO	YES	NO
1253929	-	YES	22.2283	69.3971	3.12202	YES	79.5145	172.834	2.17361	YES	NO	YES	NO
1256412	+	YES	1.79127	12.1101	6.76062	YES	2.61715	5.85582	2.23748	NO	YES	NO	NO
1257953	-	YES	3.52921	65.0551	18.4334	YES	11.7886	128.299	10.8833	YES	NO	NO	NO
1259273	+	YES	2.88023	58.5162	20.3165	YES	11.2572	23.1925	2.06023	YES	NO	NO	NO
1260608	-	YES	1.03564	8.43885	8.14847	YES	3.58575	9.42116	2.62739	NO	NO	YES	NO
1261045	-	YES	1.03564	6.50138	6.27766	YES	1.11715	3.79616	3.39808	NO	NO	YES	NO
1261758	-	YES	5.79152	13.5265	2.33557	YES	19.0857	23.0078	1.2055	YES	NO	NO	NO
1261891	+	YES	16.4145	86.6426	5.27843	YES	58.6461	130.309	2.22195	YES	NO	NO	NO
1261922	+	YES	2.36012	5.62165	2.38193	YES	4.61715	7.59233	1.64438	NO	YES	NO	NO
1266975	-	YES	2.45793	5.80992	2.36374	YES	13.6715	27.6598	2.02317	NO	YES	NO	NO
1268898	-	YES	2.38692	13.5149	5.66208	YES	15.8744	41.7329	2.62895	YES	NO	NO	NO
1269061	+	YES	1.03564	23.3327	22.5298	NO	#N/A	#N/A	#N/A	YES	NO	NO	NO
1271632	-	YES	3.49357	12.7048	3.63662	YES	6.61715	4.65199	0.70302	YES	NO	NO	NO
1272080	+	YES	6.84485	39.8272	5.81856	YES	6.11715	18.2848	2.9891	YES	NO	NO	NO
1272112	+	YES	1.36012	5.72739	4.21093	YES	7.11715	5.80966	0.81629	YES	NO	NO	NO
1272521	-	YES	2.44909	18.7895	7.67203	YES	6.7029	13.5405	2.02009	NO	NO	YES	NO
1273594	+	YES	1.03564	5.72739	5.5303	NO	#N/A	#N/A	#N/A	NO	NO	YES	NO
1274224	-	YES	1.03564	10.8266	10.4541	NO	#N/A	#N/A	#N/A	NO	YES	NO	NO
1275257	-	YES	1.03564	5.07606	4.90139	NO	#N/A	#N/A	#N/A	YES	NO	NO	NO
1275275	-	YES	8.18728	88.0938	10.7598	YES	27.2258	153.366	5.63312	YES	NO	NO	NO
1275612	-	YES	17.5881	133.7	7.60172	YES	126.723	2068.23	16.3208	YES	NO	NO	NO
1275700	+	YES	4.88049	56.304	11.5366	YES	41.8345	348.97	8.34168	YES	NO	NO	NO
1280190	-	YES	2.7023	6.23819	2.30847	YES	17.3744	17.1271	0.985768	NO	YES	NO	NO
1280205	+	YES	1.03564	5.69771	5.50165	NO	#N/A	#N/A	#N/A	NO	NO	YES	NO
1280711	-	YES	2.50242	13.9483	5.57393	YES	31.2802	30.1136	0.962706	YES	NO	NO	NO
1280778	+	YES	19.833	139.405	7.02896	YES	60.9915	418.114	6.85528	YES	NO	NO	NO
1282088	-	YES	23.015	62.1964	2.70243	YES	60.8889	106.428	1.7479	NO	NO	NO	YES
1282214	+	YES	1.36012	6.04992	4.44806	YES	2.61715	11.9886	4.5808	YES	NO	NO	NO
1282581	+	YES	1.03564	5.35199	5.16782	NO	#N/A	#N/A	#N/A	YES	NO	NO	NO
1290360	-	YES	1.03564	6.07311	5.86413	YES	1.61715	11.2962	6.98523	YES	NO	NO	NO
1290484	-	YES	1.79127	13.5316	7.55422	YES	1.11715	13.5405	12.1206	YES	NO	NO	NO
1292839	-	YES	2.76473	11.8482	4.2855	YES	10.2343	59.9716	5.85986	YES	NO	NO	NO
1293751	-	YES	1.03564	6.06151	5.85294	YES	2.61715	11.527	4.40441	YES	NO	NO	NO
1294241	+	YES	1.36897	5.13405	3.7503	NO	#N/A	#N/A	#N/A	NO	NO	NO	YES
1294334	-	YES	9.60073	39.2818	4.09154	YES	16.2572	70.3586	4.32783	NO	NO	NO	YES
1294360	-	YES	1.03564	18.1975	17.5713	YES	2.11715	18.0078	8.50569	NO	NO	NO	YES
1295655	+	YES	1.03564	5.67452	5.47926	NO	#N/A	#N/A	#N/A	YES	NO	YES	NO
1295882	-	YES	2.73794	9.98683	3.64757	YES	17.9058	17.2443	0.963058	YES	NO	YES	NO
1295995	+	YES	3.70256	16.1786	4.36958	YES	28.0773	12.0597	0.429516	YES	NO	NO	NO
1307390	-	YES	1.41345	6.50785	4.60423	YES	1.11715	18.1463	16.2434	YES	NO	NO	NO
1307948	+	YES	71.3033	397.693	5.57749	YES	28.82	100.565	3.4894	YES	NO	NO	NO
1307952	+	YES	14.8499	87.5906	5.89838	YES	11.9372	33.7216	2.82492	YES	NO	NO	NO
1307957	+	YES	2.03564	7.16566	3.52011	NO	#N/A	#N/A	#N/A	YES	NO	NO	NO
1307974	+	YES	1.03564	5.74546	5.54776	NO	#N/A	#N/A	#N/A	YES	NO	NO	NO
1307997	+	YES	24.384	334.666	13.7248	YES	7.32005	100.334	13.7067	YES	NO	NO	NO
1308234	+	YES	1.79127	17.0583	9.52306	YES	4.61715	15.9482	3.45411	YES	NO	NO	NO
1308917	-	YES	1.03564	5.83312	5.6324	NO	#N/A	#N/A	#N/A	NO	NO	YES	NO
1308920	-	YES	1.03564	6.12598	5.91518	NO	#N/A	#N/A	#N/A	NO	NO	YES	NO
1309884	+	YES	1.41345	15.375	10.8776	YES	2.61715	53.7926	20.5539	NO	YES	NO	NO
1309947	+	YES	1.7023	12.893	7.57388	YES	1.11715	17.5675	15.7253	NO	YES	NO	NO
1310184	+	YES	1.03564	13.0157	12.5678	YES	1.11715	23.7713	21.2785	NO	NO	YES	NO
1310374	+	YES	3.32474	20.4974	6.16511	YES	9.2343	33.1214	3.58678	NO	NO	YES	NO
1311548	+	YES	3.40461	32.045	9.41224	YES	1.11715	24.929	22.3148	YES	NO	YES	NO
1313928	+	YES	1.03564	6.18532	5.97248	NO	#N/A	#N/A	#N/A	NO	YES	NO	NO
1314305	+	YES	6.51177	81.0608	12.4484	YES	8.4372	57.7486	6.84452	YES	NO	NO	NO
1314502	+	YES	1.03564	32.1096	31.0047	YES	8.2029	46.2464	5.63782	YES	NO	NO	NO
1314551	+	YES	21.1259	48.9925	2.31907	NO	#N/A	#N/A	#N/A	YES	NO	NO	NO
1314608	+	NO	#N/A	#N/A	#N/A	YES	8.61715	52.2621	6.06489	NO	YES	NO	NO
1314609	+	YES	1.03564	13.3666	12.9066	NO	#N/A	#N/A	#N/A	NO	YES	NO	NO
1315514	-	YES	1.03564	5.98545	5.77949	YES	6.4686	7.15199	1.10565	NO	NO	YES	NO
1315871	+	YES	1.41345	32.285	22.8412	YES	11.82	26.456	2.23823	NO	YES	NO	NO
1316058	-	YES	1.36897	9.95204	7.26973	NO	#N/A	#N/A	#N/A	NO	NO	YES	NO
1317573	+	YES	1.03564	14.3661	13.8718	NO	#N/A	#N/A	#N/A	NO	YES	NO	NO
1317575	+	NO	#N/A	#N/A	#N/A	YES	1.11715	29.4176	26.3327	NO	YES	NO	NO
1317721	-	YES	1.03564	5.28105	5.09932	NO	#N/A	#N/A	#N/A	NO	NO	YES	NO
1318455	-	YES	3.05358	6.93612	2.27147	NO	#N/A	#N/A	#N/A	NO	NO	YES	NO
1320111	+	YES	24.7668	70.7582	2.85697	YES	68.3973	84.1335	1.23007	YES	YES	NO	NO
1320165	+	YES	93.7492	247.62	2.6413	YES	259.173	257.401	0.993162	YES	YES	NO	NO
1320747	+	YES	3.33359	12.5397	3.76162	YES	3.61715	7.68466	2.12451	YES	YES	NO	NO
1321171	-	YES	3.5469	8.23251	2.32104	NO	#N/A	#N/A	#N/A	NO	NO	YES	NO
1321586	+	YES	2.41345	10.7452	4.45223	YES	13.82	32.1271	2.32468	NO	YES	NO	NO
1322059	+	YES	2.06243	7.69965	3.73329	YES	11.5229	10.4155	0.903891	NO	YES	NO	NO
1322202	-	YES	1.41345	8.69692	6.15296	NO	#N/A	#N/A	#N/A	NO	NO	YES	NO
1322700	+	YES	2.78242	7.44044	2.67409	YES	15.3744	10.2308	0.665446	YES	NO	NO	NO
1322728	+	YES	1.68461	15.2164	9.03256	YES	5.08575	46.4062	9.12476	YES	NO	NO	NO
1322807	+	YES	1.03564	7.37086	7.11722	NO	#N/A	#N/A	#N/A	YES	NO	NO	NO
1322822	+	YES	18.3306	55.1042	3.00613	YES	42.1316	47.9119	1.1372	YES	NO	NO	NO
1323164	-	YES	1.03564	5.41645	5.23007	YES	2.9686	8.17116	2.75253	NO	NO	YES	NO
1324540	-	YES	1.03564	12.6519	12.2165	NO	#N/A	#N/A	#N/A	NO	NO	YES	NO
1324733	+	YES	1.36012	11.331	8.33083	YES	1.11715	15.6001	13.9642	NO	YES	NO	NO
1324816	-	YES	2.35128	7.51138	3.19459	YES	1.11715	26.456	23.6817	NO	NO	YES	NO
1324821	-	YES	2.07127	112.699	54.4107	YES	10.7572	227.29	21.1291	NO	NO	YES	NO
1324918	+	YES	4.41371	49.2973	11.1691	YES	8.85145	84.2507	9.51829	NO	NO	NO	YES
1325120	+	YES	1.36012	15.8445	11.6493	YES	1.11715	27.706	24.8006	NO	NO	NO	YES
1325210	-	YES	1.7023	16.0845	9.44866	YES	2.11715	14.2116	6.71263	NO	YES	NO	NO
1326339	-	YES	1.03564	14.3016	13.8095	YES	3.4686	22.1733	6.39258	YES	NO	NO	NO
1326610	+	YES	1.7023	5.07606	2.98188	YES	1.11715	3.17116	2.83862	YES	NO	NO	NO
1326948	+	YES	1.03564	5.63325	5.43941	NO	#N/A	#N/A	#N/A	YES	NO	NO	NO
1327129	+	YES	2.79127	23.895	8.56063	YES	3.35145	16.9425	5.05527	NO	YES	NO	NO
1331774	+	YES	1.7023	6.70772	3.94038	NO	#N/A	#N/A	#N/A	NO	YES	NO	NO
1334145	+	YES	4.80037	25.2677	5.26369	YES	4.35145	17.1733	3.94657	YES	NO	NO	NO
1335633	-	YES	1.03564	6.15565	5.94383	NO	#N/A	#N/A	#N/A	NO	NO	YES	NO
1336101	-	YES	1.41345	5.14052	3.63686	NO	#N/A	#N/A	#N/A	NO	NO	YES	NO
1338455	-	YES	1.79127	12.1476	6.78156	YES	1.11715	4.55966	4.08151	NO	NO	YES	NO
1338902	+	YES	9.48071	41.3058	4.35682	YES	19.4058	41.3139	2.12895	NO	YES	NO	NO
1338962	+	YES	1.03564	5.65644	5.4618	YES	4.2343	10.8097	2.55288	NO	YES	NO	NO
1339840	+	YES	10.4008	56.9194	5.47257	YES	7.58575	38.0504	5.01604	NO	YES	NO	NO
1339858	-	YES	11.8633	77.7996	6.558	YES	19.1087	41.9176	2.19364	NO	NO	YES	NO
1339973	+	YES	3.05358	11.643	3.81291	NO	#N/A	#N/A	#N/A	NO	YES	NO	NO
1340249	+	YES	1.03564	17.0184	16.4328	YES	9.4686	32.081	3.38814	NO	YES	NO	NO
1340338	-	YES	2.33359	58.3115	24.9879	YES	5.61715	103.114	18.3571	NO	NO	YES	NO
1340826	-	YES	1.03564	15.5621	15.0266	YES	2.11715	27.2195	12.8567	NO	NO	YES	NO
1341543	+	YES	9.31188	31.271	3.35818	YES	30.4287	74.0447	2.43338	NO	YES	NO	NO
1341764	-	YES	2.68461	10.9027	4.06118	YES	13.3744	21.1541	1.58169	NO	NO	YES	NO
1341777	+	YES	2.06243	7.01865	3.4031	YES	2.11715	14.8366	7.00784	NO	YES	NO	NO
1342652	+	YES	1.03564	9.1187	8.80493	NO	#N/A	#N/A	#N/A	YES	YES	NO	NO
1343047	+	YES	4.89818	11.1554	2.27747	YES	16.5857	6.29616	0.379613	YES	NO	NO	NO
1343050	+	YES	4.28484	25.2909	5.90241	YES	14.82	65.0391	4.38859	YES	NO	NO	NO
1345196	-	YES	1.03564	5.76865	5.57015	NO	#N/A	#N/A	#N/A	NO	NO	YES	NO
1346040	+	YES	3.76473	8.73171	2.31934	YES	9.2029	15.8771	1.72523	YES	NO	NO	NO
1346053	+	YES	3.84485	162.319	42.2173	YES	18.0543	353.317	19.5696	YES	NO	NO	NO
1346121	+	YES	7.66291	55.0025	7.17775	YES	30.4915	172.18	5.64682	YES	NO	NO	NO
1346574	+	YES	92.2161	260.467	2.82453	YES	272.47	555.238	2.0378	NO	YES	NO	NO
1348547	-	YES	12.5967	53.5537	4.2514	YES	48.163	123.509	2.56438	YES	NO	NO	NO
1349247	-	YES	3.8269	15.1686	3.96368	YES	7.7029	11.3423	1.47248	NO	YES	NO	NO
1349722	-	YES	1.79127	13.831	7.72133	YES	1.11715	17.9616	16.0781	NO	YES	NO	NO
1349877	+	YES	1.03564	6.09119	5.88159	NO	#N/A	#N/A	#N/A	YES	NO	YES	NO
1350036	-	YES	9.30278	186.879	20.0885	YES	24.4686	142.621	5.82872	YES	NO	YES	NO
1350075	-	YES	5.14255	58.9162	11.4566	YES	7.9686	60.5469	7.59818	YES	NO	YES	NO
1350265	+	YES	4.16934	32.1741	7.71684	YES	10.3514	50.9197	4.91909	YES	NO	NO	NO
1351050	+	YES	1.36012	5.49273	4.0384	NO	#N/A	#N/A	#N/A	YES	YES	NO	NO
1353076	-	YES	2.11576	10.7209	5.06718	YES	1.61715	10.1847	6.29791	YES	NO	NO	NO
1353080	-	YES	1.03564	8.26218	7.97787	YES	4.11715	15.6463	3.80028	YES	NO	NO	NO
1353328	+	YES	1.03564	7.36438	7.11097	YES	1.11715	17.081	15.2898	YES	NO	NO	NO
1355328	+	YES	7.29394	111.206	15.2464	YES	3.61715	79.4141	21.9549	NO	NO	YES	NO
1355425	-	YES	8.51177	34.9152	4.10199	YES	14.6087	50.8523	3.48096	NO	YES	NO	NO
1355633	-	YES	64.8053	422.772	6.52372	YES	208.681	329.464	1.57879	YES	NO	NO	NO
1357218	-	YES	1.7023	11.3838	6.68731	NO	#N/A	#N/A	#N/A	NO	YES	NO	NO
1357883	+	YES	3.74679	20.5387	5.48168	YES	29.0229	30.6925	1.05752	YES	NO	YES	NO
1358293	-	YES	1.36012	7.87518	5.79004	YES	4.82005	6.38849	1.3254	YES	NO	YES	NO
1359962	-	YES	3.09806	9.45419	3.05164	YES	1.11715	5.04616	4.517	YES	NO	NO	NO
1361994	-	YES	6.52946	138.171	21.1612	YES	3.85145	222.784	57.8442	YES	NO	NO	NO
1363605	-	YES	1.36012	6.49626	4.77622	NO	#N/A	#N/A	#N/A	YES	NO	NO	NO
1364861	-	YES	2.34243	9.50058	4.05586	NO	#N/A	#N/A	#N/A	YES	NO	YES	NO
1365336	+	YES	13.2366	38.2666	2.89097	YES	50.4831	58.4908	1.15862	YES	NO	NO	NO
1365999	+	YES	21.157	112.487	5.31678	YES	79.5604	125.497	1.57738	YES	NO	NO	NO
1369611	+	YES	1.36012	7.77457	5.71607	YES	3.11715	14.6058	4.68563	NO	YES	NO	NO
1370615	-	YES	1.03564	5.55719	5.36597	NO	#N/A	#N/A	#N/A	NO	NO	YES	NO
1371065	-	YES	1.03564	10.3687	10.0119	YES	1.11715	9.42116	8.43322	NO	NO	YES	NO
1371260	-	YES	2.08012	9.14838	4.39801	YES	5.32005	15.6001	2.93233	NO	NO	YES	NO
1372548	+	YES	1.03564	6.08471	5.87533	NO	#N/A	#N/A	#N/A	YES	NO	NO	NO
1372567	+	YES	18.859	64.2024	3.40433	YES	80.1775	78.6008	0.980335	YES	NO	NO	NO
1375625	-	YES	16.2811	80.9743	4.97352	YES	54.4517	227.876	4.18493	NO	YES	NO	NO
1376337	+	YES	1.03564	11.4548	11.0606	YES	4.11715	1.92116	0.466625	NO	NO	YES	NO
1377206	+	YES	8.58279	58.7446	6.84447	NO	#N/A	#N/A	#N/A	NO	NO	YES	NO
1377207	+	NO	#N/A	#N/A	#N/A	YES	9.28865	167.621	18.0458	NO	NO	YES	NO
1380554	-	YES	1.79127	12.8866	7.1941	NO	#N/A	#N/A	#N/A	YES	NO	YES	NO
1385939	-	YES	3.14255	9.32505	2.96735	NO	#N/A	#N/A	#N/A	NO	YES	NO	NO
1386029	-	YES	2.69346	7.87518	2.92382	YES	6.2029	11.9212	1.92187	YES	NO	NO	NO
1386036	+	YES	4.99141	20.0163	4.01015	YES	17.82	13.402	0.752074	YES	NO	NO	NO
1388362	+	YES	1.7023	8.09824	4.75723	NO	#N/A	#N/A	#N/A	YES	YES	NO	NO
1388669	+	YES	1.03564	5.63325	5.43941	YES	1.11715	5.90199	5.28308	YES	YES	NO	NO
1391433	+	YES	1.03564	11.2665	10.8788	NO	#N/A	#N/A	#N/A	NO	YES	NO	NO
1393656	+	YES	3.4314	26.8465	7.82377	YES	8.28865	9.42116	1.13663	YES	NO	NO	NO
1393668	+	YES	1.03564	5.65644	5.4618	NO	#N/A	#N/A	#N/A	YES	NO	NO	NO
1395110	+	YES	1.36897	7.28184	5.31921	NO	#N/A	#N/A	#N/A	NO	NO	NO	YES
1397936	-	YES	3.77358	20.8431	5.52344	YES	11.3514	23.9098	2.10632	YES	NO	NO	NO
1402448	-	YES	72.2406	616.06	8.5279	YES	4.82005	34.7656	7.21271	NO	NO	YES	NO
1404062	-	YES	1.79127	8.52025	4.75655	YES	2.11715	12.3828	5.84881	NO	YES	NO	NO
1405292	+	YES	2.33359	15.691	6.72399	YES	4.58575	24.9041	5.43076	NO	NO	YES	NO
1406050	-	YES	36.5407	241.658	6.61339	YES	122.606	727.301	5.93201	YES	NO	NO	NO
1406665	+	YES	1.03564	6.71932	6.4881	NO	#N/A	#N/A	#N/A	YES	YES	NO	NO
1410935	-	YES	1.36897	5.80345	4.23928	NO	#N/A	#N/A	#N/A	YES	NO	NO	NO
1412795	-	YES	10.8231	46.1532	4.26431	YES	87.8031	274.094	3.12169	YES	NO	NO	NO
1413754	-	YES	3.44024	18.5328	5.38705	YES	12.7029	29.1193	2.29234	YES	NO	NO	NO
1417707	+	YES	1.41345	8.86711	6.27338	YES	2.35145	12.3366	5.2464	YES	YES	NO	NO
1418057	+	YES	11.1696	72.1318	6.45787	YES	9.61715	88.3487	9.18658	YES	NO	NO	NO
1428591	-	YES	10.5921	25.9435	2.44932	YES	30.163	27.5675	0.913949	NO	YES	NO	NO
1430313	-	NO	#N/A	#N/A	#N/A	YES	3.58575	62.2621	17.3638	YES	NO	NO	NO
1430491	-	YES	5.00483	22.3987	4.47542	YES	2.11715	15.3232	7.23763	YES	YES	NO	NO
1431133	-	YES	15.4903	35.6132	2.29906	YES	28.5229	30.6001	1.07283	YES	NO	NO	NO
1432008	-	YES	4.56484	47.0035	10.2968	YES	14.5543	87.326	5.99999	YES	NO	NO	NO
1434039	-	YES	21.5613	59.3277	2.75158	YES	80.4746	109.02	1.35471	YES	NO	NO	NO
1435946	+	YES	57.1647	1439.99	25.1903	YES	52.0688	1349.56	25.9188	YES	NO	NO	NO
1435971	+	YES	3.21356	7.31151	2.2752	NO	#N/A	#N/A	#N/A	YES	NO	NO	NO
1435978	+	YES	1.69346	15.3622	9.07151	NO	#N/A	#N/A	#N/A	YES	NO	NO	NO
1436007	-	NO	#N/A	#N/A	#N/A	YES	1.11715	18.402	16.4723	NO	NO	YES	NO
1436031	+	YES	30.0514	107.879	3.58982	YES	29.2258	74.2756	2.54143	YES	YES	NO	NO
1436140	+	YES	11.2674	165.94	14.7275	YES	44.9915	191.186	4.24938	YES	YES	NO	NO
1437848	+	NO	41.8614	93.6133	2.23627	YES	53.2488	108.974	2.0465	YES	NO	NO	NO
1437946	+	YES	1.36012	16.4896	12.1236	YES	1.11715	20.9482	18.7514	YES	NO	NO	NO
1438053	+	YES	4.88933	11.0497	2.25996	NO	#N/A	#N/A	#N/A	YES	NO	NO	NO
1438060	+	YES	5.60933	58.8506	10.4916	YES	33.6087	68.5121	2.03852	YES	NO	NO	NO
1438078	+	YES	10.0764	43.8974	4.35647	YES	20.6944	51.2464	2.47634	YES	NO	NO	NO
1439476	+	NO	#N/A	#N/A	#N/A	YES	28.163	58.5795	2.08001	YES	NO	NO	NO
1439889	+	NO	#N/A	#N/A	#N/A	YES	19.9287	45.0391	2.26	YES	YES	NO	NO
1439933	+	YES	16.0989	73.1997	4.54688	YES	12.9058	41.9389	3.24962	YES	NO	NO	NO
1439936	+	YES	5.22266	13.1975	2.52697	YES	9.08575	17.8445	1.96401	YES	NO	NO	NO
1440337	+	YES	4.34243	10.1468	2.33666	NO	#N/A	#N/A	#N/A	NO	YES	NO	NO
1443722	-	YES	5.98714	189.813	31.7034	YES	15.1401	387.589	25.6002	YES	NO	NO	NO
1443748	+	YES	1.03564	7.45852	7.20187	NO	#N/A	#N/A	#N/A	NO	NO	NO	YES
1443800	+	YES	7.6806	28.9286	3.76646	YES	22.2572	26.8963	1.20843	NO	NO	NO	YES
1444017	+	YES	1.74679	12.2056	6.98745	YES	1.11715	26.456	23.6817	NO	NO	YES	NO
1444814	-	YES	1.03564	6.48978	6.26646	YES	1.11715	24.304	21.7553	YES	NO	NO	NO
1444823	-	YES	14.0857	38.6896	2.74672	YES	54.8575	40.3196	0.734988	YES	NO	NO	NO
1445506	-	YES	1.36012	5.68612	4.18059	YES	10.0543	4.60582	0.458093	NO	YES	NO	NO
1447268	-	YES	95.4664	251.356	2.63293	YES	412.67	374.403	0.90727	YES	NO	NO	NO
1448370	-	YES	2.0091	5.70931	2.84172	NO	#N/A	#N/A	#N/A	YES	NO	NO	NO
1449797	-	YES	3.34243	9.21932	2.75826	YES	3.35145	3.17116	0.946207	YES	YES	NO	NO
1452257	+	YES	1.03564	28.3893	27.4124	YES	1.11715	60.4119	54.0768	YES	YES	NO	NO
1457299	-	YES	1.36012	18.6657	13.7235	YES	3.11715	13.3097	4.26982	NO	NO	YES	NO
1457319	+	YES	5.27599	13.2568	2.51267	YES	25.9915	21.9212	0.843396	YES	NO	NO	NO
1458338	+	YES	2.50242	11.3258	4.52596	YES	10.4686	23.2848	2.22425	YES	NO	NO	NO
1458428	+	YES	152.786	2917.76	19.097	YES	264.141	3994.15	15.1213	YES	NO	NO	NO
1459736	+	YES	68.0366	573.377	8.42749	YES	269.807	491.708	1.82245	YES	NO	NO	NO
1459795	+	YES	220.035	524.512	2.38376	YES	610.316	621.861	1.01892	YES	NO	NO	NO
1459836	+	YES	2.5469	8.72659	3.42636	NO	#N/A	#N/A	#N/A	YES	NO	NO	NO
1460021	-	YES	1.03564	7.81072	7.54195	NO	#N/A	#N/A	#N/A	NO	NO	YES	NO
1461081	+	YES	9.17844	37.2566	4.05915	YES	7.32005	28.7713	3.93048	NO	NO	NO	YES
1461342	+	YES	21.5793	128.526	5.95599	YES	41.6546	67.7024	1.62533	YES	NO	NO	NO
1461448	+	YES	180.264	436.794	2.42308	YES	1031.57	2027.73	1.96567	YES	NO	NO	NO
1461668	-	YES	1.03564	10.4035	10.0455	YES	2.11715	21.2713	10.0471	NO	NO	YES	NO
1462673	+	NO	9.29419	13.9664	1.5027	YES	27.8973	56.4737	2.02434	NO	YES	NO	NO
1464168	+	YES	4.07127	10.7622	2.64344	NO	#N/A	#N/A	#N/A	NO	YES	NO	NO
1464169	+	NO	#N/A	#N/A	#N/A	YES	10.7886	32.7273	3.03349	NO	YES	NO	NO
1466262	+	YES	5.80037	14.9286	2.57374	NO	#N/A	#N/A	#N/A	NO	YES	NO	NO
1470291	-	YES	2.67577	17.8091	6.65572	NO	#N/A	#N/A	#N/A	YES	NO	NO	NO
1470381	+	YES	23.5085	74.4328	3.16621	NO	#N/A	#N/A	#N/A	YES	NO	NO	NO
1476263	-	YES	1.68461	24.6639	14.6407	YES	7.7343	30.5753	3.95321	YES	NO	NO	NO
1476282	+	YES	3.46703	13.5316	3.90294	YES	9.4372	14.027	1.48635	YES	NO	NO	NO
1479266	+	YES	4.24036	19.7981	4.66898	YES	7.4686	41.9176	5.61251	YES	NO	NO	NO
1480047	+	YES	2.16908	52.572	24.237	YES	21.3116	127.053	5.96166	NO	YES	NO	NO
1481606	-	YES	1.03564	8.28537	8.00027	YES	2.61715	12.152	4.64321	YES	NO	NO	NO
1481679	+	YES	10.6632	26.7356	2.50729	YES	55.029	30.7848	0.559429	YES	NO	NO	NO
1485148	+	YES	4.06243	129.221	31.8089	YES	17.2029	237.102	13.7827	YES	NO	NO	NO
1485994	+	YES	2.44909	17.5576	7.16902	YES	10.4686	54.5312	5.20903	YES	NO	NO	NO
1486334	-	YES	1.74679	7.81072	4.47148	YES	1.11715	13.1925	11.809	NO	NO	YES	NO
1486472	-	YES	1.03564	10.8911	10.5163	YES	1.11715	24.4425	21.8793	NO	NO	YES	NO
1487409	-	YES	3.47588	12.804	3.68368	YES	4.11715	31.2926	7.60055	NO	YES	NO	NO
1488754	+	YES	9.63637	37.7674	3.91926	YES	23.7572	42.0348	1.76935	YES	NO	NO	NO
1489660	-	YES	1.03564	14.454	13.9566	YES	6.7029	57.9829	8.65043	NO	NO	YES	NO
1489684	+	YES	1.03564	8.17452	7.89323	YES	1.11715	12.152	10.8777	NO	YES	NO	NO
1493892	-	YES	2.44909	9.54049	3.89553	NO	#N/A	#N/A	#N/A	YES	NO	NO	NO
1493979	+	YES	18.3971	84.2845	4.5814	YES	11.1171	21.4347	1.92807	YES	NO	NO	NO
1496028	-	YES	51.666	126.306	2.44466	YES	101.615	181.694	1.78807	YES	NO	NO	NO
1496739	-	YES	1.36012	8.80265	6.47194	YES	1.11715	31.5945	28.2813	NO	NO	YES	NO
1497331	+	YES	4.17818	130.027	31.1205	YES	24.2258	341.328	14.0894	YES	NO	NO	NO
1497378	-	YES	1.03564	6.69612	6.46571	NO	#N/A	#N/A	#N/A	NO	NO	YES	NO
1497986	+	YES	31.9404	101.431	3.17563	YES	81.7947	105.92	1.29495	YES	YES	NO	NO
1498029	+	YES	59.6802	228.504	3.82881	YES	173.989	512.631	2.94634	YES	NO	NO	NO
1498103	+	YES	676.043	5420.47	8.01793	YES	2824.26	12831.2	4.54319	YES	NO	NO	NO
1498201	+	NO	14.8947	20.9785	1.40846	YES	17.5773	46.3601	2.6375	YES	NO	NO	NO
1499282	+	NO	#N/A	#N/A	#N/A	YES	7.4372	32.1946	4.32886	NO	YES	NO	NO
1499469	+	YES	6.836	17.4634	2.55462	YES	16.0229	43.6079	2.72159	NO	YES	NO	NO
1499761	+	NO	6.52036	7.56425	1.1601	YES	1.11715	18.4695	16.5327	NO	YES	NO	NO
1501334	+	NO	#N/A	#N/A	#N/A	YES	37.8116	97.4645	2.57763	YES	NO	NO	NO
1502109	+	NO	#N/A	#N/A	#N/A	YES	8.4372	34.4851	4.08727	NO	YES	NO	NO
1502400	+	NO	11.3741	9.96363	0.875997	YES	12.9372	40.0888	3.09872	YES	YES	NO	NO
1502446	+	YES	6.81831	16.718	2.45192	YES	37.7403	22.0348	0.583853	YES	YES	NO	NO
1502811	+	YES	11.8588	28.5015	2.40341	YES	36.9831	79.0021	2.13617	YES	NO	NO	NO
1503805	+	YES	9.20497	72.2528	7.84933	YES	16.2343	162.859	10.0318	YES	NO	NO	NO
1504769	+	YES	5.16049	13.1975	2.55741	YES	14.6715	30.4155	2.0731	YES	NO	NO	NO
1506547	-	YES	90.3897	245.132	2.71194	YES	246.072	611.229	2.48394	NO	YES	NO	NO
1507000	-	YES	6.2583	60.2552	9.62804	YES	20.5229	194.538	9.47906	YES	NO	NO	NO
1507065	-	YES	3.01795	8.77298	2.90694	YES	36.1944	23.3771	0.645876	YES	NO	NO	NO
1507068	-	YES	4.51152	169.537	37.5788	YES	17.8514	356.999	19.9983	YES	NO	YES	NO
1507950	+	NO	#N/A	#N/A	#N/A	YES	1.11715	19.1868	17.1748	YES	NO	NO	NO
1511649	+	YES	3.10691	14.8099	4.76678	YES	5.9686	5.13849	0.860921	NO	YES	NO	NO
1512223	+	YES	7.75162	25.18	3.24836	YES	25.4915	34.0732	1.33665	YES	NO	NO	NO
1513314	-	YES	3.96919	29.3632	7.39777	YES	7.7029	49.9964	6.4906	NO	YES	NO	NO
1517760	-	YES	3.10691	7.89838	2.5422	YES	2.7343	1.29616	0.474039	YES	NO	NO	NO
1517836	+	YES	6.34727	52.0807	8.20522	YES	8.55435	26.5021	3.09809	YES	NO	NO	NO
1518390	+	YES	8.52062	140.654	16.5075	YES	36.4287	133.69	3.66989	YES	NO	NO	NO
1519580	+	YES	1.79127	5.28105	2.94822	NO	#N/A	#N/A	#N/A	NO	NO	NO	YES
1521446	-	YES	1.03564	10.873	10.4989	YES	1.61715	11.7578	7.2707	YES	NO	NO	NO
1521558	+	YES	3.04474	16.9707	5.57378	YES	9.2029	10.3693	1.12674	YES	NO	NO	NO
1522923	+	YES	113.119	1765.33	15.6059	YES	432.449	7908.66	18.2881	YES	YES	NO	NO
1523057	+	NO	#N/A	#N/A	#N/A	YES	12.4372	37.5675	3.02057	YES	YES	NO	NO
1523070	+	NO	15.3478	19.5055	1.2709	YES	36.7802	75.2521	2.046	YES	YES	NO	NO
1523567	-	YES	2.07127	5.15212	2.48742	NO	#N/A	#N/A	#N/A	NO	NO	YES	NO
1523998	+	NO	#N/A	#N/A	#N/A	YES	1.11715	17.1058	15.312	NO	YES	NO	NO
1525891	+	YES	1.03564	14.0475	13.5642	YES	3.35145	21.4098	6.38822	YES	NO	NO	NO
1526427	+	YES	1.36012	7.00058	5.14701	YES	2.61715	7.29048	2.78566	YES	YES	NO	NO
1526544	+	YES	5.11601	41.2812	8.06902	YES	23.8514	60.8771	2.55235	YES	YES	NO	NO
1527483	-	YES	1.03564	11.5658	11.1679	NO	#N/A	#N/A	#N/A	NO	NO	YES	NO
1530984	+	YES	1.79127	34.4096	19.2096	YES	1.11715	64.6023	57.8278	YES	NO	YES	NO
1531267	+	YES	2.02679	5.29912	2.61454	YES	4.61715	8.21733	1.77974	NO	YES	NO	NO
1531456	+	YES	1.73794	14.4062	8.28926	YES	4.7029	26.7116	5.67983	NO	YES	NO	NO
1532883	+	YES	96.0122	441.65	4.59993	YES	53.3261	353.782	6.63431	NO	NO	YES	NO
1532981	-	YES	3.45793	21.8467	6.31784	YES	3.11715	13.054	4.18779	YES	NO	NO	NO
1533571	+	YES	1.36012	10.1932	7.49429	YES	2.11715	9.92897	4.68978	NO	NO	YES	NO
1534440	+	YES	6.80947	18.3793	2.69908	YES	17.3116	32.081	1.85315	YES	NO	NO	NO
1535848	+	YES	53.1861	641.187	12.0555	YES	136.332	1740.74	12.7684	YES	YES	NO	NO
1535851	+	YES	11.8813	27.591	2.32223	YES	53.186	50.7138	0.953518	YES	YES	NO	NO
1536758	+	YES	1.36897	10.5041	7.673	NO	#N/A	#N/A	#N/A	NO	NO	YES	NO
1536908	+	YES	7.83626	206.053	26.2948	YES	19.7029	402.667	20.4369	YES	NO	YES	NO
1536999	+	YES	182.401	2895.62	15.875	YES	800.469	10357.6	12.9394	YES	NO	YES	NO
1537521	-	YES	1.36897	6.03832	4.41085	NO	#N/A	#N/A	#N/A	YES	NO	YES	NO
1537655	+	YES	7.24061	17.2932	2.38837	YES	27.4915	26.5021	0.96401	NO	YES	NO	NO
1538460	+	YES	4.76473	11.1387	2.33774	NO	#N/A	#N/A	#N/A	YES	YES	NO	NO
1538561	+	NO	#N/A	#N/A	#N/A	YES	16.7029	42.1236	2.52193	YES	YES	NO	NO
1539283	+	NO	#N/A	#N/A	#N/A	YES	1.11715	18.2386	16.326	NO	YES	NO	NO
1539652	+	YES	3.99141	23.0503	5.77497	YES	36.3345	21.2713	0.585429	YES	YES	NO	NO
1539769	+	NO	17.2902	17.8323	1.03136	YES	25.343	55.0177	2.17093	YES	YES	NO	NO
1539780	+	NO	15.6457	26.5835	1.69909	YES	18.5543	47.1023	2.53861	YES	YES	NO	NO
1540627	+	NO	#N/A	#N/A	#N/A	YES	14.8744	41.1044	2.76343	YES	YES	NO	NO
1540661	+	NO	#N/A	#N/A	#N/A	YES	18.1087	40.8984	2.2585	YES	YES	NO	NO
1541742	+	NO	#N/A	#N/A	#N/A	YES	22.1087	52.7024	2.38379	YES	YES	NO	NO
1541997	+	YES	5.98714	14.9402	2.49539	NO	#N/A	#N/A	#N/A	YES	YES	NO	NO
1542355	+	NO	34.5851	35.7989	1.0351	YES	23.2802	60.2024	2.58599	YES	YES	NO	NO
1542395	+	NO	164.275	147.812	0.899784	YES	154.11	326.314	2.11741	YES	YES	NO	NO
1542418	+	NO	31.7891	37.0682	1.16606	YES	29.2174	74.7585	2.5587	YES	YES	NO	NO
1542439	+	YES	8.71623	21.6248	2.48097	NO	#N/A	#N/A	#N/A	YES	YES	NO	NO
1545231	-	YES	3.80921	8.64917	2.27059	YES	14.6171	41.8253	2.86138	YES	NO	NO	NO
1546187	+	YES	23.5482	176.716	7.50443	YES	96.0519	289.73	3.01639	YES	NO	NO	NO
1551352	+	YES	1.36897	13.9432	10.1852	YES	1.11715	31.456	28.1573	YES	NO	NO	NO
1551753	-	YES	1.7023	7.81072	4.58832	YES	6.4686	11.7578	1.81768	NO	NO	YES	NO
1552217	-	YES	1.36012	6.09119	4.4784	NO	#N/A	#N/A	#N/A	NO	NO	YES	NO
1554712	-	YES	19.4994	52.6135	2.69821	YES	23.1715	36.8927	1.59216	YES	NO	NO	NO
1554766	+	YES	1.03564	12.5861	12.153	YES	2.61715	16.8501	6.43836	YES	NO	NO	NO
1561680	+	YES	6.17818	52.3374	8.47132	YES	7.9372	31.5945	3.98056	YES	NO	NO	NO
1561804	+	YES	211.603	7782.01	36.7765	YES	877.987	21933.4	24.9814	YES	NO	NO	NO
1562251	+	YES	4.99599	13.7962	2.76145	YES	21.1087	20.7848	0.984656	YES	YES	NO	NO
1563127	+	YES	3.77358	12.452	3.2998	NO	#N/A	#N/A	#N/A	YES	YES	NO	NO
1563538	+	NO	#N/A	#N/A	#N/A	YES	17.5229	47.1023	2.68803	YES	YES	NO	NO
1564041	+	NO	#N/A	#N/A	#N/A	YES	16.0857	40.4368	2.51383	YES	YES	NO	NO
1564340	+	NO	#N/A	#N/A	#N/A	YES	52.1546	109.016	2.09025	YES	YES	NO	NO
1564359	+	NO	#N/A	#N/A	#N/A	YES	20.9915	52.4006	2.49627	YES	YES	NO	NO
1564850	+	NO	#N/A	#N/A	#N/A	YES	16.32	40.9908	2.51168	YES	NO	NO	NO
1564922	+	YES	5.40486	12.3938	2.29309	NO	#N/A	#N/A	#N/A	NO	YES	NO	NO
1565454	+	NO	43.6924	43.9412	1.00569	YES	86.4348	179.815	2.08036	YES	YES	NO	NO
1565718	+	NO	#N/A	#N/A	#N/A	YES	9.55435	33.0504	3.4592	NO	YES	NO	NO
1567133	-	YES	2.33359	13.738	5.88706	YES	1.61715	19.0732	11.7943	NO	YES	NO	NO
1567306	+	YES	3.91587	15.6794	4.00407	YES	20.3744	17.0348	0.836089	YES	NO	NO	NO
1569203	+	YES	36.8472	318.167	8.63476	YES	185.207	567.141	3.06221	YES	NO	NO	NO
1569262	+	NO	#N/A	#N/A	#N/A	YES	23.0543	46.9851	2.03801	YES	NO	NO	NO
1571579	+	YES	1.03564	5.72739	5.5303	NO	#N/A	#N/A	#N/A	NO	NO	YES	NO
1572422	-	YES	3.41371	35.2674	10.3311	YES	12.1171	98.576	8.13524	YES	YES	NO	NO
1575173	-	YES	13.9788	106.041	7.58582	YES	36.0459	235.629	6.5369	YES	NO	NO	NO
1575199	+	YES	5.23151	39.9266	7.63195	YES	38.2258	90.2699	2.36149	YES	NO	NO	NO
1575316	+	YES	19.9483	229.574	11.5085	NO	#N/A	#N/A	#N/A	YES	NO	NO	NO
1575323	+	YES	4.65808	132.756	28.5001	YES	9.55435	340.913	35.6814	YES	NO	NO	NO
1578481	+	YES	5.11601	28.588	5.58796	YES	12.2343	33.9773	2.77721	YES	YES	NO	NO
1584173	+	YES	4.0091	10.6098	2.64644	YES	19.2572	64.1619	3.33183	YES	NO	NO	NO
1585031	+	YES	1.03564	5.31072	5.12798	NO	#N/A	#N/A	#N/A	NO	NO	YES	NO
1587107	-	YES	1.03564	5.68612	5.49046	YES	1.11715	12.1982	10.919	YES	NO	YES	NO
1588610	-	YES	5.49357	21.3076	3.87863	YES	9.7029	74.9006	7.7194	YES	YES	NO	NO
1590491	+	YES	1.03564	11.8302	11.4231	YES	1.11715	23.956	21.4438	NO	NO	YES	NO
1591283	-	YES	1.69346	6.83038	4.03339	YES	26.1087	11.9673	0.458366	YES	NO	NO	NO
1591307	-	YES	187.441	469.758	2.50617	YES	480.333	1210.91	2.52098	YES	NO	NO	NO
1593551	+	YES	12.2811	97.6381	7.95028	YES	16.843	222.763	13.2258	YES	NO	NO	NO
1594366	+	YES	3.3159	18.2671	5.50894	YES	8.08575	5.09233	0.629791	YES	YES	NO	NO
1596494	-	YES	26.0375	59.983	2.30372	YES	97.5833	134.311	1.37637	NO	NO	YES	NO
1598372	-	YES	3.00026	29.851	9.94949	YES	6.82005	22.5213	3.30222	NO	YES	NO	NO
1603957	-	YES	11.69	36.8578	3.15295	YES	65.1232	86.7969	1.33281	YES	NO	NO	NO
1604990	-	YES	5.98714	27.4284	4.58122	YES	38.1316	70.7102	1.85437	YES	YES	NO	NO
1605657	-	NO	#N/A	#N/A	#N/A	YES	17.9915	105.941	5.88838	NO	YES	NO	NO
1605658	-	YES	3.16024	30.0984	9.52409	NO	#N/A	#N/A	#N/A	NO	YES	NO	NO
1605718	-	YES	4.77383	15.3221	3.2096	YES	15.5229	27.9368	1.79971	NO	YES	NO	NO
1605865	-	YES	2.03564	6.45499	3.17099	YES	26.0543	17.777	0.682304	YES	YES	NO	NO
1609036	-	YES	4.68034	15.4448	3.29992	YES	42.6087	107.397	2.52054	YES	NO	NO	NO
1609570	-	NO	#N/A	#N/A	#N/A	YES	1.11715	17.2905	15.4773	NO	YES	NO	NO
1610647	+	YES	3.38692	18.5316	5.47153	YES	2.61715	24.6271	9.4099	NO	NO	YES	NO
1611336	-	YES	6.10716	19.8925	3.25724	YES	20.8514	28.679	1.37539	YES	NO	NO	NO
1611389	+	YES	12.4633	46.6809	3.74548	YES	43.9287	214.606	4.88532	YES	NO	YES	NO
1611434	-	YES	1.03564	5.06446	4.89019	NO	#N/A	#N/A	#N/A	YES	NO	YES	NO
1611455	+	YES	276.292	15217.7	55.0783	YES	1188.53	55552.1	46.74	YES	NO	NO	NO
1611460	+	NO	#N/A	#N/A	#N/A	YES	7.7029	34.3253	4.45615	YES	NO	NO	NO
1611462	+	YES	1.03564	7.65724	7.39375	NO	#N/A	#N/A	#N/A	YES	NO	NO	NO
1611536	+	YES	11.8097	59.2981	5.02112	YES	37.0459	126.953	3.42691	YES	NO	NO	NO
1611634	+	YES	3.42255	11.8005	3.44786	NO	#N/A	#N/A	#N/A	YES	YES	NO	NO
1611809	+	YES	6.75614	17.7277	2.62395	NO	#N/A	#N/A	#N/A	YES	YES	NO	NO
1612196	+	NO	#N/A	#N/A	#N/A	YES	11.2886	40.3658	3.57578	YES	NO	NO	NO
1612437	+	NO	12.4188	17.3396	1.39624	YES	19.4915	48.7429	2.50072	YES	YES	NO	NO
1612623	+	YES	6.81831	15.851	2.32477	NO	#N/A	#N/A	#N/A	YES	YES	NO	NO
1612626	+	YES	5.88049	14.6991	2.49964	YES	19.6087	31.2003	1.59115	YES	YES	NO	NO
1612805	+	YES	5.14255	11.6366	2.2628	NO	#N/A	#N/A	#N/A	YES	YES	NO	NO
1613401	+	NO	#N/A	#N/A	#N/A	YES	18.4058	42.3331	2.29999	YES	YES	NO	NO
1613429	+	NO	#N/A	#N/A	#N/A	YES	5.9372	31.3849	5.28615	YES	YES	NO	NO
1614591	+	YES	4.41371	11.8353	2.68148	NO	#N/A	#N/A	#N/A	YES	YES	NO	NO
1617031	-	YES	2.44024	34.011	13.9375	YES	4.61715	52.5426	11.3799	YES	NO	NO	NO
1617767	-	YES	2.0091	25.5037	12.6941	YES	2.11715	48.4695	22.8937	NO	YES	NO	NO
1618468	-	YES	3.91587	45.9893	11.7443	YES	26.8744	135.312	5.035	YES	NO	NO	NO
1619002	-	YES	2.07127	7.36438	3.55548	YES	1.61715	17.9616	11.107	NO	YES	NO	NO
1619548	+	YES	3.01795	30.2327	10.0176	YES	10.32	111.747	10.8282	YES	NO	YES	NO
1619615	+	YES	1.03564	13.814	13.3387	NO	#N/A	#N/A	#N/A	YES	NO	NO	NO
1619615	-	YES	4.52036	11.6535	2.578	NO	#N/A	#N/A	#N/A	YES	NO	YES	NO
1631773	-	YES	10.1032	163.529	16.1859	YES	81.0519	1131.36	13.9585	YES	NO	YES	NO
1631872	+	YES	27.8686	131.492	4.71826	YES	41.4287	141.424	3.41367	YES	NO	NO	NO
1633299	+	YES	188.024	460.05	2.44676	YES	141.109	165.391	1.17208	YES	NO	NO	NO
1633629	+	YES	4.75589	10.8382	2.27891	NO	#N/A	#N/A	#N/A	NO	YES	NO	NO
1633734	+	YES	2.34243	7.42884	3.17142	NO	#N/A	#N/A	#N/A	NO	YES	NO	NO
1634005	+	YES	2.06243	6.03832	2.92777	NO	#N/A	#N/A	#N/A	NO	YES	NO	NO
1634311	+	YES	3.65808	10.3984	2.84258	NO	#N/A	#N/A	#N/A	NO	YES	NO	NO
1634731	+	YES	4.54715	12.1886	2.6805	NO	#N/A	#N/A	#N/A	YES	YES	NO	NO
1635489	+	YES	2.33359	6.40212	2.74347	NO	#N/A	#N/A	#N/A	NO	NO	YES	NO
1636210	+	YES	1.7023	7.85199	4.61257	NO	#N/A	#N/A	#N/A	YES	NO	NO	NO
1636226	+	YES	15.7034	285.988	18.2119	YES	9.35145	119.439	12.7722	YES	NO	NO	NO
1639050	+	YES	1.03564	11.4316	11.0382	YES	1.11715	6.96733	6.2367	NO	YES	NO	NO
1639060	+	YES	1.03564	5.22306	5.04333	NO	#N/A	#N/A	#N/A	NO	YES	NO	NO
1642828	+	YES	2.39576	6.61358	2.76054	YES	3.7343	3.26349	0.873924	YES	YES	NO	NO
1642841	+	YES	2.66692	8.74331	3.27843	NO	#N/A	#N/A	#N/A	YES	YES	NO	NO
1645086	+	YES	1.36012	5.17531	3.80503	NO	#N/A	#N/A	#N/A	NO	YES	NO	NO
1646175	+	YES	15.4547	612.6	39.6385	YES	76.686	1681.68	21.9294	YES	NO	NO	NO
1646384	+	NO	#N/A	#N/A	#N/A	YES	6.9686	30.1598	4.32796	YES	YES	NO	NO
1647132	+	YES	10.5919	25.1642	2.3758	NO	#N/A	#N/A	#N/A	YES	YES	NO	NO
1647426	+	YES	3.00026	22.9445	7.64753	YES	2.11715	17.1058	8.07965	YES	NO	NO	NO
1647734	+	YES	6.4405	35.813	5.5606	YES	16.2029	311.325	19.2141	YES	YES	NO	NO
1648136	-	YES	1.74679	19.8639	11.3717	YES	1.61715	12.6385	7.81529	NO	NO	YES	NO
1650296	+	YES	1.36897	5.58038	4.07634	YES	1.11715	12.3828	11.0843	NO	YES	NO	NO
1652176	-	YES	4.79152	12.6222	2.63428	YES	9.4372	21.7578	2.30554	YES	NO	YES	NO
1654695	+	YES	35.3807	87.0256	2.45969	YES	95.0374	93.5547	0.984398	YES	NO	NO	NO
1655895	+	YES	1.36897	7.52298	5.49536	NO	#N/A	#N/A	#N/A	NO	NO	YES	NO
1657288	-	YES	1.36897	22.4632	16.4088	YES	9.32005	28.8175	3.09199	YES	NO	NO	NO
1657473	+	YES	5.14255	17.6698	3.436	NO	#N/A	#N/A	#N/A	NO	YES	NO	NO
1657488	+	YES	3.04474	13.4556	4.41929	YES	9.82005	44.1158	4.49242	NO	YES	NO	NO
1662810	+	YES	2.02679	18.3561	9.05673	YES	1.61715	17.1058	10.5778	YES	NO	NO	NO
1664226	+	YES	2.08012	7.29992	3.50938	NO	#N/A	#N/A	#N/A	YES	YES	NO	NO
1665695	+	YES	5.80921	33.2666	5.72653	YES	16.6715	69.9503	4.1958	YES	NO	NO	NO
1667777	+	YES	5.38717	14.7118	2.7309	NO	#N/A	#N/A	#N/A	YES	YES	NO	NO
1667852	+	YES	3.37807	11.3555	3.36154	YES	12.7886	8.79616	0.68781	YES	YES	NO	NO
1669195	+	YES	3.79152	9.10711	2.40197	YES	18.5229	24.6271	1.32955	YES	YES	NO	NO
1671021	+	YES	1.36897	7.09471	5.18252	NO	#N/A	#N/A	#N/A	YES	NO	NO	NO
1671048	+	YES	248.335	6970.54	28.0691	YES	255.595	9439.1	36.9298	YES	NO	NO	NO
1671416	+	YES	6.58279	16.8353	2.55747	NO	#N/A	#N/A	#N/A	YES	YES	NO	NO
1671575	+	YES	4.36038	13.6608	3.13293	NO	#N/A	#N/A	#N/A	NO	YES	NO	NO
1673502	+	YES	1.03564	8.81425	8.51095	NO	#N/A	#N/A	#N/A	YES	YES	NO	NO
1675403	-	YES	1.7023	10.6152	6.23577	NO	#N/A	#N/A	#N/A	NO	YES	NO	NO
1678349	-	YES	82.8373	634.17	7.65561	YES	2.35145	34.2329	14.5582	YES	NO	YES	NO
1680101	-	YES	20.833	57.7318	2.77117	YES	41.7488	40.6676	0.974103	NO	NO	NO	YES
1680305	+	YES	5.50267	12.452	2.26291	YES	7.85145	10.554	1.34421	YES	NO	NO	NO
1681085	+	YES	1.79127	13.3742	7.46632	NO	#N/A	#N/A	#N/A	YES	YES	NO	NO
1681086	+	NO	#N/A	#N/A	#N/A	YES	1.7343	39.4638	22.7549	YES	YES	NO	NO
1681092	+	YES	1.41345	17.1822	12.1562	YES	4.61715	25.2521	5.4692	YES	YES	NO	NO
1682909	+	YES	1.03564	13.9186	13.4397	YES	1.11715	12.2443	10.9603	YES	NO	YES	NO
1684049	-	YES	15.7789	45.4001	2.87727	YES	17.32	32.706	1.88833	YES	NO	NO	NO
1684119	-	YES	2.16908	11.167	5.14827	NO	#N/A	#N/A	#N/A	YES	NO	NO	NO
1684182	-	YES	2.06243	21.7177	10.5302	YES	2.61715	61.8927	23.6489	YES	NO	NO	NO
1684547	-	YES	2.72025	13.3962	4.92463	YES	7.2029	18.5866	2.58044	NO	NO	YES	NO
1685124	+	YES	1.36897	7.29992	5.33242	NO	#N/A	#N/A	#N/A	YES	YES	NO	NO
1685168	+	YES	36.296	138.958	3.82847	YES	177.87	201.971	1.1355	YES	YES	NO	NO
1685231	+	YES	14.3389	82.2348	5.73507	YES	77.3889	182.781	2.36184	YES	NO	NO	NO
1685295	+	YES	11.4322	95.218	8.32892	YES	40.7258	181.701	4.46156	NO	YES	NO	NO
1687495	-	YES	9.8143	154.18	15.7097	YES	13.7029	230.561	16.8257	YES	NO	NO	NO
1687597	+	YES	42.6256	155.45	3.64686	YES	174.012	307.752	1.76857	YES	NO	NO	NO
1688110	+	NO	5.44934	8.37439	1.53677	YES	10.1171	31.9176	3.1548	NO	YES	NO	NO
1689085	+	NO	#N/A	#N/A	#N/A	YES	1.11715	17.3118	15.4964	YES	YES	NO	NO
1690301	+	YES	1.03564	6.56072	6.33496	YES	10.8514	14.5597	1.34172	YES	YES	NO	NO
1691560	+	YES	1.03564	7.07152	6.82819	NO	#N/A	#N/A	#N/A	NO	YES	NO	NO
1693846	+	YES	1.7023	5.76865	3.38873	NO	#N/A	#N/A	#N/A	NO	YES	NO	NO
1694413	-	YES	2.06243	19.0074	9.21604	YES	9.6715	31.1541	3.22123	NO	NO	YES	NO
1695287	+	YES	2.68461	6.60199	2.4592	YES	1.11715	1.29616	1.16024	NO	NO	YES	NO
1697459	-	YES	1.36012	9.92884	7.29995	NO	#N/A	#N/A	#N/A	NO	YES	NO	NO
1697892	-	YES	2.34243	10.3984	4.43913	YES	2.11715	8.79616	4.15472	YES	YES	NO	NO
1698268	-	YES	1.68461	9.25411	5.49332	YES	11.32	22.3828	1.97727	YES	NO	NO	NO
1698411	+	YES	36.7941	225.071	6.11704	YES	216.713	628.487	2.9001	YES	NO	NO	NO
1699157	+	YES	2.39576	5.87439	2.45199	YES	6.58575	1.92116	0.291715	NO	YES	NO	NO
1704381	-	YES	1.03564	5.35199	5.16782	NO	#N/A	#N/A	#N/A	NO	NO	YES	NO
1707802	+	YES	1.41345	9.25411	6.54717	YES	1.11715	8.98082	8.03905	NO	NO	YES	NO
1708904	-	YES	1.74679	14.5236	8.31445	YES	2.61715	18.331	7.00417	YES	NO	NO	NO
1708913	-	YES	11.3298	33.4705	2.95419	YES	21.7488	44.6697	2.0539	YES	NO	NO	NO
1708957	-	YES	195.669	2426.14	12.3992	YES	188.472	3196.83	16.9618	YES	NO	NO	NO
1708962	-	YES	9.13853	40.6596	4.44924	YES	23.2886	40.4119	1.73526	YES	NO	NO	NO
1708990	-	YES	1.03564	8.05697	7.77973	NO	#N/A	#N/A	#N/A	YES	NO	NO	NO
1709181	+	YES	1.74679	5.74546	3.28916	NO	#N/A	#N/A	#N/A	YES	YES	NO	NO
1712573	-	YES	2.33359	23.9365	10.2574	YES	5.61715	33.9098	6.03683	YES	NO	NO	NO
1714200	-	YES	1.79127	5.15212	2.87624	YES	1.11715	1.29616	1.16024	NO	YES	NO	NO
1714654	-	YES	1.7023	9.15997	5.38093	NO	#N/A	#N/A	#N/A	YES	NO	NO	NO
1720460	-	YES	7.38265	89.6844	12.148	YES	33.8744	218.54	6.45149	YES	NO	NO	NO
1721434	+	YES	2.03564	6.44851	3.16781	NO	#N/A	#N/A	#N/A	YES	NO	NO	NO
1721837	+	YES	1.03564	5.79833	5.5988	NO	#N/A	#N/A	#N/A	YES	YES	NO	NO
1726583	-	YES	10.3207	83.4743	8.08803	YES	15.4372	72.3757	4.6884	YES	NO	NO	NO
1726683	+	YES	201.073	1235.47	6.14436	YES	891.804	2194.8	2.46108	YES	NO	NO	NO
1727405	+	YES	38.6607	171.179	4.42771	YES	194.364	441.285	2.27041	YES	NO	NO	NO
1727642	+	YES	4.56484	19.2952	4.22691	YES	12.7886	41.4311	3.23968	NO	YES	NO	NO
1728529	-	YES	3.99141	13.8658	3.4739	YES	2.35145	6.92116	2.94336	YES	NO	NO	NO
1728721	+	YES	17.2058	42.3622	2.46209	YES	46.0459	54.9716	1.19384	YES	NO	NO	NO
1731591	+	YES	13.1966	84.1243	6.37468	YES	79.9517	119.087	1.48949	YES	YES	NO	NO
1732329	+	YES	11.3564	80.0921	7.05262	YES	22.5229	114.29	5.07437	YES	YES	NO	NO
1732426	+	YES	2.44909	60.6422	24.7611	YES	6.82005	280.295	41.0986	YES	YES	NO	NO
1732489	+	YES	7.49383	18.3148	2.44399	YES	17.5229	16.804	0.95897	YES	YES	NO	NO
1732493	+	YES	2.33359	23.8243	10.2093	YES	8.4058	26.2713	3.12538	YES	YES	NO	NO
1734078	-	YES	2.33359	18.5136	7.93351	YES	14.9058	29.8366	2.00168	NO	YES	NO	NO
1734492	-	YES	3.44024	8.28537	2.40837	YES	20.9372	17.152	0.819211	NO	YES	NO	NO
1736460	-	YES	17.4992	84.2831	4.81641	YES	66.7488	235.866	3.53364	YES	NO	NO	NO
1736549	+	YES	12.5477	50.2373	4.00372	YES	19.2572	56.4773	2.93278	YES	NO	NO	NO
1739183	-	YES	1.36012	6.07959	4.46988	NO	#N/A	#N/A	#N/A	NO	YES	NO	NO
1739228	-	YES	7.22292	19.1533	2.65174	YES	6.32005	10.6712	1.68846	YES	NO	NO	NO
1740454	-	YES	11.9255	56.4097	4.73018	YES	39.3116	37.0561	0.942625	YES	NO	NO	NO
1740535	+	YES	12.5032	128.761	10.2982	YES	30.4287	300.312	9.86937	YES	NO	NO	NO
1742575	-	YES	15.6811	49.1923	3.13704	NO	#N/A	#N/A	#N/A	YES	NO	NO	NO
1742683	+	YES	1.03564	13.1627	12.7098	NO	#N/A	#N/A	#N/A	YES	NO	NO	NO
1748393	-	YES	37.5495	1278.03	34.0359	YES	26.7488	1060.56	39.6489	YES	YES	NO	NO
1748505	+	YES	390.978	1797.04	4.59627	YES	684.793	1419.62	2.07306	YES	NO	NO	NO
1749644	+	YES	8.6141	27.5972	3.20373	YES	15.9372	79.1335	4.96533	NO	YES	NO	NO
1749692	-	YES	3.38692	8.27377	2.44286	NO	#N/A	#N/A	#N/A	NO	NO	YES	NO
1751690	-	YES	12.321	28.4371	2.30802	YES	31.3116	61.8466	1.9752	YES	NO	NO	NO
1751775	+	YES	2.36897	39.7279	16.7701	YES	5.32005	108.164	20.3314	YES	NO	NO	NO
1752152	+	YES	3.57369	10.5157	2.94254	YES	24.5773	10.9482	0.445458	YES	YES	NO	NO
1752527	+	YES	1.03564	5.19339	5.01468	NO	#N/A	#N/A	#N/A	YES	YES	NO	NO
1752609	+	YES	49.3282	161.313	3.27019	YES	127.723	306.662	2.40098	YES	NO	NO	NO
1755113	-	YES	2.77358	35.1668	12.6792	YES	13.1715	252.102	19.14	YES	NO	NO	NO
1755150	+	YES	4.76473	15.1983	3.18975	YES	14.3744	14.3501	0.998313	YES	NO	NO	NO
1757234	-	YES	6.02278	25.2445	4.1915	YES	30.343	20.6925	0.681952	YES	NO	NO	NO
1757442	+	YES	1.7023	7.58744	4.45716	NO	#N/A	#N/A	#N/A	NO	NO	YES	NO
1759236	-	YES	7.92522	18.6606	2.35458	NO	#N/A	#N/A	#N/A	YES	YES	NO	NO
1759294	-	YES	20.2376	47.8883	2.3663	YES	31.5229	38.8388	1.23208	YES	YES	NO	NO
1759428	+	YES	19.5795	66.2407	3.38316	YES	27.8744	56.7294	2.03518	YES	NO	YES	NO
1761019	+	YES	17.7438	43.2354	2.43665	YES	16.5229	17.4751	1.05763	YES	NO	NO	NO
1766171	+	YES	1.03564	6.19692	5.98368	NO	#N/A	#N/A	#N/A	NO	NO	YES	NO
1766623	-	YES	645.17	3943.68	6.11262	YES	2558.73	10286	4.01998	YES	NO	NO	NO
1766635	-	YES	33.9493	84.1903	2.47988	YES	163.464	176.669	1.08078	YES	NO	NO	NO
1766674	+	YES	1.74679	27.9082	15.9769	YES	23.8744	89.1086	3.73239	YES	NO	NO	NO
1766711	+	YES	5.836	26.056	4.46469	YES	30.6087	54.9467	1.79513	YES	NO	NO	NO
1767263	+	YES	8.24061	29.2588	3.55056	YES	27.2258	19.9751	0.733683	YES	NO	YES	NO
1767288	+	YES	2.77358	6.51945	2.35056	YES	6.6715	12.9616	1.94284	YES	NO	YES	NO
1768761	+	YES	16.717	51.517	3.08171	YES	34.5459	98.3025	2.84556	NO	YES	NO	NO
1773118	-	YES	4.63586	11.6071	2.50376	NO	#N/A	#N/A	#N/A	NO	YES	NO	NO
1774497	-	NO	#N/A	#N/A	#N/A	YES	36.3973	82.3721	2.26314	YES	YES	NO	NO
1775862	-	YES	45.9327	366.173	7.97195	YES	104.56	321.786	3.07752	YES	NO	NO	NO
1775865	-	YES	18.668	42.45	2.27395	YES	48.7174	64.6662	1.32737	YES	NO	NO	NO
1776216	+	YES	1.79127	5.71579	3.19092	NO	#N/A	#N/A	#N/A	NO	NO	YES	NO
1777488	-	YES	91.2204	278.614	3.05429	YES	273.436	602.106	2.202	YES	NO	NO	NO
1778873	-	YES	26.6642	80.8327	3.0315	YES	137.161	142.092	1.03595	YES	NO	NO	NO
1779340	-	YES	5.54715	15.3622	2.76939	YES	14.4058	26.2464	1.82194	YES	YES	NO	NO
1782159	-	YES	1.41345	7.01218	4.96103	YES	1.7343	4.55966	2.62911	YES	YES	NO	NO
1785177	+	YES	3.76473	9.29538	2.46907	YES	17.5229	26.9425	1.53755	YES	NO	NO	NO
1790644	+	YES	1.79127	12.2997	6.86648	YES	8.55435	78.1889	9.14026	YES	NO	YES	NO
1795175	-	YES	3.76473	11.718	3.11256	NO	#N/A	#N/A	#N/A	YES	NO	NO	NO
1795223	+	YES	103.408	251.515	2.43226	YES	368.239	598.878	1.62633	YES	NO	NO	NO
1795232	+	YES	2.0091	7.69339	3.82927	YES	2.9686	59.3927	20.007	NO	YES	NO	NO
1803478	-	YES	3.57369	9.21284	2.57796	YES	11.1715	5.90199	0.528308	YES	NO	NO	NO
1812612	+	YES	13.0855	30.3799	2.32165	YES	43.6002	29.4638	0.675771	YES	NO	NO	NO
1814588	+	YES	5.41371	41.4387	7.6544	YES	14.6401	32.6349	2.22915	YES	NO	YES	NO
1814971	-	YES	1.03564	8.23898	7.95548	YES	4.85145	30.5753	6.3023	YES	NO	YES	NO
1815537	-	YES	16.0723	78.4975	4.88401	YES	33.343	106.587	3.19669	NO	NO	NO	YES
1815822	+	YES	2.06243	16.9475	8.21726	YES	17.1715	63.1392	3.67698	YES	NO	NO	NO
1817073	+	YES	24.9665	367.933	14.7371	YES	65.2258	644.396	9.87946	NO	YES	NO	NO
1817385	+	YES	1.7023	24.3931	14.3294	YES	2.35145	27.8445	11.8414	NO	NO	YES	NO
1817860	-	YES	1.03564	18.943	18.2911	YES	1.11715	18.679	16.7202	YES	NO	NO	NO
1817937	+	YES	1.74679	12.3062	7.04504	YES	22.8116	19.1868	0.841098	YES	NO	NO	NO
1819287	+	YES	7.61843	62.8364	8.24795	YES	11.32	107.095	9.46066	YES	NO	NO	NO
1819518	+	YES	18.7438	119.415	6.37091	YES	21.2572	85.1988	4.00799	YES	YES	NO	NO
1820371	-	YES	1.03564	6.91292	6.67505	YES	4.08575	8.93466	2.18679	NO	NO	YES	NO
1820469	+	YES	3.05358	12.3113	4.03176	NO	#N/A	#N/A	#N/A	NO	YES	NO	NO
1820796	+	YES	1.03564	7.84551	7.57554	YES	2.61715	8.44815	3.228	YES	NO	NO	NO
1821176	+	YES	1.03564	6.64326	6.41466	NO	#N/A	#N/A	#N/A	YES	NO	NO	NO
1823292	-	YES	1.36897	14.7636	10.7844	NO	#N/A	#N/A	#N/A	NO	YES	NO	NO
1823302	-	YES	1.03564	7.49978	7.24171	NO	#N/A	#N/A	#N/A	YES	NO	NO	NO
1823327	+	YES	1.03564	10.8498	10.4765	YES	1.11715	1.92116	1.7197	YES	NO	NO	NO
1824159	-	YES	7.46729	41.9096	5.61242	NO	#N/A	#N/A	#N/A	NO	NO	YES	NO
1824810	+	YES	2.44024	16.8882	6.92069	YES	1.11715	9.83665	8.80513	NO	NO	YES	NO
1824823	-	YES	4.78268	30.2095	6.31643	YES	6.9372	19.7443	2.84615	NO	YES	NO	NO
1825808	+	YES	8.7473	108.19	12.3684	YES	12.4915	190.018	15.2117	YES	NO	YES	NO
1827543	-	YES	9.31641	126.987	13.6305	YES	41.8345	248.913	5.94995	YES	NO	NO	NO
1827585	+	YES	8.64522	64.9427	7.51198	YES	38.3973	139.293	3.62768	YES	NO	NO	NO
1829060	+	YES	2.01795	28.0849	13.9175	YES	15.7886	73.5334	4.65736	YES	NO	NO	NO
1832041	-	NO	#N/A	#N/A	#N/A	YES	22.5229	46.2926	2.05535	NO	YES	NO	NO
1832435	+	YES	3.14255	22.6981	7.22283	YES	1.61715	12.2443	7.57154	YES	NO	YES	NO
1832467	-	YES	3.37807	29.4353	8.71363	YES	4.82005	66.3139	13.7579	YES	NO	YES	NO
1833962	-	YES	2.11576	5.25785	2.4851	YES	8.2029	23.3558	2.84726	YES	NO	NO	NO
1834661	-	YES	23.4504	60.4189	2.57645	YES	435.088	732.333	1.68318	YES	NO	NO	NO
1834732	+	YES	3.11576	8.29697	2.66291	YES	47.2886	156.058	3.30012	YES	NO	NO	NO
1837526	+	YES	4.08922	31.4465	7.6901	YES	40.1316	137.07	3.41552	NO	NO	YES	NO
1837976	-	YES	1.36012	7.64052	5.61752	YES	5.61715	5.80966	1.03427	YES	NO	NO	NO
1838657	-	YES	11.6187	27.9559	2.40612	YES	21.6944	25.0675	1.15548	YES	NO	NO	NO
1843170	-	NO	#N/A	#N/A	#N/A	YES	1.11715	18.6328	16.6789	NO	YES	NO	NO
1843171	-	YES	1.74679	11.9062	6.81608	NO	#N/A	#N/A	#N/A	NO	YES	NO	NO
1843282	-	YES	6.88049	34.4819	5.01154	YES	42.7488	43.7677	1.02384	YES	NO	NO	NO
1843324	-	YES	1.03564	10.5157	10.1539	YES	3.58575	24.8579	6.93243	YES	NO	NO	NO
1843365	+	YES	1.03564	11.8186	11.4119	YES	2.11715	45.3906	21.4395	YES	NO	YES	NO
1844863	-	YES	1.03564	5.58038	5.38836	YES	1.11715	17.1058	15.312	NO	YES	NO	NO
1850342	-	YES	3.16024	10.5157	3.32751	YES	6.82005	10.7173	1.57144	YES	NO	NO	NO
1854619	+	YES	13.4544	37.9776	2.82268	YES	60.3261	69.4567	1.15135	NO	YES	NO	NO
1858560	+	YES	1.36012	12.328	9.06389	YES	1.11715	8.84233	7.91508	NO	YES	NO	NO
1859173	-	YES	136.365	780.306	5.72219	YES	40.5374	274.215	6.76449	YES	NO	NO	NO
1861469	-	YES	1.74679	21.6067	12.3694	YES	1.11715	13.8175	12.3685	YES	NO	NO	NO
1865361	+	YES	1.03564	6.38519	6.16547	NO	#N/A	#N/A	#N/A	NO	NO	YES	NO
1865594	-	YES	1.79127	5.73898	3.20387	NO	#N/A	#N/A	#N/A	YES	YES	NO	NO
1868518	-	YES	2.35128	9.13678	3.88588	YES	2.85145	5.32315	1.86682	YES	YES	NO	NO
1870904	-	YES	84.5181	398.576	4.71587	YES	94.9891	267.724	2.81847	YES	NO	NO	NO
1872103	+	YES	5.75589	15.2164	2.64362	YES	6.7343	33.4695	4.97	YES	NO	NO	NO
1876646	+	YES	1.03564	6.49626	6.27272	NO	#N/A	#N/A	#N/A	NO	NO	YES	NO
1877992	+	YES	4.47588	63.9612	14.2902	YES	7.6715	77.0738	10.0468	NO	NO	YES	NO
1878511	+	YES	1.36012	5.21011	3.83061	NO	#N/A	#N/A	#N/A	NO	NO	YES	NO
1879095	-	YES	1.03564	8.11632	7.83703	NO	#N/A	#N/A	#N/A	NO	YES	NO	NO
1879248	+	YES	7.52062	40.1383	5.3371	YES	29.1944	69.2045	2.37047	YES	NO	NO	NO
1879269	+	YES	1.03564	5.62165	5.42821	YES	2.9686	9.25781	3.11858	YES	NO	NO	NO
1880020	+	YES	3.06243	8.31504	2.71518	YES	2.11715	2.59233	1.22444	YES	YES	NO	NO
1880670	+	YES	11.4276	30.8494	2.69954	YES	13.8744	42.3544	3.0527	YES	NO	NO	NO
1881229	+	YES	48.6615	130.397	2.67967	YES	174.332	220.11	1.26259	YES	NO	NO	NO
1881526	+	YES	11.8631	45.3832	3.82559	YES	34.6087	63.2351	1.82714	YES	YES	NO	NO
1883587	-	YES	4.10691	11.1554	2.71626	NO	#N/A	#N/A	#N/A	YES	YES	NO	NO
1883601	-	NO	8.23177	13.1034	1.5918	YES	20.0773	40.554	2.01989	YES	YES	NO	NO
1883923	-	NO	15.4233	12.2172	0.792123	YES	21.9058	47.1946	2.15443	NO	YES	NO	NO
1885261	-	YES	46.2837	315.839	6.82399	YES	253.784	532.688	2.09898	YES	NO	NO	NO
1885272	-	YES	19.9483	84.0536	4.21358	YES	68.7089	103.647	1.50849	YES	NO	NO	NO
1885275	-	YES	124.085	772.651	6.22679	YES	660.506	798.984	1.20965	YES	NO	NO	NO
1885347	+	YES	1.69346	5.14052	3.03552	NO	#N/A	#N/A	#N/A	NO	NO	NO	YES
1886924	-	YES	33.8783	388.168	11.4577	YES	222.964	1877.5	8.42067	YES	NO	NO	NO
1888517	-	YES	4.42255	10.3158	2.33255	NO	#N/A	#N/A	#N/A	YES	YES	NO	NO
1888644	-	YES	4.7205	13.5961	2.88022	YES	11.7029	9.65199	0.824752	YES	YES	NO	NO
1888821	-	YES	3.81806	11.4728	3.00489	NO	#N/A	#N/A	#N/A	YES	YES	NO	NO
1889535	+	YES	1.41345	7.31151	5.17281	YES	6.85145	3.17116	0.462846	NO	NO	YES	NO
1889825	-	YES	3.53805	10.0874	2.85113	YES	6.55435	15.2521	2.32702	NO	YES	NO	NO
1890125	-	YES	237.707	651.463	2.74061	YES	1155.97	1749.82	1.51373	YES	NO	NO	NO
1890437	+	YES	7.60073	22.6503	2.98002	YES	8.35145	17.0597	2.04272	NO	YES	NO	NO
1892349	+	YES	2.1246	5.19339	2.44441	YES	6.05435	4.60582	0.760746	YES	YES	NO	NO
1892619	-	YES	1.41345	7.71011	5.45481	NO	#N/A	#N/A	#N/A	NO	NO	YES	NO
1892625	+	YES	1.68461	7.05345	4.18698	NO	#N/A	#N/A	#N/A	YES	NO	NO	NO
1892734	+	YES	1.41345	45.2904	32.0424	YES	2.61715	36.5696	13.9731	YES	NO	NO	NO
1893672	+	YES	1.03564	10.8447	10.4715	YES	2.61715	15.1598	5.79248	YES	NO	YES	NO
1893878	-	YES	10.023	164.573	16.4195	YES	64.1775	437.106	6.81088	YES	NO	YES	NO
1893955	+	YES	2.72909	32.5506	11.9273	YES	18.32	195.543	10.6737	YES	NO	NO	NO
1893980	+	YES	3.35128	7.88678	2.35336	YES	26.6401	18.8423	0.707292	NO	YES	NO	NO
1895896	-	YES	2.72909	21.577	7.90629	YES	1.11715	24.1406	21.6091	NO	NO	NO	YES
1896014	+	YES	106.368	324.529	3.05098	YES	295.767	526.566	1.78034	YES	NO	NO	NO
1897100	+	NO	23.9705	11.7773	0.491324	YES	20.4915	43.0504	2.10089	YES	YES	NO	NO
1897225	+	YES	2.5469	9.52377	3.73936	YES	2.61715	31.7081	12.1155	YES	NO	NO	NO
1899463	-	YES	8.32957	40.2183	4.82838	NO	#N/A	#N/A	#N/A	NO	YES	NO	NO
1900333	-	YES	27.3488	84.1152	3.07565	YES	100.966	203.945	2.01994	YES	NO	YES	NO
1900401	+	YES	16.1656	42.6369	2.63751	YES	69.9746	123.97	1.77164	NO	YES	NO	NO
1901288	+	YES	4.73819	27.7793	5.86284	YES	8.7029	42.8445	4.92301	YES	YES	NO	NO
1902059	+	YES	4.836	66.1684	13.6824	YES	10.4686	238.455	22.7781	YES	YES	NO	NO
1902106	+	NO	3.32474	5.11085	1.53722	YES	2.61715	40.3196	15.4059	YES	YES	NO	NO
1902988	+	YES	2.0091	7.53458	3.75022	NO	#N/A	#N/A	#N/A	NO	YES	NO	NO
1906133	-	YES	13.6235	128.947	9.465	YES	52.7802	186.254	3.52885	YES	NO	NO	NO
1906291	+	YES	299.695	1446.22	4.82565	YES	861.869	2358.91	2.73697	YES	NO	NO	NO
1906382	+	YES	1.7023	11.2614	6.61538	YES	10.1715	11.2251	1.10359	YES	NO	NO	NO
1907319	-	YES	11.6364	68.5404	5.89018	YES	22.843	86.6335	3.79256	YES	NO	NO	NO
1907381	-	YES	2.0091	8.59631	4.27868	NO	#N/A	#N/A	#N/A	YES	NO	NO	NO
1907407	+	YES	10.9252	101.648	9.30401	YES	46.163	227.372	4.92542	YES	NO	NO	NO
1907931	+	YES	13.9301	32.0927	2.30385	YES	35.5229	33.7713	0.95069	YES	NO	NO	NO
1910409	+	YES	1.03564	5.76865	5.57015	YES	1.11715	3.93466	3.52205	YES	YES	NO	NO
1911736	-	YES	1.03564	6.15565	5.94383	NO	#N/A	#N/A	#N/A	NO	YES	NO	NO
1913104	-	YES	4.56484	23.0449	5.04835	YES	12.4058	41.5483	3.3491	NO	YES	NO	NO
1913134	+	YES	6.09832	38.2718	6.27579	YES	14.7029	45.7599	3.11231	YES	NO	YES	NO
1914772	+	YES	88.9798	294.535	3.31013	YES	57.9831	87.7415	1.51322	YES	NO	NO	NO
1916498	+	YES	1.03564	16.3089	15.7477	YES	2.35145	23.1001	9.82379	NO	YES	NO	NO
1917086	-	YES	1.03564	5.75706	5.55896	NO	#N/A	#N/A	#N/A	NO	NO	YES	NO
1917110	+	YES	5.52036	72.0427	13.0504	YES	2.11715	90.4794	42.7364	YES	YES	NO	NO
1918623	+	NO	#N/A	#N/A	#N/A	YES	6.32005	33.4233	5.28846	NO	YES	NO	NO
1919999	-	YES	2.69346	6.47818	2.40515	YES	1.61715	12.9616	8.01512	YES	NO	NO	NO
1925252	-	YES	17.7615	63.5756	3.57941	YES	60.7488	76.4524	1.2585	YES	NO	NO	NO
1928531	-	YES	8.2583	21.4893	2.60215	YES	16.7886	31.1328	1.8544	YES	NO	NO	NO
1928562	+	YES	7.46729	20.4677	2.74099	YES	4.7343	37.7521	7.97417	YES	NO	NO	NO
1931575	+	YES	4.74704	17.7806	3.74562	YES	7.11715	11.4808	1.61312	YES	NO	NO	NO
1931868	+	YES	1.36012	14.5702	10.7124	YES	2.61715	13.1001	5.0055	NO	YES	NO	NO
1937030	+	YES	12.8322	164.869	12.848	YES	8.35145	193.494	23.1689	NO	NO	YES	NO
1938148	-	YES	2.02679	7.12439	3.51511	NO	#N/A	#N/A	#N/A	NO	YES	NO	NO
1938406	-	YES	1.03564	6.50785	6.28392	NO	#N/A	#N/A	#N/A	NO	YES	NO	NO
1938665	-	YES	2.7114	6.13245	2.26173	NO	#N/A	#N/A	#N/A	YES	YES	NO	NO
1939726	-	YES	18.6324	103.959	5.57949	YES	15.2572	96.0085	6.29265	YES	YES	NO	NO
1939957	-	YES	6.30278	65.0952	10.328	YES	24.6087	105.035	4.26823	YES	NO	NO	NO
1940185	-	YES	28.8957	357.114	12.3587	YES	171.364	725.845	4.2357	YES	YES	NO	NO
1940452	+	YES	1.69346	17.0996	10.0975	NO	#N/A	#N/A	#N/A	YES	NO	NO	NO
1942002	-	YES	1.03564	6.15565	5.94383	YES	1.11715	15.4155	13.7989	NO	NO	YES	NO
1942230	-	YES	34.2735	330.944	9.65596	YES	160.098	752.763	4.70189	NO	YES	NO	NO
1943334	-	YES	5.69829	14.4178	2.5302	YES	13.4058	15.1136	1.1274	YES	NO	NO	NO
1943367	-	YES	1.03564	7.51138	7.25291	YES	2.35145	43.1427	18.3473	YES	NO	NO	NO
1943796	+	YES	1.03564	9.35984	9.03777	YES	1.11715	10.4616	9.36459	NO	NO	YES	NO
1943870	-	YES	3.67577	9.61791	2.61657	NO	#N/A	#N/A	#N/A	YES	NO	NO	NO
1943953	-	YES	1.03564	9.16645	8.85103	NO	#N/A	#N/A	#N/A	YES	YES	NO	NO
1943976	+	YES	1.03564	5.11085	4.93499	NO	#N/A	#N/A	#N/A	NO	NO	YES	NO
1944510	-	YES	1.41345	11.4548	8.10411	NO	#N/A	#N/A	#N/A	NO	YES	NO	NO
1944700	-	YES	2.68461	16.1374	6.01106	YES	9.75724	10.5078	1.07692	YES	YES	NO	NO
1944915	+	YES	1.41345	26.5344	18.7727	YES	1.11715	16.1328	14.441	NO	NO	YES	NO
1945295	-	YES	3.33359	10.099	3.02948	YES	8.4686	13.5866	1.60436	NO	YES	NO	NO
1945550	-	YES	3.09806	37.4567	12.0904	YES	3.85145	73.9275	19.1947	NO	YES	NO	NO
1948528	-	YES	1.03564	10.4448	10.0854	YES	1.11715	12.6847	11.3545	YES	YES	NO	NO
1948741	-	YES	1.03564	6.61358	6.38601	NO	#N/A	#N/A	#N/A	YES	YES	NO	NO
1949656	-	YES	6.39602	21.519	3.36444	YES	14.32	25.1349	1.75523	NO	YES	NO	NO
1949696	-	YES	46.9946	160.593	3.41727	YES	202.161	420.898	2.082	YES	NO	NO	NO
1949753	+	YES	12.3832	77.1884	6.23334	YES	51.8659	161.417	3.11219	YES	NO	NO	NO
1950965	+	YES	8.90753	81.9899	9.20456	YES	60.5688	395.739	6.5337	YES	YES	NO	NO
1950968	+	NO	7.36038	5.19339	0.705587	YES	22.2029	50.4332	2.27147	YES	YES	NO	NO
1953428	-	YES	1.03564	5.26945	5.08813	YES	4.2029	12.5213	2.97921	NO	NO	YES	NO
1956465	+	YES	54.2046	417.204	7.69684	YES	343.25	1057.25	3.08013	YES	NO	YES	NO
1958447	+	NO	#N/A	#N/A	#N/A	YES	20.1087	46.3636	2.30565	NO	YES	NO	NO
1959980	-	YES	1.7023	10.4165	6.11903	YES	7.9686	20.6001	2.58516	YES	NO	NO	NO
1960061	+	YES	2.16908	14.77	6.80934	YES	6.85145	15.1385	2.20953	YES	NO	NO	NO
1961564	+	YES	17.4502	76.8621	4.40466	YES	36.7258	138.97	3.78399	YES	NO	NO	NO
1962552	-	YES	7.29394	30.2674	4.14967	YES	15.82	37.6562	2.38029	NO	NO	YES	NO
1962742	-	YES	1.36012	5.25785	3.86571	NO	#N/A	#N/A	#N/A	NO	NO	YES	NO
1963433	+	YES	1.69346	9.18317	5.42273	YES	2.61715	20.8097	7.95127	YES	NO	NO	NO
1963957	-	YES	1.03564	9.21284	8.89582	YES	1.61715	114.414	70.7504	NO	NO	YES	NO
1963982	+	YES	1.68461	28.8613	17.1323	YES	37.1715	190.966	5.13743	YES	NO	NO	NO
1965127	-	YES	2.06243	9.1187	4.42134	YES	9.1715	51.6158	5.62785	NO	NO	YES	NO
1965162	+	YES	1.69346	11.7425	6.93404	YES	4.61715	10.8558	2.3512	YES	NO	NO	NO
1965181	+	YES	3.08012	57.3671	18.625	YES	17.2029	160.888	9.35236	YES	NO	NO	NO
1965187	+	YES	6.19613	64.9661	10.485	YES	71.7488	181.626	2.53142	YES	NO	NO	NO
1966628	+	YES	3.76473	16.3192	4.33475	YES	5.2029	15.3232	2.94512	YES	NO	NO	NO
1968573	+	YES	12.6988	83.4602	6.57229	YES	27.1002	161.001	5.94096	NO	NO	YES	NO
1970459	-	YES	10.4231	127.335	12.2167	YES	52.1232	185.469	3.55828	YES	NO	NO	NO
1973613	-	YES	3.99141	29.9039	7.49205	YES	3.61715	37.5213	10.3732	YES	NO	NO	NO
1974510	-	YES	8.22266	36.8154	4.47731	YES	46.4058	25.9233	0.558622	NO	YES	NO	NO
1975462	-	YES	2.01795	13.9599	6.91787	YES	4.9686	10.554	2.12414	YES	NO	NO	NO
1976867	-	YES	1.03564	5.31072	5.12798	YES	1.11715	13.1001	11.7264	NO	NO	YES	NO
1979189	-	YES	2.67577	6.15565	2.30052	YES	7.08575	7.19815	1.01586	NO	YES	NO	NO
1979532	-	YES	2.06243	29.8508	14.4736	YES	1.61715	27.2656	16.8603	YES	NO	NO	NO
1982224	-	YES	1.41345	6.11438	4.32585	NO	#N/A	#N/A	#N/A	YES	NO	NO	NO
1983219	-	YES	14.0142	40.8697	2.91631	YES	59.8345	92.468	1.5454	YES	NO	NO	NO
1983437	-	YES	1.69346	15.9788	9.43558	YES	3.61715	37.9829	10.5008	YES	YES	NO	NO
1986234	-	YES	1.03564	5.72739	5.5303	YES	2.11715	10.2308	4.83236	NO	YES	NO	NO
1987998	-	YES	1.03564	6.87165	6.6352	YES	2.61715	14.1193	5.39492	YES	NO	NO	NO
1994102	+	YES	1.41345	5.70931	4.03927	NO	#N/A	#N/A	#N/A	NO	YES	NO	NO
1996745	-	YES	1.36897	12.3229	9.00158	YES	1.11715	15.9482	14.2758	YES	NO	NO	NO
1996841	+	YES	1.79127	31.0894	17.3561	YES	6.08575	8.35582	1.37301	YES	NO	NO	NO
1996864	+	YES	14.5699	56.1947	3.8569	YES	22.7572	54.5064	2.39512	YES	NO	NO	NO
1996884	+	YES	3.96035	58.2055	14.6971	YES	3.35145	41.2216	12.2996	YES	NO	NO	NO
1996924	+	YES	18.0592	186.643	10.3351	YES	70.9203	263.654	3.71761	YES	NO	NO	NO
1998073	+	YES	33.3006	82.6076	2.48066	YES	74.5604	75.3622	1.01075	YES	NO	YES	NO
1998091	-	YES	71.7076	1518.34	21.1741	YES	446.24	5441.97	12.1952	YES	NO	YES	NO
1998154	+	YES	79.0457	851.86	10.7768	YES	587.306	2514.25	4.28099	YES	NO	NO	NO
1998194	+	YES	3.33359	11.3722	3.41141	NO	#N/A	#N/A	#N/A	YES	YES	NO	NO
2000486	-	YES	302.863	1003.17	3.31229	YES	2545.11	6374.86	2.50475	YES	NO	NO	NO
2000577	-	YES	36.6248	176.145	4.80946	YES	394.877	875.905	2.21817	YES	NO	NO	NO
2000588	-	YES	2.73794	9.55345	3.48928	YES	5.7029	9.60582	1.68438	YES	NO	NO	NO
2000604	+	YES	3.16908	49.4156	15.593	YES	2.11715	98.1392	46.3544	NO	NO	YES	NO
2001491	+	YES	1.03564	6.18532	5.97248	NO	#N/A	#N/A	#N/A	NO	NO	YES	NO
2001608	-	YES	6.49383	17.7447	2.73255	YES	45.4831	53.2138	1.16997	YES	NO	NO	NO
2002043	-	YES	1.36012	23.2024	17.059	YES	10.2572	8.17116	0.796624	YES	NO	NO	NO
2002144	+	YES	6.56484	51.7686	7.88573	YES	32.0229	212.567	6.63797	YES	NO	NO	NO
2005140	-	YES	10.4941	31.7342	3.02401	YES	16.6087	46.8927	2.82339	YES	NO	NO	NO
2005199	+	YES	4.78268	70.9295	14.8305	YES	30.4287	190.977	6.27619	YES	NO	NO	NO
2008344	-	NO	1.41345	5.26945	3.72807	YES	2.11715	36.8714	17.4156	YES	YES	NO	NO
2009192	+	YES	1.03564	7.78752	7.51955	NO	#N/A	#N/A	#N/A	NO	NO	YES	NO
2009688	-	YES	6.16049	92.9077	15.0812	YES	3.4686	157.212	45.3245	YES	NO	NO	NO
2009771	+	YES	15.668	54.8555	3.50112	YES	41.6715	58.6754	1.40805	YES	NO	NO	NO
2010114	+	YES	2.34243	5.68612	2.42744	NO	#N/A	#N/A	#N/A	YES	YES	NO	NO
2010650	-	YES	2.49357	5.72739	2.29686	NO	#N/A	#N/A	#N/A	NO	YES	NO	NO
2011331	-	YES	33.4914	277.734	8.29269	YES	232.752	331.111	1.42259	YES	NO	NO	NO
2011557	+	YES	254.295	1851.54	7.28107	YES	1136.23	7308.08	6.43187	YES	NO	NO	NO
2012567	-	YES	252.282	643.238	2.54968	YES	1255.89	1641.47	1.30702	YES	NO	NO	NO
2012755	+	YES	14.7521	101.444	6.87654	YES	20.32	168.601	8.29727	YES	NO	NO	NO
2013854	+	YES	5.45819	14.201	2.60178	YES	22.0543	33.9311	1.53852	YES	NO	NO	NO
2013865	+	YES	9.81404	114.764	11.6938	YES	60.0374	683.792	11.3894	YES	NO	NO	NO
2013901	+	YES	20.3483	85.2289	4.18849	YES	63.8345	120.057	1.88075	YES	NO	NO	NO
2013917	+	YES	5.2583	13.0686	2.48532	YES	16.2886	20.206	1.24049	YES	NO	NO	NO
2015158	+	YES	11.4807	45.1084	3.92906	YES	29.1316	41.6619	1.43013	YES	NO	NO	NO
2017161	-	YES	2.1246	9.23603	4.34719	YES	9.9372	9.79048	0.985236	YES	NO	NO	NO
2018977	-	YES	1.69346	5.63325	3.32648	NO	#N/A	#N/A	#N/A	NO	NO	YES	NO
2019702	+	YES	2.03564	7.44692	3.65827	NO	#N/A	#N/A	#N/A	NO	YES	NO	NO
2020443	+	YES	2.11576	19.9273	9.41851	YES	2.11715	4.42116	2.08826	YES	NO	NO	NO
2020880	+	YES	2.44024	7.44692	3.05171	YES	1.61715	4.51349	2.79102	NO	YES	NO	NO
2024412	-	YES	1.68461	9.57664	5.68477	YES	1.11715	10.7635	9.63478	YES	NO	NO	NO
2024932	-	YES	28.4643	95.1872	3.34408	YES	88.506	255.209	2.88353	YES	NO	NO	NO
2024947	+	YES	9.90753	92.4692	9.33322	YES	40.5145	137.436	3.39227	YES	NO	YES	NO
2025007	-	YES	3.05358	23.2024	7.59842	YES	5.61715	28.5831	5.08854	YES	NO	YES	NO
2025272	+	YES	1.03564	23.0257	22.2334	YES	4.11715	26.5483	6.44822	NO	YES	NO	NO
2027058	+	YES	2.45793	7.12439	2.89853	NO	#N/A	#N/A	#N/A	NO	NO	YES	NO
2027282	+	YES	1.03564	13.6967	13.2254	YES	2.9686	16.6193	5.59837	YES	NO	YES	NO
2027293	-	YES	1.73794	9.90565	5.69965	YES	8.61715	14.3501	1.6653	NO	YES	YES	NO
2027299	-	NO	16.6458	32.7804	1.96929	YES	88.9118	221.985	2.49669	YES	NO	YES	NO
2027302	-	YES	50.5374	274.816	5.43788	YES	155.652	329.62	2.11767	YES	NO	YES	NO
2031339	+	YES	64.7826	204.126	3.15093	YES	268.287	634.861	2.36635	YES	NO	NO	NO
2031344	+	YES	65.2186	768.465	11.7829	YES	56.4517	992.091	17.5742	YES	NO	NO	NO
2033509	-	YES	2.39576	71.2973	29.7598	YES	10.8744	49.5099	4.55289	YES	NO	YES	NO
2034521	-	YES	2.73794	6.50785	2.37692	YES	12.5543	9.11932	0.726387	YES	YES	NO	NO
2034953	-	YES	2.44909	5.67452	2.31699	NO	#N/A	#N/A	#N/A	NO	YES	NO	NO
2035873	-	YES	107.138	294.233	2.7463	YES	660.106	688.622	1.0432	YES	NO	NO	NO
2035922	-	YES	3.72909	14.1366	3.79088	YES	3.11715	13.1925	4.23222	YES	NO	NO	NO
2035990	+	YES	13.881	101.118	7.28466	YES	77.529	157.578	2.03251	NO	YES	NO	NO
2039993	+	YES	2.69346	6.64326	2.46644	NO	#N/A	#N/A	#N/A	YES	YES	NO	NO
2046863	-	YES	1.03564	6.62518	6.39721	NO	#N/A	#N/A	#N/A	NO	NO	YES	NO
2047591	+	YES	160.022	438.172	2.7382	YES	33.343	101.499	3.04407	YES	NO	NO	NO
2048593	-	YES	4.44934	19.0411	4.27952	YES	4.7343	17.6136	3.72043	YES	NO	NO	NO
2048661	+	YES	3.09806	21.7409	7.01759	YES	7.58575	16.0405	2.11455	NO	YES	NO	NO
2048795	+	YES	1.03564	8.60278	8.30676	YES	9.11715	12.9616	1.42168	NO	YES	NO	NO
2049930	+	YES	1.03564	6.11438	5.90398	YES	2.61715	5.94815	2.27276	YES	NO	YES	NO
2050345	+	YES	4.14255	11.8598	2.86293	YES	16.4686	26.8501	1.63038	YES	NO	YES	NO
2057928	+	YES	1.74679	13.3858	7.66309	YES	8.2029	13.1712	1.60567	YES	YES	NO	NO
2063574	-	YES	7.90728	95.7664	12.1112	YES	12.7029	148.246	11.6702	YES	NO	NO	NO
2063606	-	YES	3.7114	16.9939	4.57883	YES	10.5229	53.5121	5.08527	YES	NO	NO	NO
2063768	+	YES	2.38692	10.7568	4.50659	YES	12.9915	13.7713	1.06002	YES	NO	NO	NO
2065567	+	YES	1.03564	8.15644	7.87578	YES	1.11715	3.17116	2.83862	NO	NO	YES	NO
2067239	+	YES	1.03564	8.34471	8.05757	NO	#N/A	#N/A	#N/A	NO	NO	YES	NO
2067701	+	YES	2.72909	29.2356	10.7126	YES	1.61715	32.3579	20.0092	YES	NO	NO	NO
2068914	+	YES	10.023	34.6277	3.45481	YES	12.1171	64.5774	5.32942	YES	NO	NO	NO
2069419	-	YES	2.72909	20.2975	7.43747	YES	9.1715	58.9524	6.42778	NO	NO	YES	NO
2069692	-	YES	2.77358	7.41077	2.67192	NO	#N/A	#N/A	#N/A	NO	NO	YES	NO
2069863	-	YES	1.69346	9.05424	5.3466	YES	3.11715	7.29048	2.33883	NO	NO	YES	NO
2070844	+	YES	1.41345	7.05345	4.99023	NO	#N/A	#N/A	#N/A	YES	YES	NO	NO
2073302	+	YES	22.0594	50.6011	2.29385	YES	70.8345	88.0007	1.24234	YES	NO	NO	NO
2077354	-	YES	3.98256	35.2661	8.85512	YES	6.85145	36.9425	5.39192	YES	NO	NO	NO
2077376	+	YES	2.1246	9.58312	4.51055	NO	#N/A	#N/A	#N/A	YES	NO	NO	NO
2077505	+	YES	1.68461	24.3763	14.47	YES	2.11715	48.3523	22.8384	YES	NO	NO	NO
2077524	+	YES	1.03564	10.0114	9.66689	YES	8.08575	3.79616	0.469488	NO	YES	NO	NO
2077782	+	YES	2.44909	17.293	7.061	NO	#N/A	#N/A	#N/A	NO	YES	NO	NO
2077815	+	YES	2.38692	7.20692	3.01935	YES	7.11715	8.63281	1.21296	NO	YES	NO	NO
2081455	-	YES	17.6546	689.26	39.0413	YES	21.9601	2976.75	135.553	YES	NO	NO	NO
2082124	+	YES	1.36012	11.9348	8.77475	YES	1.11715	14.1655	12.68	NO	NO	YES	NO
2082138	-	YES	10.743	28.1147	2.61702	YES	40.8116	43.6754	1.07017	YES	NO	NO	NO
2082659	+	YES	1.36012	9.98171	7.33882	YES	7.1715	9.25781	1.29092	YES	NO	YES	NO
2082742	+	YES	3.73794	11.4019	3.05032	YES	24.5459	42.6101	1.73594	YES	NO	YES	NO
2082865	+	YES	9.20523	47.055	5.11177	YES	57.0604	103.366	1.81153	YES	NO	YES	NO
2082880	+	YES	5.86254	164.89	28.126	YES	16.2029	380.327	23.4728	YES	NO	NO	NO
2082948	+	YES	3.10691	62.9822	20.2717	YES	26.6087	187.084	7.03095	YES	NO	NO	NO
2083401	+	YES	77.441	261.75	3.37999	YES	284.384	606.807	2.13376	NO	YES	NO	NO
2088808	-	YES	14.0723	54.7961	3.89389	YES	9.82005	38.402	3.91057	YES	NO	YES	NO
2088892	+	YES	6.7205	58.64	8.72554	YES	37.0459	80.3373	2.16859	YES	YES	NO	NO
2090033	-	YES	37.8161	674.022	17.8237	YES	86.7005	859.116	9.90901	YES	NO	NO	NO
2091132	-	YES	1.03564	8.28025	7.99533	YES	6.05435	12.6847	2.09513	YES	NO	NO	NO
2096325	+	YES	1.03564	18.0452	17.4242	YES	14.6715	58.0256	3.95499	YES	NO	YES	NO
2096348	-	YES	25.3352	65.2135	2.57403	YES	112.56	76.1079	0.676152	YES	NO	YES	NO
2096417	+	YES	2.03564	21.8235	10.7207	YES	1.11715	17.3366	15.5186	NO	YES	NO	NO
2098457	+	YES	1.03564	9.55857	9.22965	YES	2.11715	12.1058	5.71798	YES	NO	NO	NO
2098841	+	YES	1.03564	20.4561	19.7522	YES	8.9686	42.9368	4.78746	YES	NO	NO	NO
2105584	+	YES	27.7087	94.1203	3.39678	YES	81.5773	160.217	1.96399	YES	NO	NO	NO
2106894	-	YES	20.2283	78.3637	3.87397	YES	119.021	446.264	3.74947	YES	NO	NO	NO
2108917	-	YES	2.40461	25.7901	10.7253	YES	7.82005	55.8949	7.14764	YES	NO	NO	NO
2109768	+	YES	4.18703	12.3526	2.9502	YES	7.08575	11.7116	1.65285	YES	NO	YES	NO
2110608	-	YES	1.03564	5.28105	5.09932	NO	#N/A	#N/A	#N/A	NO	YES	NO	NO
2111531	-	YES	8.28052	40.7187	4.91741	YES	24.5229	62.4716	2.54747	YES	NO	NO	NO
2115046	+	YES	6.20472	131.519	21.1965	YES	15.4058	151.722	9.84839	YES	NO	YES	NO
2116053	+	YES	8.39627	31.8052	3.78801	YES	23.2802	36.2003	1.55498	YES	NO	NO	NO
2117477	+	YES	1.36897	7.06504	5.16085	YES	10.2343	8.58665	0.839007	NO	YES	NO	NO
2118439	-	YES	1.03564	6.23819	6.02353	NO	#N/A	#N/A	#N/A	YES	NO	YES	NO
2119176	+	YES	1.03564	5.21658	5.03708	YES	1.11715	21.1328	18.9167	NO	NO	YES	NO
2120012	+	YES	1.36897	6.11438	4.46641	NO	#N/A	#N/A	#N/A	NO	NO	YES	NO
2121131	-	YES	8.24971	23.1908	2.81111	YES	4.4686	3.79616	0.84952	YES	NO	NO	NO
2121134	-	YES	3.08012	8.76138	2.84449	NO	#N/A	#N/A	#N/A	YES	NO	NO	NO
2121138	+	YES	1.03564	9.20124	8.88462	YES	7.7029	35.3196	4.58523	YES	NO	NO	NO
2121690	+	YES	3.66692	23.93	6.52591	YES	5.61715	13.7962	2.45608	YES	YES	NO	NO
2121820	+	YES	2.65808	12.8738	4.84329	YES	15.2572	30.7848	2.01772	YES	NO	NO	NO
2122966	+	YES	15.459	128.588	8.31802	YES	31.1944	434.538	13.93	YES	YES	NO	NO
2124514	+	YES	9.33842	33.7311	3.61207	YES	69.0374	112.514	1.62976	YES	NO	NO	NO
2125208	+	YES	1.79127	12.5049	6.98104	YES	5.7343	34.2329	5.96986	YES	NO	NO	NO
2127075	+	YES	8.66291	21.3604	2.46573	YES	11.7029	22.7983	1.94809	YES	NO	NO	NO
2128293	+	YES	1.03564	5.58038	5.38836	YES	1.11715	8.30966	7.43827	NO	NO	YES	NO
2141645	+	YES	1.03564	9.17805	8.86223	YES	1.11715	10.554	9.44723	NO	NO	YES	NO
2143280	+	YES	4.16908	18.649	4.47316	NO	#N/A	#N/A	#N/A	NO	NO	NO	YES
2143764	-	YES	10.5654	28.5673	2.70387	YES	14.7029	25.0213	1.70179	YES	NO	NO	NO
2149716	-	YES	6.88049	61.4456	8.93042	YES	29.4287	170.838	5.80514	YES	YES	NO	NO
2152126	-	YES	2.06243	5.22818	2.53496	YES	8.32005	17.4041	2.09183	YES	YES	NO	NO
2152193	-	YES	3.06243	6.96579	2.2746	YES	2.85145	20.9695	7.35397	YES	YES	NO	NO
2153109	-	YES	1.41345	9.58824	6.78356	YES	4.11715	7.77699	1.88893	NO	YES	NO	NO
2153180	-	YES	10.5919	44.9962	4.24818	YES	12.9686	22.2905	1.7188	YES	NO	NO	NO
2153841	-	YES	1.03564	6.23819	6.02353	YES	7.9058	9.65199	1.22087	NO	YES	NO	NO
2155348	+	YES	1.68461	6.23819	3.70304	YES	3.11715	6.38849	2.04947	YES	NO	NO	NO
2155354	+	YES	55.9516	1297.68	23.1929	YES	193.504	1914.9	9.89592	YES	NO	NO	NO
2157543	-	YES	57.4847	164.486	2.86139	YES	68.7572	151.129	2.19801	YES	NO	NO	NO
2157803	-	NO	#N/A	#N/A	#N/A	YES	1.11715	17.1733	15.3724	YES	YES	NO	NO
2159135	-	YES	3.19587	8.27377	2.58889	YES	11.32	5.04616	0.445772	YES	YES	NO	NO
2159673	-	YES	1.68461	10.633	6.31186	YES	1.11715	10.6712	9.55214	NO	YES	NO	NO
2160316	-	YES	4.03589	101.477	25.1437	YES	22.2572	208.505	9.36796	YES	NO	YES	NO
2160322	-	YES	54.8625	159.906	2.91466	YES	83.8031	135.959	1.62236	YES	NO	YES	NO
2160333	-	YES	6.53831	36.0671	5.51628	YES	21.0229	20.1598	0.958943	YES	NO	YES	NO
2160338	-	YES	5.17818	22.8685	4.41632	NO	#N/A	#N/A	#N/A	YES	NO	YES	NO
2161186	-	YES	18.9836	72.2774	3.80735	YES	78.9517	126.843	1.60659	YES	NO	NO	NO
2161210	+	YES	23.393	178.615	7.6354	YES	46.5688	211.651	4.54491	YES	NO	NO	NO
2163067	-	YES	17.2192	65.1055	3.78099	YES	44.6316	66.1044	1.48111	YES	NO	NO	NO
2163153	+	YES	10.1251	102.429	10.1163	YES	68.3031	384.506	5.62941	YES	NO	NO	NO
2164158	+	NO	2.49357	5.72739	2.29686	YES	6.55435	39.9716	6.09848	YES	YES	NO	NO
2165790	+	YES	13.6455	83.0036	6.08287	YES	42.1944	111.243	2.63643	YES	NO	NO	NO
2167364	+	YES	6.55625	49.644	7.57201	YES	13.1087	51.8217	3.95323	YES	YES	NO	NO
2168005	+	YES	5.87164	46.9801	8.00118	YES	20.5543	45.9695	2.23648	YES	NO	NO	NO
2169183	+	YES	4.78268	13.2207	2.76429	YES	10.2343	10.7635	1.05171	YES	NO	NO	NO
2169203	+	YES	12.4054	107.823	8.69168	YES	76.4118	373.501	4.888	YES	NO	NO	NO
2169217	+	YES	19.6594	152.228	7.74326	YES	38.1002	284.95	7.47896	YES	NO	NO	NO
2169475	+	NO	#N/A	#N/A	#N/A	YES	17.4058	43.7677	2.51455	NO	YES	NO	NO
2169492	+	YES	83.9665	291.227	3.46837	YES	1655.08	2013.8	1.21674	NO	YES	NO	NO
2169495	+	YES	117.726	872.182	7.40858	YES	1906.09	2156.89	1.13158	NO	YES	NO	NO
2179763	-	YES	1.41345	6.00865	4.25105	NO	#N/A	#N/A	#N/A	NO	YES	NO	NO
2179896	+	YES	1.36012	7.42884	5.46188	YES	1.61715	5.71733	3.53544	NO	NO	YES	NO
2180168	-	YES	1.41345	9.42452	6.66773	NO	#N/A	#N/A	#N/A	YES	NO	NO	NO
2183134	-	YES	3.85369	65.3348	16.9538	YES	17.0543	127.674	7.4863	YES	NO	NO	NO
[truncated: 4,093 more rows]

## Sheet: S3
Supplementary Table S3. M. smegmatis genes with their primary TSSs (pTSS). The position in the NC_008596 genome for each pTSS is indicated. The last three columns indicate if the genes are transcribed as leaderless, leadered or both.
				TSS position in M. smegmatis NC_008596 genome
Gene name	Start position in M. smegmatis NC_008596 genome	Stop position in M. smegmatis NC_008596 genome	Strand	pTSS 1	pTSS 2	pTSS 3	pTSS 4	pTSS 5	pTSS 6	pTSS 7	Has the gene a leaderless pTSS? (leader length ≤ 5 nt)	Has the gene only a leaderless pTSS?	Has the gene only a leadered pTSS (one or more pTSSs)?	Can the gene be transcribed as both leaderless and leadered transcripts?
MSMEG_0001	499	1692	+	400	394	386	366	253			NO	NO	YES	NO
MSMEG_0002	1721	2614	+								NO
MSMEG_0003	2624	3778	+								NO
MSMEG_0004	3775	4359	+								NO
MSMEG_0005	4591	6618	+	4534							NO	NO	YES	NO
MSMEG_0006	6648	9176	+								NO
MSMEG_0007	9229	10011	+	8942							NO	NO	YES	NO
MSMEG_0008	10072	10148	+	10056							NO	NO	YES	NO
MSMEG_0009	10184	10276	+								NO
MSMEG_0010	10293	10368	+								NO
MSMEG_0011	10411	11211	+								NO
MSMEG_0012	11215	12246	+								NO
MSMEG_0013	12272	13301	+								NO
MSMEG_0014	14130	15098	-								NO
MSMEG_0015	13310	14140	+	13284							NO	NO	YES	NO
MSMEG_0016	15256	15522	+	15176							NO	NO	YES	NO
MSMEG_0017	15525	17252	+								NO
MSMEG_0018	17249	19018	+								NO
MSMEG_0019	19052	41623	+								NO
MSMEG_0020	41689	42636	-	42712	42739						NO	NO	YES	NO
MSMEG_0021	42944	43354	+	42879	42749	42731					NO	NO	YES	NO
MSMEG_0022	43366	44688	+								NO
MSMEG_0023	44692	45102	-	45134							NO	NO	YES	NO
MSMEG_0024	45223	45750	+	45223							YES	YES	NO	NO
MSMEG_0025	45854	46261	-								NO
MSMEG_0026	46417	46701	-	46755	46758						NO	NO	YES	NO
MSMEG_0027	46797	47546	+	46749	46718						NO	NO	YES	NO
MSMEG_0028	48216	50093	-	50306							NO	NO	YES	NO
MSMEG_0029	47564	48238	+	47564							YES	YES	NO	NO
MSMEG_0030	50090	51349	-	51651	51713	51782					NO	NO	YES	NO
MSMEG_0031	51381	52856	-								NO
MSMEG_0032	52853	54268	-	54521							NO	NO	YES	NO
MSMEG_0033	54265	55803	-	55926							NO	NO	YES	NO
MSMEG_0034	55826	56293	-	56347							NO	NO	YES	NO
MSMEG_0035	56429	57892	-								NO
MSMEG_0036	58033	58140	-	58434							NO	NO	YES	NO
MSMEG_0037	58144	58226	+	58136	58052	57689					NO	NO	YES	NO
MSMEG_0038	58186	58648	+								NO
MSMEG_0039	58655	59029	-								NO
MSMEG_0040	59041	59346	-								NO
MSMEG_0041	59348	59824	-								NO
MSMEG_0042	59900	60463	+	59900							YES	YES	NO	NO
MSMEG_0043	60479	61303	-								NO
MSMEG_0044	61470	63548	+	61375							NO	NO	YES	NO
MSMEG_0045	63545	66013	+								NO
MSMEG_0046	66010	67167	+	65944							NO	NO	YES	NO
MSMEG_0047	67182	68117	-	68171							NO	NO	YES	NO
MSMEG_0048	68264	68767	+	68241	68191						NO	NO	YES	NO
MSMEG_0049	68769	69734	-	70136							NO	NO	YES	NO
MSMEG_0050	69779	70045	+	69442							NO	NO	YES	NO
MSMEG_0051	70234	70527	-	70570							NO	NO	YES	NO
MSMEG_0052	70911	71690	+	70850							NO	NO	YES	NO
MSMEG_0053	72820	74208	-	74251							NO	NO	YES	NO
MSMEG_0054	71738	72823	+								NO
MSMEG_0055	74600	76177	+	74581							NO	NO	YES	NO
MSMEG_0056	76213	76530	+	76142							NO	NO	YES	NO
MSMEG_0057	76535	77383	+								NO
MSMEG_0058	77398	77925	+								NO
MSMEG_0059	77918	79642	+								NO
MSMEG_0060	79650	81089	+	79543							NO	NO	YES	NO
MSMEG_0061	81089	83317	+	81078							NO	NO	YES	NO
MSMEG_0062	83318	85099	+								NO
MSMEG_0063	85248	85541	+								NO
MSMEG_0064	85616	86911	+								NO
MSMEG_0065	86997	87299	+								NO
MSMEG_0066	87331	87618	+	87284	87225						NO	NO	YES	NO
MSMEG_0067	87738	89162	+	87710							NO	NO	YES	NO
MSMEG_0068	89159	90691	+								NO
MSMEG_0069	91173	91874	+	91098	90915	90844	90841	90734			NO	NO	YES	NO
MSMEG_0070	92737	93072	+	92275							NO	NO	YES	NO
MSMEG_0071	93072	95339	+								NO
MSMEG_0072	95440	96300	-								NO
MSMEG_0073	97891	99105	-	99105							YES	YES	NO	NO
MSMEG_0074	96469	97935	+	96424							NO	NO	YES	NO
MSMEG_0075	99229	99585	+								NO
MSMEG_0076	99798	101360	+	99683	99678	99377					NO	NO	YES	NO
MSMEG_0077	101776	102093	-								NO
MSMEG_0078	102127	102702	-	102884							NO	NO	YES	NO
MSMEG_0079	102936	103682	-	103928							NO	NO	YES	NO
MSMEG_0080	103713	104243	-								NO
MSMEG_0081	104251	104583	-								NO
MSMEG_0082	104594	105988	-								NO
MSMEG_0083	105985	107334	-	107413	107453						NO	NO	YES	NO
MSMEG_0084	107565	107822	-								NO
MSMEG_0085	107834	109849	-								NO
MSMEG_0086	109846	110829	-								NO
MSMEG_0087	110826	111593	-	111635	111710	111973					NO	NO	YES	NO
MSMEG_0088	111735	113369	+								NO
MSMEG_0089	113433	114407	+								NO
MSMEG_0090	114447	116594	-								NO
MSMEG_0091	116600	117193	-								NO
MSMEG_0092	117306	117941	+	117306	117072	117069					YES	NO	NO	YES
MSMEG_0093	118003	118965	+	118002							YES	YES	NO	NO
MSMEG_0094	119878	120057	-								NO
MSMEG_0095	118962	119897	+	118920							NO	NO	YES	NO
MSMEG_0096	120261	121115	+	120220							NO	NO	YES	NO
MSMEG_0097	121119	122084	+								NO
MSMEG_0098	122105	122818	+	122105							YES	YES	NO	NO
MSMEG_0099	122829	123314	+								NO
MSMEG_0100	123837	124643	-								NO
MSMEG_0101	123311	123865	+	123288							NO	NO	YES	NO
MSMEG_0102	124640	125875	-								NO
MSMEG_0103	125900	127099	-								NO
MSMEG_0104	127143	128024	-	128024							YES	YES	NO	NO
MSMEG_0105	128084	128734	+								NO
MSMEG_0106	128750	129916	+								NO
MSMEG_0107	129926	131527	-	131531	131811						YES	NO	NO	YES
MSMEG_0108	131570	132709	-								NO
MSMEG_0109	132711	134153	-	134381							NO	NO	YES	NO
MSMEG_0110	134172	135713	-	135740							NO	NO	YES	NO
MSMEG_0111	135783	136787	-	136787							YES	YES	NO	NO
MSMEG_0112	136796	136912	-								NO
MSMEG_0113	136950	137810	+								NO
MSMEG_0114	137817	138845	+								NO
MSMEG_0115	139607	140287	-								NO
MSMEG_0116	138829	139626	+								NO
MSMEG_0117	140284	141147	-	141176							NO	NO	YES	NO
MSMEG_0118	141232	141732	+	141213							NO	NO	YES	NO
MSMEG_0119	141740	141850	-	141850	141954						YES	NO	NO	YES
MSMEG_0120	141969	142628	+	141966	141908						YES	NO	NO	YES
MSMEG_0121	142625	143398	+								NO
MSMEG_0122	143535	144542	+								NO
MSMEG_0123	144542	145048	+								NO
MSMEG_0124	146549	147232	-	147232							YES	YES	NO	NO
MSMEG_0125	145067	146593	+								NO
MSMEG_0126	147229	148347	-								NO
MSMEG_0127	148387	149478	-	149478							YES	YES	NO	NO
MSMEG_0128	149514	149963	+	149514							YES	YES	NO	NO
MSMEG_0129	149990	150424	+	149981							NO	NO	YES	NO
MSMEG_0130	150431	151123	-	151198							NO	NO	YES	NO
MSMEG_0131	151273	152907	+	151225	151197						NO	NO	YES	NO
MSMEG_0132	153100	153900	+	153007	152965						NO	NO	YES	NO
MSMEG_0133	153902	154771	+	153840							NO	NO	YES	NO
MSMEG_0134	154776	156005	+								NO
MSMEG_0135	156002	157033	+								NO
MSMEG_0136	157030	158604	+								NO
MSMEG_0137	158623	160266	+								NO
MSMEG_0138	160266	161438	+								NO
MSMEG_0139	161440	162996	+								NO
MSMEG_0140	162966	163574	+	162865	162498	162489					NO	NO	YES	NO
MSMEG_0141	163571	164539	+								NO
MSMEG_0142	164536	165084	+	164425							NO	NO	YES	NO
MSMEG_0143	165051	165941	+	164768							NO	NO	YES	NO
MSMEG_0144	166609	168477	-								NO
MSMEG_0145	165944	166612	+	165686							NO	NO	YES	NO
MSMEG_0146	168543	169361	-	169361							YES	YES	NO	NO
MSMEG_0147	169419	170333	-								NO
MSMEG_0148	170367	170996	-	171014							NO	NO	YES	NO
MSMEG_0149	171077	172504	-								NO
MSMEG_0150	172501	173934	-								NO
MSMEG_0151	173931	174254	-								NO
MSMEG_0152	174258	175340	-	175424							NO	NO	YES	NO
MSMEG_0153	175555	176568	+	175471							NO	NO	YES	NO
MSMEG_0154	176579	178012	+								NO
MSMEG_0155	178054	178524	-	178560							NO	NO	YES	NO
MSMEG_0156	178631	179557	+								NO
MSMEG_0157	179717	181450	+								NO
MSMEG_0158	181519	182781	+								NO
MSMEG_0159	182884	183369	+								NO
MSMEG_0160	183366	184964	+								NO
MSMEG_0161	184961	187780	+								NO
MSMEG_0162	187782	188006	+								NO
MSMEG_0163	188070	188381	-								NO
MSMEG_0164	188427	189770	-								NO
MSMEG_0165	189944	190786	+								NO
MSMEG_0166	190817	191545	-	191573							NO	NO	YES	NO
MSMEG_0167	191746	193149	-	193270	193409						NO	NO	YES	NO
MSMEG_0168	193685	194971	+	193590							NO	NO	YES	NO
MSMEG_0169	195087	195203	-								NO
MSMEG_0170	195185	196567	+								NO
MSMEG_0171	196658	197587	+								NO
MSMEG_0172	197588	198190	-								NO
MSMEG_0173	198371	198691	-	199051							NO	NO	YES	NO
MSMEG_0174	198688	199059	-	199426							NO	NO	YES	NO
MSMEG_0175	199157	200293	+								NO
MSMEG_0176	200304	201158	+								NO
MSMEG_0177	201116	202087	+								NO
MSMEG_0178	202084	202866	+								NO
MSMEG_0179	202876	203547	-	203576							NO	NO	YES	NO
MSMEG_0180	203664	204173	-	204173							YES	YES	NO	NO
MSMEG_0181	204225	205163	+	204196							NO	NO	YES	NO
MSMEG_0182	205190	206347	+								NO
MSMEG_0183	208033	208584	-								NO
MSMEG_0184	206362	208134	+								NO
MSMEG_0185	208581	211442	-								NO
MSMEG_0186	211421	211915	-	211961							NO	NO	YES	NO
MSMEG_0187	212548	213024	-								NO
MSMEG_0188	212103	212558	+	212094							NO	NO	YES	NO
MSMEG_0189	212999	214165	-								NO
MSMEG_0190	214183	215742	-								NO
MSMEG_0191	215751	216680	-	216711	216780						NO	NO	YES	NO
MSMEG_0192	216912	217814	+								NO
MSMEG_0193	217828	218724	+								NO
MSMEG_0194	218725	219423	-	219463	219476						NO	NO	YES	NO
MSMEG_0195	219598	221238	+	219142							NO	NO	YES	NO
MSMEG_0196	221243	222139	+								NO
MSMEG_0197	222149	222793	-								NO
MSMEG_0198	222803	223936	-								NO
MSMEG_0199	223997	224775	+								NO
MSMEG_0200	225160	227712	+								NO
MSMEG_0201	227725	228231	-								NO
MSMEG_0202	227950	229272	+								NO
MSMEG_0203	229280	229981	-	230020	230088						NO	NO	YES	NO
MSMEG_0204	230210	232255	+								NO
MSMEG_0205	232344	232667	-								NO
MSMEG_0206	233161	235296	-	235307							NO	NO	YES	NO
MSMEG_0207	232728	233168	+								NO
MSMEG_0208	235408	235785	+	235368							NO	NO	YES	NO
MSMEG_0209	235782	236060	+								NO
MSMEG_0210	236061	237149	-	237507							NO	NO	YES	NO
MSMEG_0211	237244	239607	-								NO
MSMEG_0212	239607	240026	-	240026							YES	YES	NO	NO
MSMEG_0213	240031	240471	-	240477							NO	NO	YES	NO
MSMEG_0214	240488	241771	-								NO
MSMEG_0215	241749	242465	-	242465							YES	YES	NO	NO
MSMEG_0216	242603	243397	+								NO
MSMEG_0217	243477	244601	-								NO
MSMEG_0218	244773	245267	+	244743							NO	NO	YES	NO
MSMEG_0219	245271	246293	-								NO
MSMEG_0220	246357	247199	+								NO
MSMEG_0221	247214	248173	+								NO
MSMEG_0222	248214	248957	+	248176	248127						NO	NO	YES	NO
MSMEG_0223	248954	249436	+								NO
MSMEG_0224	249456	250112	+	249456							YES	YES	NO	NO
MSMEG_0225	250120	253017	-								NO
MSMEG_0226	253014	253442	-	253582	253620						NO	NO	YES	NO
MSMEG_0227	253688	254257	+	253631	253607	253576					NO	NO	YES	NO
MSMEG_0228	254330	257482	+	254319							NO	NO	YES	NO
MSMEG_0229	257573	259288	-	259288	259321						YES	NO	NO	YES
MSMEG_0230	259367	259672	+	259367	259309						YES	NO	NO	YES
MSMEG_0231	259691	259990	-	259990							YES	YES	NO	NO
MSMEG_0232	260053	261282	+	260050							YES	YES	NO	NO
MSMEG_0233	261440	262480	+	261418	261323						NO	NO	YES	NO
MSMEG_0234	262543	264543	-	264543	264583						YES	NO	NO	YES
MSMEG_0235	264607	265227	+	264607							YES	YES	NO	NO
MSMEG_0236	265224	265913	+								NO
MSMEG_0237	266047	267453	+								NO
MSMEG_0238	267632	268102	-								NO
MSMEG_0239	268095	269390	-	269390							YES	YES	NO	NO
MSMEG_0240	269466	270074	-	270249	270292	270444					NO	NO	YES	NO
MSMEG_0241	270077	272941	-	273010	273030	273057					NO	NO	YES	NO
MSMEG_0242	273263	273844	+	273148	273049						NO	NO	YES	NO
MSMEG_0243	274044	274394	+	273964	273961	273916					NO	NO	YES	NO
MSMEG_0244	274400	275140	+								NO
MSMEG_0245	276501	276869	-	277011							NO	NO	YES	NO
MSMEG_0246	275161	276513	+								NO
MSMEG_0247	276856	278070	-								NO
MSMEG_0248	278070	279161	-	279161							YES	YES	NO	NO
MSMEG_0249	279235	280374	+								NO
MSMEG_0250	280382	283423	-	283659	283880						NO	NO	YES	NO
MSMEG_0251	283518	284216	-								NO
MSMEG_0252	284219	284941	-	285010							NO	NO	YES	NO
MSMEG_0253	285164	286186	+	285142	285067						NO	NO	YES	NO
MSMEG_0254	286183	287649	+	286173							NO	NO	YES	NO
MSMEG_0255	287807	289633	+	287742							NO	NO	YES	NO
MSMEG_0256	289749	290651	+								NO
MSMEG_0257	290685	292199	+	290685							YES	YES	NO	NO
MSMEG_0258	293084	293794	-								NO
MSMEG_0259	292201	293106	+								NO
MSMEG_0260	293906	294721	+								NO
MSMEG_0261	294737	295729	+	294737							YES	YES	NO	NO
MSMEG_0262	295766	296872	+								NO
MSMEG_0263	296866	298137	+								NO
MSMEG_0264	298158	299276	+	297972	297738						NO	NO	YES	NO
MSMEG_0265	300761	301390	-								NO
MSMEG_0266	299314	300771	+								NO
MSMEG_0267	301478	302494	+								NO
MSMEG_0268	302495	303274	-	303301							NO	NO	YES	NO
MSMEG_0269	303324	304103	-								NO
MSMEG_0270	304140	305144	-	305260							NO	NO	YES	NO
MSMEG_0271	305144	305800	-								NO
MSMEG_0272	305803	306084	-								NO
MSMEG_0273	306097	306360	-								NO
MSMEG_0274	306377	306898	-								NO
MSMEG_0275	306901	307509	-								NO
MSMEG_0276	307518	309101	-								NO
MSMEG_0277	309098	310378	-								NO
MSMEG_0278	312095	312322	-								NO
MSMEG_0279	310563	312098	+								NO
MSMEG_0280	312359	313258	-								NO
MSMEG_0281	313349	314920	+								NO
MSMEG_0282	314913	315233	+	314845	314819						NO	NO	YES	NO
MSMEG_0283	315285	316055	+								NO
MSMEG_0284	316060	316854	-								NO
MSMEG_0285	316851	317453	-	317507	317520						NO	NO	YES	NO
MSMEG_0286	317634	318320	-								NO
MSMEG_0287	318317	318844	-	318844							YES	YES	NO	NO
MSMEG_0288	318960	320069	+								NO
MSMEG_0289	320261	321361	+	320147							NO	NO	YES	NO
MSMEG_0290	321386	322804	+	321234							NO	NO	YES	NO
MSMEG_0291	322807	323652	-								NO
MSMEG_0292	323681	324010	-								NO
MSMEG_0293	324012	325277	-								NO
MSMEG_0294	325317	326060	-								NO
MSMEG_0295	326057	327133	-								NO
MSMEG_0296	327192	327647	-	327668							NO	NO	YES	NO
MSMEG_0297	327678	328937	-								NO
MSMEG_0298	328934	329275	-								NO
MSMEG_0299	329279	330544	-	330609							NO	NO	YES	NO
MSMEG_0300	330792	331799	+	330666							NO	NO	YES	NO
MSMEG_0301	331803	333170	-	333191							NO	NO	YES	NO
MSMEG_0302	334261	335472	-								NO
MSMEG_0303	333272	334264	+	333256							NO	NO	YES	NO
MSMEG_0304	335465	337096	-								NO
MSMEG_0305	337102	337911	-	337945							NO	NO	YES	NO
MSMEG_0306	337990	338826	+								NO
MSMEG_0307	338897	339805	+								NO
MSMEG_0308	339809	340336	+								NO
MSMEG_0309	340411	341904	-	341939							NO	NO	YES	NO
MSMEG_0310	341951	342714	-	342714							YES	YES	NO	NO
MSMEG_0311	342748	343923	+	342747							YES	YES	NO	NO
MSMEG_0312	343930	344559	-								NO
MSMEG_0313	344556	346385	-								NO
MSMEG_0314	346382	347869	-	347953							NO	NO	YES	NO
MSMEG_0315	349207	350844	-								NO
MSMEG_0316	348060	349247	+								NO
MSMEG_0317	350874	352070	-	352115	352128						NO	NO	YES	NO
MSMEG_0318	353392	354879	-								NO
MSMEG_0319	352236	353429	+	352236							YES	YES	NO	NO
MSMEG_0320	354881	355858	-								NO
MSMEG_0321	355916	358708	-	358752							NO	NO	YES	NO
MSMEG_0322	358764	359046	-	359109							NO	NO	YES	NO
MSMEG_0323	359235	360470	-								NO
MSMEG_0324	360723	361178	+								NO
MSMEG_0325	361191	361703	+								NO
MSMEG_0326	361710	363317	+								NO
MSMEG_0327	363333	364835	+								NO
MSMEG_0328	364857	365306	+								NO
MSMEG_0329	365303	365797	+								NO
MSMEG_0330	365798	366985	-								NO
MSMEG_0331	366982	368034	-	368062							NO	NO	YES	NO
MSMEG_0332	368223	369158	+								NO
MSMEG_0333	369275	370873	+								NO
MSMEG_0334	370879	372888	+								NO
MSMEG_0335	372885	373643	+								NO
MSMEG_0336	373643	374437	+								NO
MSMEG_0337	374434	376188	+								NO
MSMEG_0338	376204	377340	+								NO
MSMEG_0339	377377	378393	+								NO
MSMEG_0340	378402	379154	+								NO
MSMEG_0341	379158	380174	-	380298							NO	NO	YES	NO
MSMEG_0342	380208	381053	-								NO
MSMEG_0343	381177	381809	-	381811	382138						YES	NO	NO	YES
MSMEG_0344	382067	382837	+								NO
MSMEG_0345	382881	383699	+								NO
MSMEG_0346	383703	385127	+								NO
MSMEG_0347	385157	386185	+								NO
MSMEG_0348	386170	387498	+	386024							NO	NO	YES	NO
MSMEG_0349	387495	388796	+								NO
MSMEG_0350	388793	389932	+								NO
MSMEG_0351	389934	391421	+								NO
MSMEG_0352	391385	391987	+								NO
MSMEG_0353	392047	392592	+								NO
MSMEG_0354	392616	392957	+								NO
MSMEG_0355	392954	393448	+								NO
MSMEG_0356	393601	393897	-	393915							NO	NO	YES	NO
MSMEG_0357	394013	395614	+								NO
MSMEG_0358	395654	396616	+	395625							NO	NO	YES	NO
MSMEG_0359	396891	401135	-	401313							NO	NO	YES	NO
MSMEG_0360	401170	401343	-	401343							YES	YES	NO	NO
MSMEG_0361	401448	402611	+	401448							YES	YES	NO	NO
MSMEG_0362	402623	403786	-								NO
MSMEG_0363	403864	404502	+	403856							NO	NO	YES	NO
MSMEG_0364	404569	404868	+	404569							YES	YES	NO	NO
MSMEG_0365	404871	406751	+								NO
MSMEG_0366	406748	407275	+	406725	406707	406484	406361				NO	NO	YES	NO
MSMEG_0367	407282	408355	-	408370	408465						NO	NO	YES	NO
MSMEG_0368	408516	409982	+	408484							NO	NO	YES	NO
MSMEG_0369	409979	410701	+								NO
MSMEG_0370	410691	414047	+								NO
MSMEG_0371	414063	414920	-								NO
MSMEG_0372	414922	416274	-	416308	416319						NO	NO	YES	NO
MSMEG_0373	416355	417653	+	416355	416312						YES	NO	NO	YES
MSMEG_0374	418197	420065	-								NO
MSMEG_0375	420213	421805	-								NO
MSMEG_0376	421882	422928	+	421845							NO	NO	YES	NO
MSMEG_0377	422996	423736	+								NO
MSMEG_0378	423733	424353	+								NO
MSMEG_0379	424350	424631	+								NO
MSMEG_0380	425344	425763	+	425250	425246	425180	424895				NO	NO	YES	NO
MSMEG_0381	425760	428642	+	425692							NO	NO	YES	NO
MSMEG_0382	428652	431636	+	428516	428218						NO	NO	YES	NO
MSMEG_0383	431707	432045	-	432079	432167	432199	432218				NO	NO	YES	NO
MSMEG_0384	432229	433095	-	433179							NO	NO	YES	NO
MSMEG_0385	433614	434870	+								NO
MSMEG_0386	434928	436061	+	434925							YES	YES	NO	NO
MSMEG_0387	436310	437044	+	436171							NO	NO	YES	NO
MSMEG_0388	437374	438096	+	437258	436966						NO	NO	YES	NO
MSMEG_0389	438130	439398	+								NO
MSMEG_0390	439605	440687	+								NO
MSMEG_0391	440861	441649	+	440861							YES	YES	NO	NO
MSMEG_0392	441687	443201	-	443351							NO	NO	YES	NO
MSMEG_0393	443164	443967	+	443143	442930	442670					NO	NO	YES	NO
MSMEG_0394	444075	444329	+	444075	443697						YES	NO	NO	YES
MSMEG_0395	444662	444796	+								NO
MSMEG_0396	445187	445585	-								NO
MSMEG_0397	445304	446626	+								NO
MSMEG_0398	446634	447335	-	447374	447442	447470	447544	447579			NO	NO	YES	NO
MSMEG_0399	447638	447868	+	447614	447603	447557	447513				NO	NO	YES	NO
MSMEG_0400	447897	455186	+								NO
MSMEG_0401	455186	458191	+								NO
MSMEG_0402	458188	465867	+	457881							NO	NO	YES	NO
MSMEG_0403	465884	466702	+								NO
MSMEG_0404	466804	467214	+	466790							NO	NO	YES	NO
MSMEG_0405	467223	468398	+								NO
MSMEG_0406	468441	470276	-	470315	470360						NO	NO	YES	NO
MSMEG_0407	470514	471602	+	470514							YES	YES	NO	NO
MSMEG_0408	471613	482571	-	482650	482669	482700					NO	NO	YES	NO
MSMEG_0409	482813	484234	+	482754	482613	482599					NO	NO	YES	NO
MSMEG_0410	484268	487276	+	483776							NO	NO	YES	NO
MSMEG_0411	487386	489095	+	487325							NO	NO	YES	NO
MSMEG_0412	489157	490308	+	489129	488723						NO	NO	YES	NO
MSMEG_0413	490313	490990	-	490993							YES	YES	NO	NO
MSMEG_0414	491026	492051	+								NO
MSMEG_0415	492065	492550	+	492062							YES	YES	NO	NO
MSMEG_0416	492595	492756	-	492788							NO	NO	YES	NO
MSMEG_0417	492834	493583	-								NO
MSMEG_0418	493585	495492	-								NO
MSMEG_0419	495575	496396	-	496703							NO	NO	YES	NO
MSMEG_0420	496449	496745	-	496771	496785						NO	NO	YES	NO
MSMEG_0421	496794	496940	+								NO
MSMEG_0422	497010	497777	+	496972							NO	NO	YES	NO
MSMEG_0423	497860	498360	+	497845							NO	NO	YES	NO
MSMEG_0424	498438	498875	-								NO
MSMEG_0425	498953	499888	-								NO
MSMEG_0426	499923	501296	+								NO
MSMEG_0427	501440	504019	+								NO
MSMEG_0428	504016	504384	+	503783							NO	NO	YES	NO
MSMEG_0429	504399	504641	-	504732	505069						NO	NO	YES	NO
MSMEG_0430	505025	506392	+								NO
MSMEG_0431	506807	507502	-								NO
MSMEG_0432	507499	508656	-								NO
MSMEG_0433	508691	510100	-	510382							NO	NO	YES	NO
MSMEG_0434	510209	510841	-	510841							YES	YES	NO	NO
MSMEG_0435	510873	511757	-								NO
MSMEG_0436	511773	512405	-	512435							NO	NO	YES	NO
MSMEG_0437	512510	513190	-	513190							YES	YES	NO	NO
MSMEG_0438	513215	514168	-	514168							YES	YES	NO	NO
MSMEG_0439	514184	515320	-								NO
MSMEG_0440	515317	515415	-								NO
MSMEG_0441	515471	516199	-	516199							YES	YES	NO	NO
MSMEG_0442	516209	516811	-								NO
MSMEG_0443	516901	517893	+	516878							NO	NO	YES	NO
MSMEG_0444	517901	518923	+								NO
MSMEG_0445	518920	520557	+								NO
MSMEG_0446	520569	521912	+								NO
MSMEG_0447	521987	522406	-	522449							NO	NO	YES	NO
MSMEG_0448	522533	522976	+	522533							YES	YES	NO	NO
MSMEG_0449	522988	524988	-	525025							NO	NO	YES	NO
MSMEG_0450	525004	525219	+	524687							NO	NO	YES	NO
MSMEG_0451	525323	525571	-	525571	525602						YES	NO	NO	YES
MSMEG_0452	525610	527055	-								NO
MSMEG_0453	527092	527604	-	527633							NO	NO	YES	NO
MSMEG_0454	527730	528464	+								NO
MSMEG_0455	528536	529963	+	528504	528404						NO	NO	YES	NO
MSMEG_0456	529995	532136	-								NO
MSMEG_0457	532147	534180	-	534214							NO	NO	YES	NO
MSMEG_0458	534392	535687	+								NO
MSMEG_0459	535697	536341	+								NO
MSMEG_0460	536353	537297	-								NO
MSMEG_0461	537351	537965	+								NO
MSMEG_0462	538102	538545	+	538052							NO	NO	YES	NO
MSMEG_0463	538542	541427	+								NO
MSMEG_0464	542092	542898	-	542898							YES	YES	NO	NO
MSMEG_0465	541484	542098	+	541459							NO	NO	YES	NO
MSMEG_0466	543024	543872	+	542995	542992						NO	NO	YES	NO
MSMEG_0467	543882	544481	-								NO
MSMEG_0468	545434	546294	-								NO
MSMEG_0469	544595	545467	+	544595							YES	YES	NO	NO
MSMEG_0470	547268	548872	-								NO
MSMEG_0471	546423	547280	+	546423							YES	YES	NO	NO
MSMEG_0472	548983	549768	-								NO
MSMEG_0473	550350	551168	+	550184							NO	NO	YES	NO
MSMEG_0474	551334	553121	+								NO
MSMEG_0475	553181	554419	+								NO
MSMEG_0476	554422	555717	+								NO
MSMEG_0477	557246	557977	-								NO
MSMEG_0478	555747	557249	+								NO
MSMEG_0479	557252	557959	+								NO
MSMEG_0480	557995	558654	-	558669							NO	NO	YES	NO
MSMEG_0481	558749	560095	+								NO
MSMEG_0482	560092	561786	+								NO
MSMEG_0483	561813	563186	+								NO
MSMEG_0484	563191	564300	-	564392	564594						NO	NO	YES	NO
MSMEG_0485	564297	565826	-								NO
MSMEG_0486	565863	566894	-								NO
MSMEG_0487	566907	567740	-								NO
MSMEG_0488	567784	568551	-								NO
MSMEG_0489	568865	570037	+								NO
MSMEG_0490	570034	570816	+								NO
MSMEG_0491	570847	571875	-	571875							YES	YES	NO	NO
MSMEG_0492	571918	572553	-	572553							YES	YES	NO	NO
MSMEG_0493	572636	572803	-	572841							NO	NO	YES	NO
MSMEG_0494	573002	573169	-	573206							NO	NO	YES	NO
MSMEG_0495	573276	574849	-								NO
MSMEG_0496	574846	575205	-								NO
MSMEG_0497	575202	577466	-								NO
MSMEG_0498	577603	577719	-								NO
MSMEG_0499	577723	579150	+	577671							NO	NO	YES	NO
MSMEG_0500	579284	580351	+	579203							NO	NO	YES	NO
MSMEG_0501	580361	581107	-								NO
MSMEG_0502	581104	582480	-								NO
MSMEG_0503	582477	583253	-								NO
MSMEG_0504	583427	584413	+	583365							NO	NO	YES	NO
MSMEG_0505	584410	585780	+								NO
MSMEG_0506	585885	586739	+								NO
MSMEG_0507	586736	587560	+								NO
MSMEG_0508	587587	588657	+								NO
MSMEG_0509	588742	589527	-								NO
MSMEG_0510	589666	590988	+								NO
MSMEG_0511	590985	592127	+								NO
MSMEG_0512	592124	593104	+								NO
MSMEG_0513	593126	594091	+								NO
MSMEG_0514	594088	595401	+								NO
MSMEG_0515	595444	596721	+								NO
MSMEG_0516	596736	597647	+								NO
MSMEG_0517	597644	598570	+								NO
MSMEG_0518	598612	599718	+								NO
MSMEG_0519	599806	599922	+	599791							NO	NO	YES	NO
MSMEG_0520	600086	600733	+	600030							NO	NO	YES	NO
MSMEG_0521	600745	601814	-								NO
MSMEG_0522	601925	602077	+								NO
MSMEG_0523	602113	603006	-								NO
MSMEG_0524	603036	603863	-								NO
MSMEG_0525	603897	604079	+								NO
MSMEG_0526	604076	605674	+								NO
MSMEG_0527	605757	606500	+								NO
MSMEG_0528	606524	607450	+								NO
MSMEG_0529	607494	610940	-								NO
MSMEG_0530	611055	611756	-	611833	611850	612093					NO	NO	YES	NO
MSMEG_0531	611979	613190	-	613402							NO	NO	YES	NO
MSMEG_0532	613219	613836	-								NO
MSMEG_0533	613901	614440	-								NO
MSMEG_0534	614551	615804	-								NO
MSMEG_0535	615801	616439	-								NO
MSMEG_0536	616498	617064	-								NO
MSMEG_0537	617136	617564	-	617650	617758						NO	NO	YES	NO
MSMEG_0538	617579	618070	-	618070							YES	YES	NO	NO
MSMEG_0539	618144	618818	-	618854							NO	NO	YES	NO
MSMEG_0540	618988	619611	+	618969							NO	NO	YES	NO
MSMEG_0541	619744	620037	+	619687							NO	NO	YES	NO
MSMEG_0542	620034	620738	+								NO
MSMEG_0543	621750	622790	-								NO
MSMEG_0544	620809	621762	+	620809							YES	YES	NO	NO
MSMEG_0545	622986	623513	-	623564							NO	NO	YES	NO
MSMEG_0546	623786	624613	-	624613							YES	YES	NO	NO
MSMEG_0547	625597	626658	-	626666							NO	NO	YES	NO
MSMEG_0548	624722	625600	+	624722							YES	YES	NO	NO
MSMEG_0549	626702	627430	-	627653							NO	NO	YES	NO
MSMEG_0550	627472	628440	-								NO
MSMEG_0551	628489	629271	-	629271							YES	YES	NO	NO
MSMEG_0552	629360	629854	+								NO
MSMEG_0553	629922	631274	+								NO
MSMEG_0554	631271	632140	+								NO
MSMEG_0555	632137	632928	+								NO
MSMEG_0556	632925	633980	+								NO
MSMEG_0557	634165	634302	+	634028							NO	NO	YES	NO
MSMEG_0558	634299	634826	+								NO
MSMEG_0559	634899	635102	-	635146							NO	NO	YES	NO
MSMEG_0560	635220	636284	-	636340							NO	NO	YES	NO
MSMEG_0561	636421	637101	+	636421							YES	YES	NO	NO
MSMEG_0562	637893	638879	-								NO
MSMEG_0563	637149	637904	+	637149							YES	YES	NO	NO
MSMEG_0564	638914	640326	-	640326							YES	YES	NO	NO
MSMEG_0565	640338	641435	-								NO
MSMEG_0566	641432	642280	-	642345							NO	NO	YES	NO
MSMEG_0567	642290	643711	-								NO
MSMEG_0568	643711	644760	-								NO
MSMEG_0569	644774	646045	-								NO
MSMEG_0570	646042	646338	-								NO
MSMEG_0571	646331	647233	-								NO
MSMEG_0572	647243	647764	-	647828							NO	NO	YES	NO
MSMEG_0573	648700	649296	-								NO
MSMEG_0574	648080	648733	+	647690							NO	NO	YES	NO
MSMEG_0575	649562	649978	+	649473	649458						NO	NO	YES	NO
MSMEG_0576	649975	652866	+								NO
MSMEG_0577	652908	654131	+								NO
MSMEG_0578	654135	655271	+	654135							YES	YES	NO	NO
MSMEG_0579	656078	657565	-								NO
MSMEG_0580	655294	656088	+	655294							YES	YES	NO	NO
MSMEG_0581	657676	659022	+	657651							NO	NO	YES	NO
MSMEG_0582	659025	660479	+								NO
MSMEG_0583	660492	660752	-	660863							NO	NO	YES	NO
MSMEG_0584	660999	662471	-								NO
MSMEG_0585	661011	662237	+								NO
MSMEG_0586	662508	662897	-	663012							NO	NO	YES	NO
MSMEG_0587	663229	663549	+								NO
MSMEG_0588	663590	664921	+								NO
MSMEG_0589	664918	666081	+								NO
MSMEG_0590	666069	668123	+								NO
MSMEG_0591	668184	669641	+								NO
MSMEG_0592	669649	670650	+	669649							YES	YES	NO	NO
MSMEG_0593	670737	671384	-								NO
MSMEG_0594	671348	672817	-								NO
MSMEG_0595	672814	673551	-	673570							NO	NO	YES	NO
MSMEG_0596	673641	674327	+	673573							NO	NO	YES	NO
MSMEG_0597	674780	676060	-								NO
MSMEG_0598	674388	674783	+	674349							NO	NO	YES	NO
MSMEG_0599	676104	677750	+	676074	675906						NO	NO	YES	NO
MSMEG_0600	677821	678603	+	677821	677725						YES	NO	NO	YES
MSMEG_0601	678620	678928	-								NO
MSMEG_0602	678969	679124	-	679288							NO	NO	YES	NO
MSMEG_0603	679378	681582	-	681628							NO	NO	YES	NO
MSMEG_0604	681693	682661	-								NO
MSMEG_0605	682652	683758	-	684000							NO	NO	YES	NO
MSMEG_0606	683791	684420	-	684463							NO	NO	YES	NO
MSMEG_0607	685104	685946	-	685946							YES	YES	NO	NO
MSMEG_0608	684535	685134	+	684488							NO	NO	YES	NO
MSMEG_0609	685955	686830	-	686830							YES	YES	NO	NO
MSMEG_0610	686934	687842	+								NO
MSMEG_0611	687835	689295	+								NO
MSMEG_0612	689301	689912	-	689912							YES	YES	NO	NO
MSMEG_0613	689985	690890	+								NO
MSMEG_0614	690921	691814	+	690921							YES	YES	NO	NO
MSMEG_0615	691998	693767	+	691884	691880	691794					NO	NO	YES	NO
MSMEG_0616	693764	695320	+								NO
MSMEG_0617	695317	699294	+								NO
MSMEG_0618	699291	699602	+								NO
MSMEG_0619	699604	701175	+								NO
MSMEG_0620	701225	701518	+								NO
MSMEG_0621	701553	701840	+								NO
MSMEG_0622	701853	702734	+								NO
MSMEG_0623	702737	704164	+	702532							NO	NO	YES	NO
MSMEG_0624	704172	705551	+								NO
MSMEG_0625	706433	707632	-	707632							YES	YES	NO	NO
MSMEG_0626	705548	706477	+								NO
MSMEG_0627	707650	709398	-								NO
MSMEG_0628	709441	710328	-								NO
MSMEG_0629	710373	711137	+	710373	710345						YES	NO	NO	YES
MSMEG_0630	711186	711989	-								NO
MSMEG_0631	712068	713446	-								NO
MSMEG_0632	713531	714025	-	714025							YES	YES	NO	NO
MSMEG_0633	714718	716181	-	716181							YES	YES	NO	NO
MSMEG_0634	714093	714764	+	714093							YES	YES	NO	NO
MSMEG_0635	716288	716914	+	716261							NO	NO	YES	NO
MSMEG_0636	716920	717405	-	717405							YES	YES	NO	NO
MSMEG_0637	717434	719002	-								NO
MSMEG_0638	719172	721103	+	719172	719169						YES	NO	NO	YES
MSMEG_0639	721104	722114	-								NO
MSMEG_0640	722111	723097	-								NO
MSMEG_0641	723094	724056	-	724206							NO	NO	YES	NO
MSMEG_0642	724060	725070	-								NO
MSMEG_0643	725067	726722	-	726755	726785	726902					NO	NO	YES	NO
MSMEG_0644	726931	727503	+								NO
MSMEG_0645	727629	728471	+	727605							NO	NO	YES	NO
MSMEG_0646	728572	730170	-								NO
MSMEG_0647	730167	730958	-								NO
MSMEG_0648	730087	730212	+								NO
MSMEG_0649	730969	731934	-								NO
MSMEG_0650	732117	732869	+								NO
MSMEG_0651	732984	733664	+								NO
MSMEG_0652	733710	734573	+								NO
MSMEG_0653	734617	735581	+								NO
MSMEG_0654	735585	736520	-								NO
MSMEG_0655	736636	737415	+								NO
MSMEG_0656	737416	738018	-	738024							NO	NO	YES	NO
MSMEG_0657	738064	739248	-								NO
MSMEG_0658	739263	740168	-								NO
MSMEG_0659	740165	741106	-								NO
MSMEG_0660	741111	742385	-	742416							NO	NO	YES	NO
MSMEG_0661	742519	743907	+	742444							NO	NO	YES	NO
MSMEG_0662	743924	745081	+	743731	743664						NO	NO	YES	NO
MSMEG_0663	745088	745795	-	745835							NO	NO	YES	NO
MSMEG_0664	745913	747574	+								NO
MSMEG_0665	749627	750838	-								NO
MSMEG_0666	747619	749646	+								NO
MSMEG_0667	750914	752092	+	750834							NO	NO	YES	NO
MSMEG_0668	752138	752347	+	752138							YES	YES	NO	NO
MSMEG_0669	753330	753836	-								NO
MSMEG_0670	752392	753333	+								NO
MSMEG_0671	753920	755068	-	755107							NO	NO	YES	NO
MSMEG_0672	755161	755814	-								NO
MSMEG_0673	755982	756524	-	756617							NO	NO	YES	NO
MSMEG_0674	756845	757855	-	757875	757897						NO	NO	YES	NO
MSMEG_0675	758055	759272	-								NO
MSMEG_0676	759460	759996	+	759437							NO	NO	YES	NO
MSMEG_0677	760001	760074	-	760081	760198						NO	NO	YES	NO
MSMEG_0678	760192	760761	+	760192							YES	YES	NO	NO
MSMEG_0679	761054	762742	+	760983	760878	760863					NO	NO	YES	NO
MSMEG_0680	762836	764170	+								NO
MSMEG_0681	764248	765516	+								NO
MSMEG_0682	765518	766270	+	765518							YES	YES	NO	NO
MSMEG_0683	766289	766657	+	766289							YES	YES	NO	NO
MSMEG_0684	766670	768784	-								NO
MSMEG_0685	768781	769776	-								NO
MSMEG_0686	769773	770294	-								NO
MSMEG_0687	770334	771569	-								NO
MSMEG_0688	771588	772862	-								NO
MSMEG_0689	773110	773346	+	773104	773051	773038					NO	NO	YES	NO
MSMEG_0690	773427	776555	-	776630							NO	NO	YES	NO
MSMEG_0691	776854	779364	-								NO
MSMEG_0692	779379	781166	-	781194							NO	NO	YES	NO
MSMEG_0693	781358	781909	+								NO
MSMEG_0694	782191	783361	+	782191							YES	YES	NO	NO
MSMEG_0695	783439	785247	+								NO
MSMEG_0696	785252	785593	-								NO
MSMEG_0697	785583	785996	-								NO
MSMEG_0698	786166	787659	+	786128							NO	NO	YES	NO
MSMEG_0699	787715	789565	+								NO
MSMEG_0700	789578	790090	-	790090	790580						YES	NO	NO	YES
MSMEG_0701	790135	790428	+								NO
MSMEG_0702	790621	791553	-	791553							YES	YES	NO	NO
MSMEG_0703	791573	792196	-	792345	792444						NO	NO	YES	NO
MSMEG_0704	792264	792803	-	792804							YES	YES	NO	NO
MSMEG_0705	792856	794181	-								NO
MSMEG_0706	794200	794811	-								NO
MSMEG_0707	794808	795467	-								NO
MSMEG_0708	795587	796540	+								NO
MSMEG_0709	796766	798634	+	796655							NO	NO	YES	NO
MSMEG_0710	798631	799281	+								NO
MSMEG_0711	799323	800495	+	799305	799235						NO	NO	YES	NO
MSMEG_0712	800848	801438	-	801466							NO	NO	YES	NO
MSMEG_0713	800492	800851	+								NO
MSMEG_0714	801516	802700	-								NO
MSMEG_0715	802729	803472	-								NO
MSMEG_0716	803662	804960	+	803215							NO	NO	YES	NO
MSMEG_0717	806596	807498	-	807498							YES	YES	NO	NO
MSMEG_0718	804960	806609	+								NO
MSMEG_0719	807543	808682	-	808712							NO	NO	YES	NO
MSMEG_0720	808724	809722	-								NO
MSMEG_0721	809823	810451	+	809823							YES	YES	NO	NO
MSMEG_0722	810514	811017	-	811177							NO	NO	YES	NO
MSMEG_0723	811187	811729	-								NO
MSMEG_0724	811835	812161	+	811835							YES	YES	NO	NO
MSMEG_0725	812164	813117	+								NO
MSMEG_0726	813145	813267	-	813287							NO	NO	YES	NO
MSMEG_0727	813749	814006	-								NO
MSMEG_0728	814372	814680	-	814851							NO	NO	YES	NO
MSMEG_0729	814904	815572	-								NO
MSMEG_0730	815642	816844	-								NO
MSMEG_0731	816851	817474	-	817474							YES	YES	NO	NO
MSMEG_0732	817638	820184	+	817619	817603	817569					NO	NO	YES	NO
MSMEG_0733	820263	821342	-								NO
MSMEG_0734	821339	822418	-	822423							YES	YES	NO	NO
MSMEG_0735	822502	823164	+	822501							YES	YES	NO	NO
MSMEG_0736	823231	824067	+	823230							YES	YES	NO	NO
MSMEG_0737	824113	824889	+								NO
MSMEG_0738	824920	825822	+								NO
MSMEG_0739	825815	826459	+	825446							NO	NO	YES	NO
MSMEG_0740	826475	827656	+	826268							NO	NO	YES	NO
MSMEG_0741	827660	828568	+								NO
MSMEG_0742	828573	829526	-	829526							YES	YES	NO	NO
MSMEG_0743	829538	830698	+								NO
MSMEG_0744	830754	831644	+								NO
MSMEG_0745	831647	832123	+								NO
MSMEG_0746	832120	834519	+								NO
MSMEG_0747	834538	835275	+								NO
MSMEG_0748	835259	836161	+								NO
MSMEG_0749	836174	836869	+								NO
MSMEG_0750	838056	838778	-	838778	838781						YES	NO	NO	YES
MSMEG_0751	836866	838059	+								NO
MSMEG_0752	838859	839896	+	838763							NO	NO	YES	NO
MSMEG_0753	839930	840730	-	840758							NO	NO	YES	NO
MSMEG_0754	840804	841211	+	840795							NO	NO	YES	NO
MSMEG_0755	841222	842115	-								NO
MSMEG_0756	842699	843478	-	843478							YES	YES	NO	NO
MSMEG_0757	842208	842702	+								NO
MSMEG_0758	843524	844063	-	844196							NO	NO	YES	NO
MSMEG_0759	844214	845509	+	844170	844167						NO	NO	YES	NO
MSMEG_0760	845509	846159	+								NO
MSMEG_0761	846166	846360	-	846363							YES	YES	NO	NO
MSMEG_0762	846366	847571	-	847571							YES	YES	NO	NO
MSMEG_0763	847627	849621	-								NO
MSMEG_0764	849626	851209	-	851374							NO	NO	YES	NO
MSMEG_0765	851254	851556	+	851254							YES	YES	NO	NO
MSMEG_0766	851580	852980	+	851577	851262						YES	NO	NO	YES
MSMEG_0767	852984	853469	+								NO
MSMEG_0768	853466	853876	+	853466	853296						YES	NO	NO	YES
MSMEG_0769	853886	855103	+								NO
MSMEG_0770	855107	855514	+								NO
MSMEG_0771	855584	856444	-								NO
MSMEG_0772	856524	857672	-								NO
MSMEG_0773	857779	858309	+								NO
MSMEG_0774	858306	859402	+								NO
MSMEG_0775	859776	860522	-	860522	860545	860567					YES	NO	NO	YES
MSMEG_0776	859468	859779	+	859451							NO	NO	YES	NO
MSMEG_0777	860554	861567	+								NO
MSMEG_0778	861746	862510	-								NO
MSMEG_0779	862519	863295	-								NO
MSMEG_0780	863307	864413	-								NO
MSMEG_0781	864599	866176	+	864509							NO	NO	YES	NO
MSMEG_0782	866234	867556	+								NO
MSMEG_0783	867578	869656	+	867578	867577						YES	NO	NO	YES
MSMEG_0784	869653	870783	+								NO
MSMEG_0785	870902	871771	-								NO
MSMEG_0786	872016	874298	-								NO
MSMEG_0787	874298	875266	-	875355	875745						NO	NO	YES	NO
MSMEG_0788	875362	876675	-	876727	876819						NO	NO	YES	NO
MSMEG_0789	877325	878008	-	878008							YES	YES	NO	NO
MSMEG_0790	876862	877341	+	876838							NO	NO	YES	NO
MSMEG_0791	878147	879151	+	878049							NO	NO	YES	NO
MSMEG_0792	879148	879348	+								NO
MSMEG_0793	879341	880099	+								NO
MSMEG_0794	880120	880869	+								NO
MSMEG_0795	880883	881794	+								NO
MSMEG_0796	881791	882549	+	881368							NO	NO	YES	NO
MSMEG_0797	882618	884989	+	882602							NO	NO	YES	NO
MSMEG_0798	885068	885736	+	885027							NO	NO	YES	NO
MSMEG_0799	885893	886069	+	885746							NO	NO	YES	NO
MSMEG_0800	886332	886511	+								NO
MSMEG_0801	886821	887522	+	886782	886714						NO	NO	YES	NO
MSMEG_0802	887530	888852	-								NO
MSMEG_0803	888571	889056	+	888567							YES	YES	NO	NO
MSMEG_0804	889186	889623	-								NO
MSMEG_0805	889631	890662	+								NO
MSMEG_0806	890643	892154	+	890241							NO	NO	YES	NO
MSMEG_0807	892151	893602	+	892020	891938						NO	NO	YES	NO
MSMEG_0808	893674	894762	+								NO
MSMEG_0809	894762	895265	+								NO
MSMEG_0810	896271	897566	-	897566							YES	YES	NO	NO
MSMEG_0811	895262	896290	+								NO
MSMEG_0812	897612	898832	-	898832							YES	YES	NO	NO
MSMEG_0813	898848	899174	-								NO
MSMEG_0814	900619	900891	-	901001							NO	NO	YES	NO
MSMEG_0815	899192	900652	+								NO
MSMEG_0816	900908	902392	-	902392							YES	YES	NO	NO
MSMEG_0817	902464	903387	+								NO
MSMEG_0818	903499	904851	+	903469							NO	NO	YES	NO
MSMEG_0819	904883	906142	+								NO
MSMEG_0820	907599	907868	-								NO
MSMEG_0821	906142	907605	+								NO
MSMEG_0822	907874	909241	-								NO
MSMEG_0823	909288	909842	-								NO
MSMEG_0824	909845	910492	-								NO
MSMEG_0825	910482	911318	-	911330							NO	NO	YES	NO
MSMEG_0826	911327	912901	-	913066							NO	NO	YES	NO
MSMEG_0827	913283	915019	+	913153	913147						NO	NO	YES	NO
MSMEG_0828	915135	916205	-	916281	916295	916698					NO	NO	YES	NO
MSMEG_0829	916410	917192	-								NO
MSMEG_0830	918079	919005	-								NO
MSMEG_0831	917379	918095	+								NO
MSMEG_0832	919024	919617	-	919617							YES	YES	NO	NO
MSMEG_0833	919745	920056	+	919722	919695						NO	NO	YES	NO
MSMEG_0834	920096	920572	+								NO
MSMEG_0835	920583	921293	+	920583	920104						YES	NO	NO	YES
MSMEG_0836	921274	922404	+								NO
MSMEG_0837	922415	922870	+								NO
MSMEG_0838	922879	923928	-	923928							YES	YES	NO	NO
MSMEG_0839	924025	924651	+	923954							NO	NO	YES	NO
MSMEG_0840	924856	925509	-	925688							NO	NO	YES	NO
MSMEG_0841	925620	926796	-								NO
MSMEG_0842	926980	927264	-	927288							NO	NO	YES	NO
MSMEG_0843	927500	927853	-								NO
MSMEG_0844	927850	928140	-	928452							NO	NO	YES	NO
MSMEG_0845	928137	928676	-								NO
MSMEG_0846	928673	930268	-	930496	930700						NO	NO	YES	NO
MSMEG_0847	930265	930732	-								NO
MSMEG_0848	930732	933713	-								NO
MSMEG_0849	933768	934085	+	933722	933655						NO	NO	YES	NO
MSMEG_0850	934162	935004	+								NO
MSMEG_0851	935059	936345	-								NO
MSMEG_0852	936364	936822	-								NO
MSMEG_0853	936855	937103	-								NO
MSMEG_0854	937236	938204	+	937236	937203	936862					YES	NO	NO	YES
MSMEG_0855	938818	939270	-	939298							NO	NO	YES	NO
MSMEG_0856	938204	938851	+								NO
MSMEG_0857	939331	939645	-	939717							NO	NO	YES	NO
MSMEG_0858	940749	942986	-								NO
MSMEG_0859	939739	940752	+	939700							NO	NO	YES	NO
MSMEG_0860	942988	943848	-								NO
MSMEG_0861	943845	944543	-	944544							YES	YES	NO	NO
MSMEG_0862	944579	945775	-	945865	945904						NO	NO	YES	NO
MSMEG_0863	945772	946695	-								NO
MSMEG_0864	946733	947272	+								NO
MSMEG_0865	947269	948768	+								NO
MSMEG_0866	949606	951312	-	951328	951331	951358					NO	NO	YES	NO
MSMEG_0867	948794	949609	+								NO
MSMEG_0868	951585	955409	-								NO
MSMEG_0869	955503	955901	+								NO
MSMEG_0870	956321	958486	-								NO
MSMEG_0871	958483	959457	-								NO
MSMEG_0872	959461	960078	-								NO
MSMEG_0873	960209	960379	-								NO
MSMEG_0874	960615	961319	+								NO
MSMEG_0875	961391	962794	+								NO
MSMEG_0876	963720	964637	-	964680							NO	NO	YES	NO
MSMEG_0877	962791	963723	+	962485							NO	NO	YES	NO
MSMEG_0878	964736	965305	+								NO
MSMEG_0879	965380	965526	-								NO
MSMEG_0880	965533	967158	+	965394							NO	NO	YES	NO
MSMEG_0881	967303	968136	+								NO
MSMEG_0882	968200	968583	-								NO
MSMEG_0883	968609	970351	-								NO
MSMEG_0884	970433	970813	+	970433							YES	YES	NO	NO
MSMEG_0885	970817	971320	-								NO
MSMEG_0886	971320	972810	-	972810							YES	YES	NO	NO
MSMEG_0887	972865	973422	+	972865							YES	YES	NO	NO
MSMEG_0888	973419	973982	+								NO
MSMEG_0889	973997	975526	+	973997							YES	YES	NO	NO
MSMEG_0890	975595	976194	+	975595							YES	YES	NO	NO
MSMEG_0891	976256	977107	+								NO
MSMEG_0892	977160	978005	+	977039							NO	NO	YES	NO
MSMEG_0893	978024	978347	-								NO
MSMEG_0894	978540	979904	+	978483							NO	NO	YES	NO
MSMEG_0895	980004	980747	+	979951							NO	NO	YES	NO
MSMEG_0896	980820	982190	+	980427							NO	NO	YES	NO
MSMEG_0897	982187	983464	+								NO
MSMEG_0898	983461	984273	+								NO
MSMEG_0899	984361	986376	-								NO
MSMEG_0900	986441	987964	+	986407							NO	NO	YES	NO
MSMEG_0901	987998	988474	+	987783	987737						NO	NO	YES	NO
MSMEG_0902	988475	989344	-								NO
MSMEG_0903	989521	990915	+	989521							YES	YES	NO	NO
MSMEG_0904	990912	991181	+								NO
MSMEG_0905	991188	991748	-								NO
MSMEG_0906	991776	993212	-	993212							YES	YES	NO	NO
MSMEG_0907	993284	993628	+								NO
MSMEG_0908	993604	994002	+								NO
MSMEG_0909	994104	994952	+	994055	994051	994024					NO	NO	YES	NO
MSMEG_0910	995033	995167	-								NO
MSMEG_0911	995201	996487	+	995135							NO	NO	YES	NO
MSMEG_0912	996618	997478	+	996616	996591	996553					YES	NO	NO	YES
MSMEG_0913	997643	998515	+	997547							NO	NO	YES	NO
MSMEG_0914	998555	999427	-								NO
MSMEG_0915	999537	1000424	-	1000424							YES	YES	NO	NO
MSMEG_0916	1000429	1001133	-	1001161							NO	NO	YES	NO
MSMEG_0917	1001253	1002569	+	1001241	1001155						NO	NO	YES	NO
MSMEG_0918	1002657	1003085	+	1002622							NO	NO	YES	NO
MSMEG_0919	1003169	1003867	+	1003063							NO	NO	YES	NO
MSMEG_0920	1003944	1004228	+	1003944	1003785						YES	NO	NO	YES
MSMEG_0921	1004242	1004646	+								NO
MSMEG_0922	1004646	1005329	+								NO
MSMEG_0923	1005367	1006302	-	1006302							YES	YES	NO	NO
MSMEG_0924	1006363	1007163	-								NO
MSMEG_0925	1007170	1007946	-								NO
MSMEG_0926	1007951	1008442	-								NO
MSMEG_0927	1008489	1008995	-								NO
MSMEG_0928	1009022	1010113	+	1009022							YES	YES	NO	NO
MSMEG_0929	1010120	1011478	+	1010120							YES	YES	NO	NO
MSMEG_0930	1011488	1012237	-	1012237							YES	YES	NO	NO
MSMEG_0931	1012270	1012557	-								NO
MSMEG_0932	1012561	1013760	+	1012274							NO	NO	YES	NO
MSMEG_0933	1013771	1015075	+	1013771							YES	YES	NO	NO
MSMEG_0934	1015072	1015569	+								NO
MSMEG_0935	1015609	1016352	+	1015609							YES	YES	NO	NO
MSMEG_0936	1016604	1017758	+	1016568							NO	NO	YES	NO
MSMEG_0937	1017764	1018441	+								NO
MSMEG_0938	1018465	1019265	-	1019265							YES	YES	NO	NO
MSMEG_0939	1019379	1020338	+	1019367							NO	NO	YES	NO
MSMEG_0940	1020368	1021438	+	1020285	1020212	1020122	1020111				NO	NO	YES	NO
MSMEG_0941	1021461	1022306	+	1021072							NO	NO	YES	NO
MSMEG_0942	1022339	1023154	+	1022287							NO	NO	YES	NO
MSMEG_0943	1023180	1024040	+	1023180							YES	YES	NO	NO
MSMEG_0944	1024188	1024406	+	1024110							NO	NO	YES	NO
MSMEG_0945	1024591	1024692	+	1024552							NO	NO	YES	NO
MSMEG_0946	1024821	1025849	+								NO
MSMEG_0947	1025886	1026950	+	1025810	1025725	1025537					NO	NO	YES	NO
MSMEG_0948	1026981	1027514	-	1027557							NO	NO	YES	NO
MSMEG_0949	1027603	1028493	-	1028532							NO	NO	YES	NO
MSMEG_0950	1028516	1028839	-								NO
MSMEG_0951	1028600	1028842	+	1028561	1028271						NO	NO	YES	NO
MSMEG_0952	1029002	1030357	+	1028988							NO	NO	YES	NO
MSMEG_0953	1030361	1031317	+								NO
MSMEG_0954	1031413	1033245	+								NO
MSMEG_0955	1034274	1034771	-								NO
MSMEG_0956	1033330	1034310	+								NO
MSMEG_0957	1034307	1034738	+								NO
MSMEG_0958	1034759	1035154	+								NO
MSMEG_0959	1035189	1035683	+								NO
MSMEG_0960	1035680	1035910	+								NO
MSMEG_0961	1035963	1036867	+								NO
MSMEG_0962	1036854	1037447	+	1036817	1036487						NO	NO	YES	NO
MSMEG_0963	1037522	1037764	+								NO
MSMEG_0964	1037801	1038283	+	1037801							YES	YES	NO	NO
MSMEG_0965	1038908	1039543	+	1038904	1038773						YES	NO	NO	YES
MSMEG_0966	1039684	1040067	-								NO
MSMEG_0967	1040090	1040470	-								NO
MSMEG_0968	1040556	1042010	+								NO
MSMEG_0969	1042040	1043395	+								NO
MSMEG_0970	1043446	1044054	+								NO
MSMEG_0971	1044054	1044707	+								NO
MSMEG_0972	1044704	1045489	+	1044222							NO	NO	YES	NO
MSMEG_0973	1045489	1047138	+								NO
MSMEG_0974	1047135	1048130	+	1047016	1046937						NO	NO	YES	NO
MSMEG_0975	1048209	1049537	+	1048182							NO	NO	YES	NO
MSMEG_0976	1049555	1049719	-	1049731							NO	NO	YES	NO
MSMEG_0977	1049796	1050068	+	1049769							NO	NO	YES	NO
MSMEG_0978	1050065	1051105	+								NO
MSMEG_0979	1051203	1051451	+								NO
MSMEG_0980	1051528	1053159	-								NO
MSMEG_0981	1053329	1053688	+								NO
MSMEG_0982	1053805	1054854	+	1053805							YES	YES	NO	NO
MSMEG_0983	1056913	1057566	-								NO
MSMEG_0984	1054857	1056935	+								NO
MSMEG_0985	1057684	1059033	-	1059066							NO	NO	YES	NO
MSMEG_0986	1059121	1059849	-	1059882	1059902						NO	NO	YES	NO
MSMEG_0987	1059955	1060326	+	1059920							NO	NO	YES	NO
MSMEG_0988	1060331	1061200	-	1061200							YES	YES	NO	NO
MSMEG_0989	1061291	1061536	+								NO
MSMEG_0990	1061533	1062312	+	1061386							NO	NO	YES	NO
MSMEG_0991	1062309	1063349	+	1061982							NO	NO	YES	NO
MSMEG_0992	1063406	1064533	+								NO
MSMEG_0993	1064543	1065556	-								NO
MSMEG_0994	1065553	1066230	-								NO
MSMEG_0995	1066335	1066994	+								NO
MSMEG_0996	1066994	1067647	+								NO
MSMEG_0997	1067651	1068280	+								NO
MSMEG_0998	1068322	1069431	+								NO
MSMEG_0999	1069848	1071212	-	1071267							NO	NO	YES	NO
MSMEG_1000	1069356	1069922	+								NO
MSMEG_1001	1071264	1072121	+								NO
MSMEG_1002	1072393	1073094	+	1072354	1072286	1072180					NO	NO	YES	NO
MSMEG_1003	1073102	1074424	-	1074683							NO	NO	YES	NO
MSMEG_1004	1074482	1074904	-								NO
MSMEG_1005	1074818	1075633	+	1074794							NO	NO	YES	NO
MSMEG_1006	1075656	1076717	+								NO
MSMEG_1007	1076746	1077507	-	1077518							NO	NO	YES	NO
MSMEG_1008	1077699	1078190	+	1077583							NO	NO	YES	NO
MSMEG_1009	1078286	1079770	-								NO
MSMEG_1010	1079902	1080561	+	1079902							YES	YES	NO	NO
MSMEG_1011	1080585	1081448	+								NO
MSMEG_1012	1081451	1082986	-	1083026							NO	NO	YES	NO
MSMEG_1013	1083088	1084272	-								NO
MSMEG_1014	1084283	1085353	-								NO
MSMEG_1015	1085358	1085972	-	1086049	1086050						NO	NO	YES	NO
MSMEG_1016	1086080	1086643	+								NO
MSMEG_1017	1087117	1087356	+	1086911	1086766						NO	NO	YES	NO
MSMEG_1018	1087392	1087836	+								NO
MSMEG_1019	1087851	1089971	+	1087793							NO	NO	YES	NO
MSMEG_1020	1090161	1091274	+	1089714	1089694						NO	NO	YES	NO
MSMEG_1021	1091275	1091694	-								NO
MSMEG_1022	1091864	1092091	-								NO
MSMEG_1023	1091966	1093375	+	1091878							NO	NO	YES	NO
MSMEG_1024	1093372	1093515	+								NO
MSMEG_1025	1094389	1094964	-	1095029							NO	NO	YES	NO
MSMEG_1026	1093566	1094417	+								NO
MSMEG_1027	1095088	1095966	+	1095020							NO	NO	YES	NO
MSMEG_1028	1096036	1097223	-	1097249	1097353						NO	NO	YES	NO
MSMEG_1029	1097374	1098111	+	1097374	1097265						YES	NO	NO	YES
MSMEG_1030	1098227	1099726	+	1098190	1098164	1098009					NO	NO	YES	NO
MSMEG_1031	1099821	1100336	+								NO
MSMEG_1032	1100390	1100539	+								NO
MSMEG_1033	1100553	1101527	+	1100506	1100498						NO	NO	YES	NO
MSMEG_1034	1101597	1102979	+	1101596							YES	YES	NO	NO
MSMEG_1035	1102979	1104559	+								NO
MSMEG_1036	1104605	1106046	-	1106055							NO	NO	YES	NO
MSMEG_1037	1106170	1107219	-	1107251	1107309	1107346					NO	NO	YES	NO
MSMEG_1038	1107407	1107682	-	1107682							YES	YES	NO	NO
MSMEG_1039	1107692	1108765	-	1108765							YES	YES	NO	NO
MSMEG_1040	1108975	1110701	+	1108937	1108787	1108649					NO	NO	YES	NO
MSMEG_1041	1110747	1111988	+								NO
MSMEG_1042	1112116	1112409	+	1112116							YES	YES	NO	NO
MSMEG_1043	1112411	1113850	-								NO
MSMEG_1044	1113914	1114060	+								NO
MSMEG_1045	1114057	1114752	+								NO
MSMEG_1046	1114707	1115555	+	1114707							YES	YES	NO	NO
MSMEG_1047	1115548	1116369	+								NO
MSMEG_1048	1116366	1117073	+								NO
MSMEG_1049	1117108	1118088	+	1117108							YES	YES	NO	NO
MSMEG_1050	1118097	1119260	+								NO
MSMEG_1051	1119333	1120034	+	1119281	1119119						NO	NO	YES	NO
MSMEG_1052	1120066	1121610	-	1121656							NO	NO	YES	NO
MSMEG_1053	1121728	1123011	-	1123056	1123284						NO	NO	YES	NO
MSMEG_1054	1121617	1121739	+								NO
MSMEG_1055	1123108	1123851	+								NO
MSMEG_1056	1123863	1124689	-								NO
MSMEG_1057	1124625	1125650	+								NO
MSMEG_1058	1125683	1126309	+	1125569	1125501	1125422					NO	NO	YES	NO
MSMEG_1059	1126317	1127639	-								NO
MSMEG_1060	1127726	1128130	-	1128148	1128161	1128164					NO	NO	YES	NO
MSMEG_1061	1128363	1128977	-	1128977							YES	YES	NO	NO
MSMEG_1062	1129017	1130057	-	1130376							NO	NO	YES	NO
MSMEG_1063	1130153	1130476	-	1130512							NO	NO	YES	NO
MSMEG_1064	1130758	1132014	+								NO
MSMEG_1065	1132030	1132308	+	1131984							NO	NO	YES	NO
MSMEG_1066	1132310	1132621	+								NO
MSMEG_1067	1132639	1133010	-	1133010							YES	YES	NO	NO
MSMEG_1068	1133059	1134474	-	1134474							YES	YES	NO	NO
MSMEG_1069	1134639	1136105	+								NO
MSMEG_1070	1136102	1136797	+								NO
MSMEG_1071	1136794	1137555	+								NO
MSMEG_1072	1137579	1138550	+								NO
MSMEG_1073	1139384	1140298	-	1140298							YES	YES	NO	NO
MSMEG_1074	1138540	1139403	+	1138539	1138518						YES	NO	NO	YES
MSMEG_1075	1140401	1141330	-	1141330							YES	YES	NO	NO
MSMEG_1076	1141429	1141704	+	1141387							NO	NO	YES	NO
MSMEG_1077	1141706	1142155	-	1142167							NO	NO	YES	NO
MSMEG_1078	1142177	1142866	-								NO
MSMEG_1079	1143028	1143432	+								NO
MSMEG_1080	1143429	1145873	+								NO
MSMEG_1081	1145899	1146657	+								NO
MSMEG_1082	1146756	1147487	+	1146719							NO	NO	YES	NO
MSMEG_1083	1147565	1147696	-								NO
MSMEG_1084	1147718	1149322	+								NO
MSMEG_1085	1149333	1150292	+								NO
MSMEG_1086	1150289	1151224	+								NO
MSMEG_1087	1151224	1152904	+								NO
MSMEG_1088	1152901	1154301	+								NO
MSMEG_1089	1154316	1154507	+	1154213							NO	NO	YES	NO
MSMEG_1090	1154545	1155951	+								NO
MSMEG_1091	1155953	1156411	+								NO
MSMEG_1092	1156408	1157070	+								NO
MSMEG_1093	1157081	1157737	+								NO
MSMEG_1094	1157739	1159445	+								NO
MSMEG_1095	1159442	1160059	+								NO
MSMEG_1096	1160056	1160871	+								NO
MSMEG_1097	1160901	1161584	+								NO
MSMEG_1098	1161655	1163274	-	1163274							YES	YES	NO	NO
MSMEG_1099	1163456	1163758	-								NO
MSMEG_1100	1163698	1164150	-								NO
MSMEG_1101	1164280	1165446	+								NO
MSMEG_1102	1165456	1167066	+								NO
MSMEG_1103	1167087	1168052	+	1167087							YES	YES	NO	NO
MSMEG_1104	1168409	1168600	+								NO
MSMEG_1105	1168665	1169811	+								NO
MSMEG_1106	1169847	1170854	+								NO
MSMEG_1107	1170870	1171601	+								NO
MSMEG_1108	1171579	1172457	+								NO
MSMEG_1109	1172457	1174100	+								NO
MSMEG_1110	1174103	1174594	+								NO
MSMEG_1111	1174598	1175296	-								NO
MSMEG_1112	1176487	1178451	-	1178497							NO	NO	YES	NO
MSMEG_1113	1175363	1176490	+								NO
MSMEG_1114	1178579	1179403	-	1179427							NO	NO	YES	NO
MSMEG_1115	1179533	1180222	+	1179533							YES	YES	NO	NO
MSMEG_1116	1180363	1181715	-	1181751							NO	NO	YES	NO
MSMEG_1117	1181811	1182530	+	1181775							NO	NO	YES	NO
MSMEG_1118	1182618	1184153	+	1182584							NO	NO	YES	NO
MSMEG_1119	1184153	1184869	+								NO
MSMEG_1120	1184860	1185837	+								NO
MSMEG_1121	1185840	1186217	+								NO
MSMEG_1122	1186298	1186426	-								NO
MSMEG_1123	1186442	1187440	+	1186442							YES	YES	NO	NO
MSMEG_1124	1187553	1187897	+	1187553							YES	YES	NO	NO
MSMEG_1125	1187897	1188550	+								NO
MSMEG_1126	1188580	1188864	+								NO
MSMEG_1127	1188880	1189476	+								NO
MSMEG_1128	1189652	1189771	-	1189800	1189801						NO	NO	YES	NO
MSMEG_1129	1189972	1191243	+								NO
MSMEG_1130	1191772	1192899	+								NO
MSMEG_1131	1192990	1193475	+	1192990							YES	YES	NO	NO
MSMEG_1132	1193567	1194796	-	1194796	1194800						YES	NO	NO	YES
MSMEG_1133	1194836	1195825	+	1194818							NO	NO	YES	NO
MSMEG_1134	1195912	1196799	+	1195863							NO	NO	YES	NO
MSMEG_1135	1197495	1197794	+								NO
MSMEG_1136	1197841	1198365	+	1197841							YES	YES	NO	NO
MSMEG_1137	1198367	1199806	-								NO
MSMEG_1138	1199825	1200961	-	1201023							NO	NO	YES	NO
MSMEG_1139	1201113	1201682	+	1201010							NO	NO	YES	NO
MSMEG_1140	1201699	1202724	-	1202724							YES	YES	NO	NO
MSMEG_1141	1203291	1204160	+	1203273	1203221	1202951					NO	NO	YES	NO
MSMEG_1142	1204162	1205019	+								NO
MSMEG_1143	1205021	1206625	+								NO
MSMEG_1144	1206622	1207677	+								NO
MSMEG_1145	1207670	1208710	+								NO
MSMEG_1146	1208707	1209828	+								NO
MSMEG_1147	1209825	1211105	+								NO
MSMEG_1148	1211102	1212358	+								NO
MSMEG_1149	1212385	1213071	+								NO
MSMEG_1150	1213041	1213862	+								NO
MSMEG_1151	1214090	1214695	+	1214077	1214003						NO	NO	YES	NO
MSMEG_1152	1214846	1216132	+								NO
MSMEG_1153	1216141	1217541	+	1216093							NO	NO	YES	NO
MSMEG_1154	1217538	1218719	+								NO
MSMEG_1155	1218716	1219522	+								NO
MSMEG_1156	1219519	1220406	+								NO
MSMEG_1157	1220407	1221180	+								NO
MSMEG_1158	1221223	1222650	+								NO
MSMEG_1159	1222785	1223855	+								NO
MSMEG_1160	1223852	1224655	+								NO
MSMEG_1161	1224687	1225493	+								NO
MSMEG_1162	1225516	1226862	+								NO
MSMEG_1163	1226859	1226981	+								NO
MSMEG_1164	1226978	1227760	+								NO
MSMEG_1165	1227792	1228283	-	1228331	1228336						NO	NO	YES	NO
MSMEG_1166	1228393	1228478	+	1228360							NO	NO	YES	NO
MSMEG_1167	1228550	1229989	-	1230051	1230071						NO	NO	YES	NO
MSMEG_1168	1230134	1230784	+	1230083							NO	NO	YES	NO
MSMEG_1169	1230896	1232140	+	1230831							NO	NO	YES	NO
MSMEG_1170	1232200	1232415	+								NO
MSMEG_1171	1232517	1232927	-								NO
MSMEG_1172	1232924	1234000	-								NO
MSMEG_1173	1233997	1234368	-	1234368							YES	YES	NO	NO
MSMEG_1174	1234447	1234911	-	1234955							NO	NO	YES	NO
MSMEG_1175	1235012	1235371	+	1235012							YES	YES	NO	NO
MSMEG_1176	1235405	1236928	+	1235400							YES	YES	NO	NO
MSMEG_1177	1236938	1238374	-	1238440							NO	NO	YES	NO
MSMEG_1178	1238701	1239618	+								NO
MSMEG_1179	1239680	1241338	+								NO
MSMEG_1180	1241335	1242549	+								NO
MSMEG_1181	1242546	1243877	+								NO
MSMEG_1182	1243874	1245064	+								NO
MSMEG_1183	1245061	1246605	+								NO
MSMEG_1184	1246704	1247582	+	1246697							NO	NO	YES	NO
MSMEG_1185	1247625	1248647	-	1248686							NO	NO	YES	NO
MSMEG_1186	1248910	1250229	+								NO
MSMEG_1187	1250238	1251833	+								NO
MSMEG_1188	1251852	1253759	-	1253804	1253929						NO	NO	YES	NO
MSMEG_1189	1253948	1255630	+	1253891	1253859						NO	NO	YES	NO
MSMEG_1190	1255770	1257644	+								NO
MSMEG_1191	1257700	1257921	-	1257953							NO	NO	YES	NO
MSMEG_1192	1257963	1259165	-								NO
MSMEG_1193	1259580	1261274	+	1259273							NO	NO	YES	NO
MSMEG_1194	1261318	1261740	-	1261758							NO	NO	YES	NO
MSMEG_1195	1261917	1263128	+	1261891							NO	NO	YES	NO
MSMEG_1196	1263197	1265188	-								NO
MSMEG_1197	1265252	1265509	-								NO
MSMEG_1198	1265675	1266436	+								NO
MSMEG_1199	1266507	1268882	-	1268898							NO	NO	YES	NO
MSMEG_1200	1269105	1270931	+	1269061							NO	NO	YES	NO
MSMEG_1201	1270939	1271619	-	1271632							NO	NO	YES	NO
MSMEG_1202	1271693	1271971	+								NO
MSMEG_1203	1273412	1274296	-								NO
MSMEG_1204	1272165	1273415	+	1272112	1272080						NO	NO	YES	NO
MSMEG_1205	1274296	1275219	-	1275257	1275275						NO	NO	YES	NO
MSMEG_1206	1275439	1275573	-	1275612							NO	NO	YES	NO
MSMEG_1207	1276157	1277335	+	1275700							NO	NO	YES	NO
MSMEG_1208	1277332	1278369	+								NO
MSMEG_1209	1278387	1279841	+								NO
MSMEG_1210	1279842	1280711	-	1280711							YES	YES	NO	NO
MSMEG_1211	1280838	1281929	+	1280778							NO	NO	YES	NO
MSMEG_1212	1282273	1282482	+	1282214							NO	NO	YES	NO
MSMEG_1213	1282629	1283942	+	1282581							NO	NO	YES	NO
MSMEG_1214	1283977	1284996	+								NO
MSMEG_1215	1285067	1285705	+								NO
MSMEG_1216	1285707	1287002	-								NO
MSMEG_1217	1287035	1287748	-								NO
MSMEG_1218	1287741	1288457	-								NO
MSMEG_1219	1288454	1289461	-								NO
MSMEG_1220	1289458	1290333	-	1290360	1290484						NO	NO	YES	NO
MSMEG_1221	1290581	1291009	+								NO
MSMEG_1222	1291202	1292839	-	1292839							YES	YES	NO	NO
MSMEG_1223	1293051	1293362	-	1293751							NO	NO	YES	NO
MSMEG_1224	1292948	1293064	+								NO
MSMEG_1225	1294590	1295882	-	1295882							YES	YES	NO	NO
MSMEG_1226	1295995	1296870	+	1295995	1295655						YES	NO	NO	YES
MSMEG_1227	1297094	1297819	+								NO
MSMEG_1228	1297882	1299234	+								NO
MSMEG_1229	1299255	1301174	+								NO
MSMEG_1230	1301175	1301498	-								NO
MSMEG_1231	1301495	1301863	-								NO
MSMEG_1232	1302007	1303464	+								NO
MSMEG_1233	1303496	1304382	+								NO
MSMEG_1234	1304379	1305128	+								NO
MSMEG_1235	1305154	1306650	+								NO
MSMEG_1236	1306698	1307345	-	1307390							NO	NO	YES	NO
MSMEG_1237	1307514	1307831	+								NO
MSMEG_1238	1308315	1310015	+	1308234	1307997	1307974	1307957	1307952	1307948		NO	NO	YES	NO
MSMEG_1239	1310225	1311592	-								NO
MSMEG_1240	1311730	1313316	+	1311548							NO	NO	YES	NO
MSMEG_1241	1313313	1314251	+								NO
MSMEG_1242	1314552	1315712	+	1314551	1314502	1314305					YES	NO	NO	YES
MSMEG_1243	1315709	1316782	+								NO
MSMEG_1244	1316779	1320237	+								NO
MSMEG_1245	1320230	1321078	+	1320165	1320111						NO	NO	YES	NO
MSMEG_1246	1321231	1322667	+	1320747							NO	NO	YES	NO
MSMEG_1247	1323156	1323980	+	1322822	1322807	1322728	1322700				NO	NO	YES	NO
MSMEG_1248	1324238	1324906	+								NO
MSMEG_1249	1325180	1326046	-								NO
MSMEG_1250	1326043	1326339	-	1326339							YES	YES	NO	NO
MSMEG_1251	1326988	1327353	+	1326948	1326610						NO	NO	YES	NO
MSMEG_1252	1327732	1333908	+								NO
MSMEG_1253	1334462	1337860	+	1334145							NO	NO	YES	NO
MSMEG_1254	1337844	1342847	+								NO
MSMEG_1255	1343125	1345338	+	1343050	1343047	1342652					NO	NO	YES	NO
MSMEG_1256	1345348	1345767	+								NO
MSMEG_1257	1346160	1346861	+	1346121	1346053	1346040					NO	NO	YES	NO
MSMEG_1258	1346869	1348191	-	1348547							NO	NO	YES	NO
MSMEG_1259	1347910	1348326	+								NO
MSMEG_1260	1348648	1350015	-	1350036	1350075						NO	NO	YES	NO
MSMEG_1261	1350265	1351347	+	1350265	1349877						YES	NO	NO	YES
MSMEG_1262	1351351	1351716	+	1351050							NO	NO	YES	NO
MSMEG_1263	1352309	1352833	-	1353076	1353080						NO	NO	YES	NO
MSMEG_1264	1353580	1353978	+	1353328							NO	NO	YES	NO
MSMEG_1265	1354095	1355633	-	1355633							YES	YES	NO	NO
MSMEG_1266	1355685	1356374	-								NO
MSMEG_1267	1356367	1357844	-	1358293							NO	NO	YES	NO
MSMEG_1268	1357886	1358554	+	1357883							YES	YES	NO	NO
MSMEG_1269	1358568	1359566	-								NO
MSMEG_1270	1359598	1359891	-	1359962							NO	NO	YES	NO
MSMEG_1271	1360010	1360372	-								NO
MSMEG_1272	1360369	1361847	-	1361994							NO	NO	YES	NO
MSMEG_1273	1362036	1362377	-								NO
MSMEG_1274	1362437	1363564	-	1363605							NO	NO	YES	NO
MSMEG_1275	1363745	1364824	-	1364861							NO	NO	YES	NO
MSMEG_1276	1364892	1365188	+								NO
MSMEG_1277	1365336	1365533	+	1365336							YES	YES	NO	NO
MSMEG_1278	1365530	1365922	+								NO
MSMEG_1279	1365999	1367429	+	1365999							YES	YES	NO	NO
MSMEG_1280	1367426	1368148	+								NO
MSMEG_1281	1368135	1371380	+								NO
MSMEG_1282	1371377	1372546	+								NO
MSMEG_1283	1372567	1372821	+	1372567	1372548						YES	NO	NO	YES
MSMEG_1284	1372821	1373210	+								NO
MSMEG_1285	1373229	1375634	-								NO
MSMEG_1286	1375656	1377416	-								NO
MSMEG_1287	1377413	1377850	-								NO
MSMEG_1288	1378017	1379666	+								NO
MSMEG_1289	1379677	1380480	-	1380554							NO	NO	YES	NO
MSMEG_1290	1380557	1382425	+								NO
MSMEG_1291	1382428	1385109	-								NO
MSMEG_1292	1385106	1385990	-	1386029							NO	NO	YES	NO
MSMEG_1293	1386036	1387940	+	1386036							YES	YES	NO	NO
MSMEG_1294	1387942	1388448	+								NO
MSMEG_1295	1388445	1388762	+	1388362							NO	NO	YES	NO
MSMEG_1296	1388764	1389663	+	1388669							NO	NO	YES	NO
MSMEG_1297	1389680	1391038	+								NO
MSMEG_1298	1391035	1392369	+								NO
MSMEG_1299	1392514	1393572	+								NO
MSMEG_1300	1393703	1394095	+	1393668	1393656						NO	NO	YES	NO
MSMEG_1301	1394284	1394544	+								NO
MSMEG_1302	1394787	1394954	+								NO
MSMEG_1303	1395326	1396144	-								NO
MSMEG_1304	1396275	1397318	+								NO
MSMEG_1305	1397328	1397936	-	1397936							YES	YES	NO	NO
MSMEG_1306	1398000	1399523	-								NO
MSMEG_1307	1399532	1399834	-								NO
MSMEG_1308	1399868	1401571	-								NO
MSMEG_1309	1402155	1402271	+								NO
MSMEG_1310	1402450	1403853	+								NO
MSMEG_1311	1404005	1405996	-	1406050							NO	NO	YES	NO
MSMEG_1312	1406153	1406749	+								NO
MSMEG_1313	1406859	1409201	+	1406665							NO	NO	YES	NO
MSMEG_1314	1410157	1410906	-	1410935							NO	NO	YES	NO
MSMEG_1315	1409246	1410160	+								NO
MSMEG_1316	1411176	1412792	-	1412795							YES	YES	NO	NO
MSMEG_1317	1413062	1413751	-	1413754							YES	YES	NO	NO
MSMEG_1318	1413803	1414714	-								NO
MSMEG_1319	1414728	1415882	-								NO
MSMEG_1320	1415879	1417180	-								NO
MSMEG_1321	1417321	1417941	+								NO
MSMEG_1322	1418115	1419377	+	1418057	1417707						NO	NO	YES	NO
MSMEG_1323	1419591	1419878	+								NO
MSMEG_1324	1419914	1420030	-								NO
MSMEG_1325	1420424	1422088	-								NO
MSMEG_1326	1420278	1420427	+								NO
MSMEG_1327	1422085	1425336	-								NO
MSMEG_1328	1425333	1428596	-								NO
MSMEG_1329	1428614	1429858	-								NO
MSMEG_1330	1429855	1430313	-	1430313	1430491						YES	NO	NO	YES
MSMEG_1331	1430426	1431133	-	1431133							YES	YES	NO	NO
MSMEG_1332	1431151	1432008	-	1432008							YES	YES	NO	NO
MSMEG_1333	1432067	1433059	-								NO
MSMEG_1334	1433302	1434039	-	1434039							YES	YES	NO	NO
MSMEG_1335	1434167	1434628	+								NO
MSMEG_1336	1434628	1435863	+								NO
MSMEG_1337	1435983	1436055	+	1435978	1435971	1435946					YES	NO	NO	YES
MSMEG_1338	1436094	1436167	+	1436031							NO	NO	YES	NO
MSMEG_1339	1436204	1436371	+	1436140							NO	NO	YES	NO
MSMEG_1340	1436382	1436858	+								NO
MSMEG_1341	1436845	1437273	+								NO
MSMEG_1342	1437283	1437792	+								NO
MSMEG_1343	1437965	1438037	+	1437946	1437848						NO	NO	YES	NO
MSMEG_1344	1438122	1438556	+	1438078	1438060	1438053					NO	NO	YES	NO
MSMEG_1345	1438583	1439425	+								NO
MSMEG_1346	1439493	1439921	+	1439476							NO	NO	YES	NO
MSMEG_1347	1439987	1440694	+	1439936	1439933	1439889					NO	NO	YES	NO
MSMEG_1348	1440768	1441997	-								NO
MSMEG_1349	1442005	1442700	-								NO
MSMEG_1350	1442825	1443685	-	1443722							NO	NO	YES	NO
MSMEG_1351	1443878	1444750	-	1444814	1444823						NO	NO	YES	NO
MSMEG_1352	1444930	1445847	-								NO
MSMEG_1353	1445847	1447268	-	1447268							YES	YES	NO	NO
MSMEG_1354	1447333	1448336	-	1448370							NO	NO	YES	NO
MSMEG_1355	1448423	1449022	+								NO
MSMEG_1356	1449027	1449638	-	1449797							NO	NO	YES	NO
MSMEG_1357	1449643	1450170	-								NO
MSMEG_1358	1451188	1451748	-								NO
MSMEG_1359	1450233	1451195	+								NO
MSMEG_1360	1451809	1452558	+								NO
MSMEG_1361	1452576	1456718	+	1452257							NO	NO	YES	NO
MSMEG_1362	1456715	1457314	+								NO
MSMEG_1363	1457319	1458224	+	1457319							YES	YES	NO	NO
MSMEG_1364	1458668	1459195	+	1458428	1458338						NO	NO	YES	NO
MSMEG_1365	1459265	1459657	+								NO
MSMEG_1366	1459848	1460930	+	1459836	1459795	1459736					NO	NO	YES	NO
MSMEG_1367	1461630	1465139	+	1461448	1461342						NO	NO	YES	NO
MSMEG_1368	1465203	1469156	+								NO
MSMEG_1369	1469221	1470270	-	1470291							NO	NO	YES	NO
MSMEG_1370	1470431	1471456	+	1470381							NO	NO	YES	NO
MSMEG_1371	1471453	1472454	+								NO
MSMEG_1372	1472465	1473223	+								NO
MSMEG_1373	1473220	1474338	+								NO
MSMEG_1374	1474328	1475374	+								NO
MSMEG_1375	1475387	1476229	-	1476263							NO	NO	YES	NO
MSMEG_1376	1476315	1477562	+	1476282							NO	NO	YES	NO
MSMEG_1377	1477559	1478347	+								NO
MSMEG_1378	1478344	1479261	+								NO
MSMEG_1379	1479288	1480475	+	1479266							NO	NO	YES	NO
MSMEG_1380	1480902	1481606	-	1481606							YES	YES	NO	NO
MSMEG_1381	1481785	1482201	+	1481679							NO	NO	YES	NO
MSMEG_1382	1482198	1485101	+								NO
MSMEG_1383	1485148	1485900	+	1485148							YES	YES	NO	NO
MSMEG_1384	1487074	1487475	-								NO
MSMEG_1385	1485994	1487205	+	1485994							YES	YES	NO	NO
MSMEG_1386	1487534	1488700	+								NO
MSMEG_1387	1488754	1490409	+	1488754							YES	YES	NO	NO
MSMEG_1388	1490456	1491394	+								NO
MSMEG_1389	1491401	1492138	+								NO
MSMEG_1390	1492135	1492899	+								NO
MSMEG_1391	1492993	1493892	-	1493892							YES	YES	NO	NO
MSMEG_1392	1494011	1495168	+	1493979							NO	NO	YES	NO
MSMEG_1393	1495173	1495583	-								NO
MSMEG_1394	1495614	1495991	-	1496028							NO	NO	YES	NO
MSMEG_1395	1496172	1496753	+								NO
MSMEG_1396	1496756	1497277	+								NO
MSMEG_1397	1497443	1498018	+	1497331							NO	NO	YES	NO
MSMEG_1398	1498302	1498676	+	1498201	1498103	1498029	1497986				NO	NO	YES	NO
MSMEG_1399	1498676	1499146	+								NO
MSMEG_1400	1499217	1501323	+								NO
MSMEG_1401	1501413	1502603	+	1501334							NO	NO	YES	NO
MSMEG_1402	1502841	1503758	+	1502811	1502446	1502400					NO	NO	YES	NO
MSMEG_1403	1503848	1504765	+	1503805							NO	NO	YES	NO
MSMEG_1404	1504930	1506252	+	1504769							NO	NO	YES	NO
MSMEG_1405	1506260	1506961	-	1507000	1507065	1507068					NO	NO	YES	NO
MSMEG_1406	1507065	1507916	+								NO
MSMEG_1407	1507983	1509466	+	1507950							NO	NO	YES	NO
MSMEG_1408	1509463	1510909	+								NO
MSMEG_1409	1510936	1512213	+								NO
MSMEG_1410	1512243	1513094	+	1512223							NO	NO	YES	NO
MSMEG_1411	1513135	1514016	-								NO
MSMEG_1412	1514075	1515580	-								NO
MSMEG_1413	1515608	1516876	-								NO
MSMEG_1414	1516873	1517760	-	1517760							YES	YES	NO	NO
MSMEG_1415	1517874	1518320	+	1517836							NO	NO	YES	NO
MSMEG_1416	1518390	1519577	+	1518390							YES	YES	NO	NO
MSMEG_1417	1519642	1520925	-								NO
MSMEG_1418	1520922	1521446	-	1521446							YES	YES	NO	NO
MSMEG_1419	1521559	1522269	+	1521558							YES	YES	NO	NO
MSMEG_1420	1522270	1522872	-								NO
MSMEG_1421	1522905	1523063	+								NO
MSMEG_1422	1523066	1523374	+	1523057	1522923						NO	NO	YES	NO
MSMEG_1423	1523371	1524549	+	1523070							NO	NO	YES	NO
MSMEG_1424	1524546	1525745	+								NO
MSMEG_1425	1525942	1526610	+	1525891							NO	NO	YES	NO
MSMEG_1426	1526607	1528019	+	1526544	1526427						NO	NO	YES	NO
MSMEG_1427	1529431	1531005	-								NO
MSMEG_1428	1528038	1529444	+								NO
MSMEG_1429	1531695	1532945	-	1532981							NO	NO	YES	NO
MSMEG_1430	1531094	1531729	+	1530984							NO	NO	YES	NO
MSMEG_1431	1533049	1534344	-								NO
MSMEG_1432	1534440	1536026	+	1534440							YES	YES	NO	NO
MSMEG_1433	1536329	1537144	-	1537521							NO	NO	YES	NO
MSMEG_1434	1536028	1536393	+	1535851	1535848						NO	NO	YES	NO
MSMEG_1435	1537276	1537581	+	1536999	1536908						NO	NO	YES	NO
MSMEG_1436	1537596	1538249	+								NO
MSMEG_1437	1538249	1538896	+								NO
MSMEG_1438	1538896	1539198	+	1538561	1538460						NO	NO	YES	NO
MSMEG_1439	1539223	1540059	+								NO
MSMEG_1440	1540081	1540362	+	1539780	1539769	1539652					NO	NO	YES	NO
MSMEG_1441	1540359	1540820	+								NO
MSMEG_1442	1540820	1541647	+	1540661	1540627						NO	NO	YES	NO
MSMEG_1443	1541650	1542066	+								NO
MSMEG_1444	1542066	1542299	+	1541997	1541742						NO	NO	YES	NO
MSMEG_1445	1542299	1542595	+								NO
MSMEG_1446	1542699	1543220	+	1542439	1542418	1542395	1542355				NO	NO	YES	NO
MSMEG_1447	1543239	1543640	-								NO
MSMEG_1448	1543640	1545139	-	1545231							NO	NO	YES	NO
MSMEG_1449	1545377	1545797	-								NO
MSMEG_1450	1546037	1546177	+								NO
MSMEG_1451	1546230	1548581	+	1546187							NO	NO	YES	NO
MSMEG_1452	1548624	1549514	+								NO
MSMEG_1453	1549538	1551166	-								NO
MSMEG_1454	1551217	1551333	+								NO
MSMEG_1455	1551538	1552914	+	1551352							NO	NO	YES	NO
MSMEG_1456	1552915	1554600	-	1554712							NO	NO	YES	NO
MSMEG_1457	1554800	1555246	+	1554766							NO	NO	YES	NO
MSMEG_1458	1555365	1556084	+								NO
MSMEG_1459	1556130	1556480	+								NO
MSMEG_1460	1556477	1557703	+								NO
MSMEG_1461	1557700	1559142	+								NO
MSMEG_1462	1559157	1559510	+								NO
MSMEG_1463	1559507	1561111	+								NO
MSMEG_1464	1561101	1561595	+								NO
MSMEG_1465	1561939	1562307	+	1561804	1561680						NO	NO	YES	NO
MSMEG_1466	1562308	1562625	+	1562251							NO	NO	YES	NO
MSMEG_1467	1562625	1563188	+								NO
MSMEG_1468	1563192	1563377	+	1563127							NO	NO	YES	NO
MSMEG_1469	1563476	1563874	+								NO
MSMEG_1470	1563889	1564428	+	1563538							NO	NO	YES	NO
MSMEG_1471	1564456	1564839	+	1564359	1564340	1564041					NO	NO	YES	NO
MSMEG_1472	1564865	1565509	+	1564850							NO	NO	YES	NO
MSMEG_1473	1565512	1565697	+	1565454							NO	NO	YES	NO
MSMEG_1474	1565694	1566137	+								NO
MSMEG_1475	1566207	1567187	-								NO
MSMEG_1476	1567306	1569090	+	1567306							YES	YES	NO	NO
MSMEG_1477	1569316	1570743	+	1569262	1569203						NO	NO	YES	NO
MSMEG_1478	1570776	1571426	+								NO
MSMEG_1479	1571431	1572342	-	1572422							NO	NO	YES	NO
MSMEG_1480	1572351	1573247	-								NO
MSMEG_1481	1573257	1574171	-								NO
MSMEG_1482	1574178	1575092	-	1575173							NO	NO	YES	NO
MSMEG_1483	1575442	1576767	+	1575323	1575316	1575199					NO	NO	YES	NO
MSMEG_1484	1576764	1577309	+								NO
MSMEG_1485	1577329	1578126	+								NO
MSMEG_1486	1578235	1578777	+								NO
MSMEG_1487	1578774	1579505	+	1578481							NO	NO	YES	NO
MSMEG_1488	1579678	1581408	+								NO
MSMEG_1489	1581389	1582069	+								NO
MSMEG_1490	1582078	1583100	+								NO
MSMEG_1491	1583124	1584137	+								NO
MSMEG_1492	1584173	1584694	+	1584173							YES	YES	NO	NO
MSMEG_1493	1584746	1585987	-								NO
MSMEG_1494	1585984	1586646	-	1587107							NO	NO	YES	NO
MSMEG_1495	1586745	1587569	+								NO
MSMEG_1496	1587649	1588521	-	1588610							NO	NO	YES	NO
MSMEG_1497	1588538	1589725	-								NO
MSMEG_1498	1589732	1591252	-	1591283	1591307						NO	NO	YES	NO
MSMEG_1499	1591424	1592929	+								NO
MSMEG_1500	1592926	1593525	+								NO
MSMEG_1501	1593619	1594473	+	1593551							NO	NO	YES	NO
MSMEG_1502	1594527	1595402	+	1594366							NO	NO	YES	NO
MSMEG_1503	1595399	1596112	+								NO
MSMEG_1504	1596109	1596867	+								NO
MSMEG_1505	1596886	1597764	-								NO
MSMEG_1506	1597761	1598429	-								NO
MSMEG_1507	1598476	1599585	+								NO
MSMEG_1508	1599585	1601009	+								NO
MSMEG_1509	1601016	1601612	-								NO
MSMEG_1510	1602360	1602965	-								NO
MSMEG_1511	1601665	1602363	+								NO
MSMEG_1512	1602962	1603957	-	1603957							YES	YES	NO	NO
MSMEG_1513	1603984	1604835	-	1604990							NO	NO	YES	NO
MSMEG_1514	1604864	1605760	-	1605865							NO	NO	YES	NO
MSMEG_1515	1605862	1607334	-								NO
MSMEG_1516	1607344	1609002	-	1609036							NO	NO	YES	NO
MSMEG_1517	1609139	1610719	-								NO
MSMEG_1518	1610744	1611241	-	1611336	1611434						NO	NO	YES	NO
MSMEG_1519	1611597	1611818	+	1611536	1611462	1611460	1611455	1611389			NO	NO	YES	NO
MSMEG_1520	1611901	1612014	+	1611809	1611634						NO	NO	YES	NO
MSMEG_1521	1612201	1612575	+	1612196							YES	YES	NO	NO
MSMEG_1522	1612581	1612997	+	1612437							NO	NO	YES	NO
MSMEG_1523	1613023	1613628	+	1612805	1612626	1612623					NO	NO	YES	NO
MSMEG_1524	1613721	1614773	+	1613429	1613401						NO	NO	YES	NO
MSMEG_1525	1614848	1615447	+	1614591							NO	NO	YES	NO
MSMEG_1526	1616339	1617031	-	1617031							YES	YES	NO	NO
MSMEG_1527	1615467	1616342	+								NO
MSMEG_1528	1617095	1617769	-								NO
MSMEG_1529	1617806	1618441	-	1618468							NO	NO	YES	NO
MSMEG_1530	1618493	1619572	-	1619615							NO	NO	YES	NO
MSMEG_1531	1619643	1620203	+	1619615	1619548						NO	NO	YES	NO
MSMEG_1532	1620225	1620545	-								NO
MSMEG_1533	1622024	1623352	-								NO
MSMEG_1534	1620683	1622059	+								NO
MSMEG_1535	1623349	1624662	-								NO
MSMEG_1536	1624781	1628416	+								NO
MSMEG_1537	1628401	1629507	+								NO
MSMEG_1538	1629580	1629891	+								NO
MSMEG_1539	1629917	1630213	+								NO
MSMEG_1540	1630283	1631665	-	1631773							NO	NO	YES	NO
MSMEG_1541	1631708	1631833	+								NO
MSMEG_1542	1631951	1633222	+	1631872							NO	NO	YES	NO
MSMEG_1543	1633314	1634858	+	1633299							NO	NO	YES	NO
MSMEG_1544	1635013	1635411	+	1634731							NO	NO	YES	NO
MSMEG_1545	1635427	1636125	-								NO
MSMEG_1546	1636280	1636708	+	1636226	1636210						NO	NO	YES	NO
MSMEG_1547	1636718	1638430	+								NO
MSMEG_1548	1638427	1639029	+								NO
MSMEG_1549	1639029	1640899	+								NO
MSMEG_1550	1640922	1641263	+								NO
MSMEG_1551	1641323	1641517	-								NO
MSMEG_1552	1641497	1642909	+								NO
MSMEG_1553	1642906	1644321	+	1642841	1642828						NO	NO	YES	NO
MSMEG_1554	1644318	1645094	+								NO
MSMEG_1555	1645169	1646021	-								NO
MSMEG_1556	1646296	1646739	+	1646175							NO	NO	YES	NO
MSMEG_1557	1646736	1647188	+	1646384							NO	NO	YES	NO
MSMEG_1558	1647548	1648012	+	1647426	1647132						NO	NO	YES	NO
MSMEG_1559	1648164	1649525	+	1647734							NO	NO	YES	NO
MSMEG_1560	1649573	1649881	+								NO
MSMEG_1561	1651286	1652176	-	1652176							YES	YES	NO	NO
MSMEG_1562	1649882	1651289	+								NO
MSMEG_1563	1652167	1652964	+								NO
MSMEG_1564	1652977	1654452	-								NO
MSMEG_1565	1654695	1655318	+	1654695							YES	YES	NO	NO
MSMEG_1566	1655346	1656389	-								NO
MSMEG_1567	1656437	1657288	-	1657288							YES	YES	NO	NO
MSMEG_1568	1657467	1659353	+								NO
MSMEG_1569	1660216	1660425	-								NO
MSMEG_1570	1659357	1660295	+								NO
MSMEG_1571	1660346	1661329	-								NO
MSMEG_1572	1661357	1662760	+								NO
MSMEG_1573	1662840	1664252	+	1662810							NO	NO	YES	NO
MSMEG_1574	1664273	1665652	+	1664226							NO	NO	YES	NO
MSMEG_1575	1665708	1666877	+	1665695							NO	NO	YES	NO
MSMEG_1576	1666901	1667959	+								NO
MSMEG_1577	1667952	1668419	+	1667852	1667777						NO	NO	YES	NO
MSMEG_1578	1668416	1669060	+								NO
MSMEG_1579	1669057	1669533	+								NO
MSMEG_1580	1669530	1670552	+	1669195							NO	NO	YES	NO
MSMEG_1581	1670549	1670998	+								NO
MSMEG_1582	1671178	1671480	+	1671048	1671021						NO	NO	YES	NO
MSMEG_1583	1671564	1673186	+	1671416							NO	NO	YES	NO
MSMEG_1584	1673236	1673706	+								NO
MSMEG_1585	1673703	1674266	+	1673502							NO	NO	YES	NO
MSMEG_1586	1674284	1675408	-								NO
MSMEG_1587	1675840	1676820	-								NO
MSMEG_1588	1675529	1675864	+								NO
MSMEG_1589	1676817	1677860	-	1678349							NO	NO	YES	NO
MSMEG_1590	1677871	1678182	+								NO
MSMEG_1591	1678351	1679754	+								NO
MSMEG_1592	1680305	1681108	+	1680305							YES	YES	NO	NO
MSMEG_1593	1681937	1682101	-								NO
MSMEG_1594	1681151	1681948	+	1681092	1681086	1681085					NO	NO	YES	NO
MSMEG_1595	1682146	1682877	-								NO
MSMEG_1596	1682974	1683543	+	1682909							NO	NO	YES	NO
MSMEG_1597	1683664	1683954	-	1684049	1684119	1684182					NO	NO	YES	NO
MSMEG_1598	1684388	1685194	+								NO
MSMEG_1599	1685284	1685862	+	1685231	1685168	1685124					NO	NO	YES	NO
MSMEG_1600	1685855	1687054	+								NO
MSMEG_1601	1687085	1687495	-	1687495							YES	YES	NO	NO
MSMEG_1602	1687637	1689178	+	1687597							NO	NO	YES	NO
MSMEG_1603	1689207	1690334	+	1689085							NO	NO	YES	NO
MSMEG_1604	1690403	1692139	+	1690301							NO	NO	YES	NO
MSMEG_1605	1692222	1692881	+								NO
MSMEG_1606	1693036	1694649	+								NO
MSMEG_1607	1694678	1695097	+								NO
MSMEG_1608	1695107	1697470	-	1697892							NO	NO	YES	NO
MSMEG_1609	1697467	1698240	-	1698268							NO	NO	YES	NO
MSMEG_1610	1698411	1699973	+	1698411							YES	YES	NO	NO
MSMEG_1611	1699984	1700661	+								NO
MSMEG_1612	1700804	1701661	+								NO
MSMEG_1613	1701672	1702463	+								NO
MSMEG_1614	1702467	1703264	+								NO
MSMEG_1615	1703278	1704852	+								NO
MSMEG_1616	1704885	1706848	-								NO
MSMEG_1617	1706845	1708497	-								NO
MSMEG_1618	1708535	1708825	-	1708904	1708913	1708957	1708962	1708990			NO	NO	YES	NO
MSMEG_1619	1709112	1709237	+								NO
MSMEG_1620	1709234	1709941	+	1709181							NO	NO	YES	NO
MSMEG_1621	1711512	1712564	-	1712573							NO	NO	YES	NO
MSMEG_1622	1709944	1711521	+								NO
MSMEG_1623	1712618	1714654	-	1714654							YES	YES	NO	NO
MSMEG_1624	1714853	1715740	+								NO
MSMEG_1625	1715737	1717305	+								NO
MSMEG_1626	1717307	1718188	-								NO
MSMEG_1627	1719178	1719336	-								NO
MSMEG_1628	1718346	1719197	+								NO
MSMEG_1629	1719261	1720430	-	1720460							NO	NO	YES	NO
MSMEG_1630	1720546	1721337	-								NO
MSMEG_1631	1721434	1722288	+	1721434							YES	YES	NO	NO
MSMEG_1632	1725589	1726479	-	1726583							NO	NO	YES	NO
MSMEG_1633	1722325	1725612	+	1721837							NO	NO	YES	NO
MSMEG_1634	1726761	1727360	+	1726683							NO	NO	YES	NO
MSMEG_1635	1727405	1728046	+	1727405							YES	YES	NO	NO
MSMEG_1636	1728064	1728528	-	1728529							YES	YES	NO	NO
MSMEG_1637	1728945	1731728	+	1728721							NO	NO	YES	NO
MSMEG_1638	1731725	1732132	+	1731591							NO	NO	YES	NO
MSMEG_1639	1732149	1732514	+								NO
MSMEG_1640	1732495	1733076	+	1732493	1732489	1732426	1732329				YES	NO	NO	YES
MSMEG_1641	1733082	1733657	+								NO
MSMEG_1642	1733760	1736459	-	1736460							YES	YES	NO	NO
MSMEG_1643	1736549	1738318	+	1736549							YES	YES	NO	NO
MSMEG_1644	1738323	1739228	-	1739228							YES	YES	NO	NO
MSMEG_1645	1739234	1740454	-	1740454							YES	YES	NO	NO
MSMEG_1646	1741293	1742453	-	1742575							NO	NO	YES	NO
MSMEG_1647	1740535	1741386	+	1740535							YES	YES	NO	NO
MSMEG_1648	1742683	1743300	+	1742683							YES	YES	NO	NO
MSMEG_1649	1743297	1744841	+								NO
MSMEG_1650	1744845	1745582	-								NO
MSMEG_1651	1745579	1746721	-								NO
MSMEG_1652	1746742	1748073	-	1748393							NO	NO	YES	NO
MSMEG_1653	1748300	1748419	-								NO
MSMEG_1654	1748543	1750774	+	1748505							NO	NO	YES	NO
MSMEG_1655	1750851	1751690	-	1751690							YES	YES	NO	NO
MSMEG_1656	1751775	1752596	+	1751775							YES	YES	NO	NO
MSMEG_1657	1752612	1753628	+	1752609	1752527	1752152					YES	NO	NO	YES
MSMEG_1658	1753643	1754680	+								NO
MSMEG_1659	1754723	1755040	-	1755113							NO	NO	YES	NO
MSMEG_1660	1755150	1756019	+	1755150							YES	YES	NO	NO
MSMEG_1661	1756022	1757215	-	1757234							NO	NO	YES	NO
MSMEG_1662	1757394	1758779	-	1759236							NO	NO	YES	NO
MSMEG_1663	1758776	1759246	-	1759294							NO	NO	YES	NO
MSMEG_1664	1759209	1759499	-								NO
MSMEG_1665	1759434	1760915	+	1759428							NO	NO	YES	NO
MSMEG_1666	1761019	1761933	+	1761019							YES	YES	NO	NO
MSMEG_1667	1762408	1762995	-								NO
MSMEG_1668	1761933	1762454	+								NO
MSMEG_1669	1763124	1763909	-								NO
MSMEG_1670	1763912	1765666	-								NO
MSMEG_1671	1765677	1766147	-								NO
MSMEG_1672	1766144	1766560	-	1766623	1766635						NO	NO	YES	NO
MSMEG_1673	1766790	1767176	+	1766711	1766674						NO	NO	YES	NO
MSMEG_1674	1767247	1767342	-								NO
MSMEG_1675	1767305	1768546	+	1767288	1767263						NO	NO	YES	NO
MSMEG_1676	1768749	1769849	+								NO
MSMEG_1677	1770884	1772305	-								NO
MSMEG_1678	1769956	1770891	+								NO
MSMEG_1679	1772302	1773459	-								NO
MSMEG_1680	1773456	1774130	-	1774497							NO	NO	YES	NO
MSMEG_1681	1774127	1774570	-								NO
MSMEG_1682	1774567	1775832	-	1775862	1775865						NO	NO	YES	NO
MSMEG_1683	1775984	1777435	-	1777488							NO	NO	YES	NO
MSMEG_1684	1777578	1778873	-	1778873							YES	YES	NO	NO
MSMEG_1685	1778947	1779114	-	1779340							NO	NO	YES	NO
MSMEG_1686	1779111	1780178	-								NO
MSMEG_1687	1780185	1780475	-								NO
MSMEG_1688	1780527	1780937	-								NO
MSMEG_1689	1780950	1781672	-	1782159							NO	NO	YES	NO
MSMEG_1690	1781688	1782320	-								NO
MSMEG_1691	1782369	1785062	-								NO
MSMEG_1692	1785177	1786091	+	1785177							YES	YES	NO	NO
MSMEG_1693	1786092	1787828	-								NO
MSMEG_1694	1787883	1788506	+								NO
MSMEG_1695	1788531	1790147	-								NO
MSMEG_1696	1790144	1790620	-								NO
MSMEG_1697	1791793	1792557	-								NO
MSMEG_1698	1790726	1791835	+	1790644							NO	NO	YES	NO
MSMEG_1699	1792582	1793730	-								NO
MSMEG_1700	1793829	1794374	+								NO
MSMEG_1701	1794381	1795175	-	1795175							YES	YES	NO	NO
MSMEG_1702	1795223	1796407	+	1795223							YES	YES	NO	NO
MSMEG_1703	1796404	1797576	+								NO
MSMEG_1704	1797877	1798974	+								NO
MSMEG_1705	1798971	1800500	+								NO
MSMEG_1706	1800501	1801760	+								NO
MSMEG_1707	1801804	1802463	-								NO
MSMEG_1708	1802474	1803478	-	1803478							YES	YES	NO	NO
MSMEG_1709	1803499	1804524	-								NO
MSMEG_1710	1804521	1805594	-								NO
MSMEG_1711	1805591	1807099	-								NO
MSMEG_1712	1807122	1808108	-								NO
MSMEG_1713	1808508	1810199	+								NO
MSMEG_1714	1810196	1810891	+								NO
MSMEG_1715	1810894	1812399	+								NO
MSMEG_1716	1812681	1812956	+	1812612							NO	NO	YES	NO
MSMEG_1717	1813566	1814966	-	1814971							YES	YES	NO	NO
MSMEG_1718	1813034	1813573	+								NO
MSMEG_1719	1814987	1815334	+	1814588							NO	NO	YES	NO
MSMEG_1720	1815873	1816148	+	1815822							NO	NO	YES	NO
MSMEG_1721	1816151	1817104	+								NO
MSMEG_1722	1817135	1817806	-	1817860							NO	NO	YES	NO
MSMEG_1723	1818047	1818370	+	1817937							NO	NO	YES	NO
MSMEG_1724	1818478	1818885	-								NO
MSMEG_1725	1819287	1819676	+	1819287							YES	YES	NO	NO
MSMEG_1726	1819676	1820689	+	1819518							NO	NO	YES	NO
MSMEG_1727	1820885	1821124	-								NO
MSMEG_1728	1821176	1821511	+	1821176	1820796						YES	NO	NO	YES
MSMEG_1729	1822434	1823294	-	1823302							NO	NO	YES	NO
MSMEG_1730	1821508	1822437	+								NO
MSMEG_1731	1824488	1825807	-								NO
MSMEG_1732	1823395	1824546	+	1823327							NO	NO	YES	NO
MSMEG_1733	1826089	1826988	+	1825808							NO	NO	YES	NO
MSMEG_1734	1827076	1827543	-	1827543							YES	YES	NO	NO
MSMEG_1735	1827585	1829000	+	1827585							YES	YES	NO	NO
MSMEG_1736	1829060	1830805	+	1829060							YES	YES	NO	NO
MSMEG_1737	1830802	1831677	+								NO
MSMEG_1738	1831699	1832286	-	1832467							NO	NO	YES	NO
MSMEG_1739	1833174	1833962	-	1833962							YES	YES	NO	NO
MSMEG_1740	1832435	1833205	+	1832435							YES	YES	NO	NO
MSMEG_1741	1833986	1834660	-	1834661							YES	YES	NO	NO
MSMEG_1742	1834732	1835823	+	1834732							YES	YES	NO	NO
MSMEG_1743	1835832	1836980	+								NO
MSMEG_1744	1837050	1837967	-	1837976							NO	NO	YES	NO
MSMEG_1745	1838043	1838657	-	1838657							YES	YES	NO	NO
MSMEG_1746	1838767	1840137	+								NO
MSMEG_1747	1840251	1840865	+								NO
MSMEG_1748	1840862	1841299	+								NO
MSMEG_1749	1841333	1842214	-								NO
MSMEG_1750	1841151	1841429	+								NO
MSMEG_1751	1842253	1843281	-	1843282	1843324						YES	NO	NO	YES
MSMEG_1752	1843338	1843448	-								NO
MSMEG_1753	1843365	1844117	+	1843365							YES	YES	NO	NO
MSMEG_1754	1844249	1844629	+								NO
MSMEG_1755	1844642	1845010	-								NO
MSMEG_1756	1845058	1845816	-								NO
MSMEG_1757	1845819	1850342	-	1850342							YES	YES	NO	NO
MSMEG_1758	1850404	1850577	-								NO
MSMEG_1759	1850576	1850854	+								NO
MSMEG_1760	1852110	1852925	-								NO
MSMEG_1761	1850826	1852142	+								NO
MSMEG_1762	1852964	1854547	-								NO
MSMEG_1763	1854610	1855083	+								NO
MSMEG_1764	1855136	1856500	+								NO
MSMEG_1765	1856508	1857038	-								NO
MSMEG_1766	1857176	1857421	+								NO
MSMEG_1767	1857437	1857826	+								NO
MSMEG_1768	1857823	1858440	+								NO
MSMEG_1769	1858494	1858793	+								NO
MSMEG_1770	1858875	1859117	-	1859173							NO	NO	YES	NO
MSMEG_1771	1859306	1859974	+								NO
MSMEG_1772	1859971	1860186	+								NO
MSMEG_1773	1860268	1861290	-	1861469							NO	NO	YES	NO
MSMEG_1774	1861547	1862041	-								NO
MSMEG_1775	1862204	1863577	+								NO
MSMEG_1776	1863597	1864526	-								NO
MSMEG_1777	1864669	1864974	+								NO
MSMEG_1778	1864985	1865326	-	1865594							NO	NO	YES	NO
MSMEG_1779	1865313	1865714	-								NO
MSMEG_1780	1865711	1866940	-								NO
MSMEG_1781	1866940	1867401	-								NO
MSMEG_1782	1867419	1868306	-	1868518							NO	NO	YES	NO
MSMEG_1783	1868321	1868551	-								NO
MSMEG_1784	1868641	1869657	-								NO
MSMEG_1785	1868617	1869747	+								NO
MSMEG_1786	1870342	1870770	-	1870904							NO	NO	YES	NO
MSMEG_1787	1869761	1870345	+								NO
MSMEG_1788	1871258	1871512	+								NO
MSMEG_1789	1871520	1871675	+								NO
MSMEG_1790	1871713	1871970	+								NO
MSMEG_1791	1872145	1872453	+	1872103							NO	NO	YES	NO
MSMEG_1792	1872508	1872858	-								NO
MSMEG_1793	1873863	1874426	-								NO
MSMEG_1794	1872888	1873895	+								NO
MSMEG_1795	1874566	1875648	-								NO
MSMEG_1796	1875645	1877078	-								NO
MSMEG_1797	1877075	1877791	-								NO
MSMEG_1798	1877776	1879104	-								NO
MSMEG_1799	1879301	1880209	+	1879269	1879248						NO	NO	YES	NO
MSMEG_1800	1880234	1880365	-								NO
MSMEG_1801	1880491	1880622	+	1880020							NO	NO	YES	NO
MSMEG_1802	1880724	1881143	+	1880670							NO	NO	YES	NO
MSMEG_1803	1881247	1881663	+	1881229							NO	NO	YES	NO
MSMEG_1804	1881660	1882412	+	1881526							NO	NO	YES	NO
MSMEG_1805	1882976	1883332	-	1883587	1883601						NO	NO	YES	NO
MSMEG_1806	1882438	1882986	+								NO
MSMEG_1807	1883433	1885229	-	1885261	1885272	1885275					NO	NO	YES	NO
MSMEG_1808	1885624	1886034	-								NO
MSMEG_1809	1886037	1886924	-	1886924							YES	YES	NO	NO
MSMEG_1810	1887074	1887283	-								NO
MSMEG_1811	1887457	1888092	-								NO
MSMEG_1812	1888189	1888473	-	1888517	1888644	1888821					NO	NO	YES	NO
MSMEG_1813	1888497	1890125	-	1890125							YES	YES	NO	NO
MSMEG_1814	1890327	1890539	+								NO
MSMEG_1815	1890966	1891139	-								NO
MSMEG_1816	1891196	1892388	+								NO
MSMEG_1817	1893207	1893878	-	1893878							YES	YES	NO	NO
MSMEG_1818	1892734	1893252	+	1892734	1892625	1892349					YES	NO	NO	YES
MSMEG_1819	1893955	1895181	+	1893955	1893672						YES	NO	NO	YES
MSMEG_1820	1895208	1895687	+								NO
MSMEG_1821	1896033	1897202	+	1896014							NO	NO	YES	NO
MSMEG_1822	1897225	1898037	+	1897225	1897100						YES	NO	NO	YES
MSMEG_1823	1898113	1898817	-								NO
MSMEG_1824	1898840	1900321	-	1900333							NO	NO	YES	NO
MSMEG_1825	1900308	1901291	+								NO
MSMEG_1826	1901315	1902184	+	1901288							NO	NO	YES	NO
MSMEG_1827	1903244	1903792	-								NO
MSMEG_1828	1902184	1903262	+	1902106	1902059						NO	NO	YES	NO
MSMEG_1829	1903789	1905153	-								NO
MSMEG_1830	1905150	1906133	-	1906133							YES	YES	NO	NO
MSMEG_1831	1906425	1906814	+	1906382	1906291						NO	NO	YES	NO
MSMEG_1832	1906855	1907319	-	1907319	1907381						YES	NO	NO	YES
MSMEG_1833	1907407	1907826	+	1907407							YES	YES	NO	NO
MSMEG_1834	1907957	1909375	+	1907931							NO	NO	YES	NO
MSMEG_1835	1909372	1910454	+								NO
MSMEG_1836	1910546	1911685	+	1910409							NO	NO	YES	NO
MSMEG_1837	1911718	1913127	-								NO
MSMEG_1838	1913166	1914650	+	1913134							NO	NO	YES	NO
MSMEG_1839	1914807	1916039	+	1914772							NO	NO	YES	NO
MSMEG_1840	1916036	1916209	+								NO
MSMEG_1841	1916206	1916388	+								NO
MSMEG_1842	1916396	1917121	+								NO
MSMEG_1843	1917272	1918728	+	1917110							NO	NO	YES	NO
MSMEG_1844	1918791	1919315	-								NO
MSMEG_1845	1919373	1919999	-	1919999							YES	YES	NO	NO
MSMEG_1846	1920009	1921031	-								NO
MSMEG_1847	1921055	1921969	-								NO
MSMEG_1848	1921966	1925233	-	1925252							NO	NO	YES	NO
MSMEG_1849	1925424	1927136	-								NO
MSMEG_1850	1927124	1928404	-								NO
MSMEG_1851	1928428	1928522	-	1928531							NO	NO	YES	NO
MSMEG_1852	1928562	1929554	+	1928562							YES	YES	NO	NO
MSMEG_1853	1929588	1931401	-								NO
MSMEG_1854	1931586	1932791	+	1931575							NO	NO	YES	NO
MSMEG_1855	1932788	1933810	+								NO
MSMEG_1856	1933836	1934534	-								NO
MSMEG_1857	1934812	1936173	+								NO
MSMEG_1858	1936170	1937024	+								NO
MSMEG_1859	1937032	1937322	-								NO
MSMEG_1860	1937342	1937530	-								NO
MSMEG_1861	1937660	1938472	-	1938665							NO	NO	YES	NO
MSMEG_1862	1938555	1939568	-	1939726							NO	NO	YES	NO
MSMEG_1863	1939568	1939957	-	1939957	1940185						YES	NO	NO	YES
MSMEG_1864	1940145	1940354	-								NO
MSMEG_1865	1940497	1941963	+	1940452							NO	NO	YES	NO
MSMEG_1866	1942190	1943023	-								NO
MSMEG_1867	1943053	1943334	-	1943334	1943367						YES	NO	NO	YES
MSMEG_1868	1943545	1943838	-	1943870	1943953						NO	NO	YES	NO
MSMEG_1869	1943875	1944624	-	1944700							NO	NO	YES	NO
MSMEG_1870	1944699	1948496	-	1948528	1948741						NO	NO	YES	NO
MSMEG_1871	1948496	1948774	-								NO
MSMEG_1872	1948794	1949663	-	1949696							NO	NO	YES	NO
MSMEG_1873	1949753	1950385	+	1949753							YES	YES	NO	NO
MSMEG_1874	1950437	1951123	+								NO
MSMEG_1875	1951266	1952852	+	1950968	1950965						NO	NO	YES	NO
MSMEG_1876	1952849	1954606	+								NO
MSMEG_1877	1954646	1955299	+								NO
MSMEG_1878	1955596	1956288	+								NO
MSMEG_1879	1956363	1956488	-								NO
MSMEG_1880	1959383	1959925	-	1959980							NO	NO	YES	NO
MSMEG_1881	1956525	1959386	+	1956465							NO	NO	YES	NO
MSMEG_1882	1960095	1961504	+	1960061							NO	NO	YES	NO
MSMEG_1883	1961567	1963423	+	1961564							YES	YES	NO	NO
MSMEG_1884	1963433	1963930	+	1963433							YES	YES	NO	NO
MSMEG_1885	1963982	1965133	+	1963982							YES	YES	NO	NO
MSMEG_1886	1965203	1966459	+	1965187	1965181	1965162					NO	NO	YES	NO
MSMEG_1887	1966654	1967082	+	1966628							NO	NO	YES	NO
MSMEG_1888	1967099	1968031	-								NO
MSMEG_1889	1968124	1969131	-								NO
MSMEG_1890	1969128	1970459	-	1970459							YES	YES	NO	NO
MSMEG_1891	1970515	1971303	+								NO
MSMEG_1892	1971300	1972799	+								NO
MSMEG_1893	1972807	1973613	-	1973613							YES	YES	NO	NO
MSMEG_1894	1973653	1974519	-								NO
MSMEG_1895	1974521	1975435	-	1975462							NO	NO	YES	NO
MSMEG_1896	1975509	1976741	+								NO
MSMEG_1897	1976738	1977514	+								NO
MSMEG_1898	1977511	1978308	+								NO
MSMEG_1899	1978305	1978955	+								NO
MSMEG_1900	1978960	1979517	-	1979532							NO	NO	YES	NO
MSMEG_1901	1979558	1982224	-	1982224							YES	YES	NO	NO
MSMEG_1902	1982232	1983185	-	1983219	1983437						NO	NO	YES	NO
MSMEG_1903	1983261	1985660	-								NO
MSMEG_1904	1985666	1986859	-								NO
MSMEG_1905	1986861	1987976	-	1987998							NO	NO	YES	NO
MSMEG_1906	1988141	1990903	-								NO
MSMEG_1907	1990913	1991428	-								NO
MSMEG_1908	1991430	1992794	-								NO
MSMEG_1909	1993004	1993930	+								NO
MSMEG_1910	1993927	1995030	+								NO
MSMEG_1911	1995064	1995957	+								NO
MSMEG_1912	1995965	1996249	+								NO
MSMEG_1913	1996254	1996745	-	1996745							YES	YES	NO	NO
MSMEG_1914	1997014	1997673	+	1996924	1996884	1996864	1996841				NO	NO	YES	NO
MSMEG_1915	1997670	1997975	+								NO
MSMEG_1916	1997988	1998062	-	1998091							NO	NO	YES	NO
MSMEG_1917	1998180	1998401	+	1998154	1998073						NO	NO	YES	NO
MSMEG_1918	1998476	1999975	+	1998194							NO	NO	YES	NO
MSMEG_1919	2000143	2000397	-	2000486	2000577	2000588					NO	NO	YES	NO
MSMEG_1920	2000646	2001608	-	2001608							YES	YES	NO	NO
MSMEG_1921	2001654	2002043	-	2002043							YES	YES	NO	NO
MSMEG_1922	2002144	2002581	+	2002144							YES	YES	NO	NO
MSMEG_1923	2002578	2002958	+								NO
MSMEG_1924	2002965	2003444	-								NO
MSMEG_1925	2003441	2004532	-								NO
MSMEG_1926	2004529	2005140	-	2005140							YES	YES	NO	NO
MSMEG_1927	2005199	2005996	+	2005199							YES	YES	NO	NO
MSMEG_1928	2006011	2006712	+								NO
MSMEG_1929	2006724	2007941	-	2008344							NO	NO	YES	NO
MSMEG_1930	2007957	2009465	-	2009688							NO	NO	YES	NO
MSMEG_1931	2009771	2010469	+	2009771							YES	YES	NO	NO
MSMEG_1932	2010476	2011300	-	2011331							NO	NO	YES	NO
MSMEG_1933	2010381	2010563	+	2010114							NO	NO	YES	NO
MSMEG_1934	2011602	2011841	+	2011557							NO	NO	YES	NO
MSMEG_1935	2011850	2012509	-	2012567							NO	NO	YES	NO
MSMEG_1936	2012755	2013789	+	2012755							YES	YES	NO	NO
MSMEG_1937	2013931	2015121	+	2013917	2013901	2013865	2013854				NO	NO	YES	NO
MSMEG_1938	2015158	2016012	+	2015158							YES	YES	NO	NO
MSMEG_1939	2016090	2016386	-								NO
MSMEG_1940	2016388	2017149	-	2017161							NO	NO	YES	NO
MSMEG_1941	2017285	2020422	+								NO
MSMEG_1942	2023699	2024412	-	2024412							YES	YES	NO	NO
MSMEG_1943	2020443	2023706	+	2020443							YES	YES	NO	NO
MSMEG_1944	2024543	2024932	-	2024932	2025007						YES	NO	NO	YES
MSMEG_1945	2025002	2026096	+	2024947							NO	NO	YES	NO
MSMEG_1946	2026093	2027028	+								NO
MSMEG_1947	2027051	2027299	-	2027299	2027302						YES	NO	NO	YES
MSMEG_1948	2027434	2027625	-								NO
MSMEG_1949	2027614	2027757	+	2027282							NO	NO	YES	NO
MSMEG_1950	2027837	2028406	+								NO
MSMEG_1951	2028409	2029071	+								NO
MSMEG_1952	2029125	2031275	+								NO
MSMEG_1953	2031777	2032088	+	2031344	2031339						NO	NO	YES	NO
MSMEG_1954	2032190	2033509	-	2033509							YES	YES	NO	NO
MSMEG_1955	2033567	2034406	-	2034521							NO	NO	YES	NO
MSMEG_1956	2033351	2033593	+								NO
MSMEG_1957	2034464	2035873	-	2035873	2035922						YES	NO	NO	YES
MSMEG_1958	2035981	2037018	+								NO
MSMEG_1959	2037115	2040126	+								NO
MSMEG_1960	2040307	2040828	+	2039993							NO	NO	YES	NO
MSMEG_1961	2040821	2041996	+								NO
MSMEG_1962	2041993	2042538	+								NO
MSMEG_1963	2042589	2045987	+								NO
MSMEG_1964	2046110	2047510	+								NO
MSMEG_1965	2047596	2047672	+	2047591							YES	YES	NO	NO
MSMEG_1966	2048141	2048551	-	2048593							NO	NO	YES	NO
MSMEG_1967	2048646	2049275	+								NO
MSMEG_1968	2049610	2050320	-								NO
MSMEG_1969	2050405	2050770	+	2050345	2049930						NO	NO	YES	NO
MSMEG_1970	2050786	2052537	-								NO
MSMEG_1971	2052753	2054381	+								NO
MSMEG_1972	2054473	2055519	+								NO
MSMEG_1973	2055543	2056650	+								NO
MSMEG_1974	2056647	2056991	+								NO
MSMEG_1975	2057028	2058071	+								NO
MSMEG_1976	2058068	2058811	+	2057928							NO	NO	YES	NO
MSMEG_1977	2058811	2059836	+								NO
MSMEG_1978	2059864	2061513	+								NO
MSMEG_1979	2061539	2061880	+								NO
MSMEG_1980	2061887	2063062	-								NO
MSMEG_1981	2063059	2063547	-	2063574	2063606						NO	NO	YES	NO
MSMEG_1982	2063768	2065315	+	2063768							YES	YES	NO	NO
MSMEG_1983	2065325	2066677	-								NO
MSMEG_1984	2066756	2067646	-								NO
MSMEG_1985	2067763	2068695	+	2067701							NO	NO	YES	NO
MSMEG_1986	2068955	2070055	+	2068914							NO	NO	YES	NO
MSMEG_1987	2070195	2070575	+								NO
MSMEG_1988	2070610	2071146	+								NO
MSMEG_1989	2071147	2072145	+	2070844							NO	NO	YES	NO
MSMEG_1990	2072174	2073247	+								NO
MSMEG_1991	2073322	2074476	+	2073302							NO	NO	YES	NO
MSMEG_1992	2074476	2075642	+								NO
MSMEG_1993	2075672	2076505	+								NO
MSMEG_1994	2076502	2076633	+								NO
MSMEG_1995	2076671	2077354	-	2077354							YES	YES	NO	NO
MSMEG_1996	2077513	2078376	+	2077505	2077376						NO	NO	YES	NO
MSMEG_1997	2078514	2080274	+								NO
[truncated: 4,939 more rows]

## Sheet: S4
Supplementary Table S4. Antisense TSSs in the M. smegmatis genome that appear to produce substantial amounts of transcript.
			aTSS within a gene		aTSS within a 5'UTR		aTSS within a 3'UTR
Position in M. smegmatis NC_008596 genome	Strand	Ratio coverage 100 nt downstream/100 nt upstream in expression libraries	Is the aTSS located within a gene on the opposite strand?	Gene	Is the aTSS within the 5'UTR of a gene on the opposite strand?	Gene corresponding to 5'UTR	Is the aTSS within a hypothetical 3'UTR on opposite strand?	Gene corresponding to hypothetical 3'UTR
1377206	+	28455	YES	MSMEG_1286	NO		NO
6818253	+	11599	YES	MSMEG_6768	NO		NO
4699110	+	6797	NO		YES	MSMEG_4614	NO
248578	-	5932	YES	MSMEG_0222	NO		NO
6697792	-	5458.5	YES	MSMEG_6646	NO		NO
3516522	+	4899	YES	MSMEG_3448	NO		NO
1103694	-	4743	YES	MSMEG_1035	NO		NO
1704381	-	4704	YES	MSMEG_1615	NO		NO
2718889	-	4476	YES	MSMEG_2637	NO		NO
227352	-	4237	YES	MSMEG_0200	NO		NO
6531983	-	4138	NO		YES	MSMEG_6466	NO
4185192	+	4080	YES	MSMEG_4105	NO		NO
4128110	-	4070	NO		YES	MSMEG_4056	NO
195195	-	3417	YES	MSMEG_0170	NO		NO
2867727	-	3354	NO		YES	MSMEG_2803	YES	MSMEG_2802
6036785	-	2824	YES	MSMEG_5970	NO		NO
1083008	+	2635	NO		YES	MSMEG_1012	NO
300616	-	2525	YES	MSMEG_0266	NO		NO
2784464	+	2475	YES	MSMEG_2715	NO		NO
1457299	-	2401	YES	MSMEG_1362	NO		NO
3772254	-	2365	YES	MSMEG_3706	NO		NO
831696	-	2361	YES	MSMEG_0745	NO		NO
5246925	+	2332	YES	MSMEG_5142	NO		NO
5473656	-	2219	YES	MSMEG_5395	NO		NO
2329886	-	2078	YES	MSMEG_2249	NO		NO
4178937	+	2037	YES	MSMEG_4100	NO		NO
6663306	+	1936	YES	MSMEG_6609	NO		NO
2876071	-	1872	YES	MSMEG_2813	NO		NO
1527483	-	1736	YES	MSMEG_1426	NO		NO
3404864	+	1731	YES	MSMEG_3326	NO		NO
6782825	+	1706	NO		NO		YES	MSMEG_6736
2544732	-	1688	NO		YES	MSMEG_2465	YES	MSMEG_2464
1937030	+	1636	NO		NO		YES	MSMEG_1859
4495453	+	1591	YES	MSMEG_4405	NO		NO
6119532	+	1547	YES	MSMEG_6051	NO		NO
6847203	+	1531	YES	MSMEG_6798	NO		NO
5813747	+	1506	YES	MSMEG_5730	NO		NO
5480821	+	1364	YES	MSMEG_5400	NO		NO
3801045	+	1359.15	YES	MSMEG_3735	NO		NO
5074019	+	1338	YES	MSMEG_4978	NO		NO
2971741	+	1295	YES	MSMEG_2909	NO		NO
2427514	+	1271	YES	MSMEG_2347	NO		NO
5453465	+	1266	YES	MSMEG_5374	NO		NO
2485631	-	1219	YES	MSMEG_2403	NO		NO
3995101	+	1194	YES	MSMEG_3926	NO		NO
4252928	+	1126	YES	MSMEG_4173	NO		NO
6567033	-	1099	YES	MSMEG_6506	NO		YES	MSMEG_6505
2179896	+	1077	YES	MSMEG_2103	NO		NO
2046863	-	997	YES	MSMEG_1964	NO		NO
221428	-	906	YES	MSMEG_0196	NO		NO
5988445	+	859	YES	MSMEG_5928	NO		NO
1376337	+	797	YES	MSMEG_1286	NO		NO
3572693	-	785	NO		NO		YES	MSMEG_3509
3625672	+	749	YES	MSMEG_3563	NO		NO
5211061	+	747	YES	MSMEG_5109	NO		NO
2249302	+	734	YES	MSMEG_2172	NO		NO
3785978	-	726	NO		NO		YES	MSMEG_3715
3204950	+	717	NO		YES	MSMEG_3130	NO
6198169	+	714	NO		YES	MSMEG_6134	NO
6239215	+	684	YES	MSMEG_6169	NO		NO
2733719	-	675.133	NO		YES	MSMEG_2653	NO
4163840	+	674	YES	MSMEG_4087	NO		NO
5765781	+	629	YES	MSMEG_5674	NO		NO
2782823	+	628	YES	MSMEG_2711	NO		NO
3061474	+	626.167	YES	MSMEG_2994	NO		NO
329908	+	597	YES	MSMEG_0299	NO		NO
2141645	+	579	YES	MSMEG_2061	NO		NO
4484661	-	579	YES	MSMEG_4392	NO		NO
5913596	-	539.755	NO		YES	MSMEG_5849	NO
3461524	-	493	YES	MSMEG_3390	NO		NO
6845142	-	441	YES	MSMEG_6796	NO		NO
4182798	-	431	YES	MSMEG_4103	NO		NO
4049727	+	422	NO		NO		YES	MSMEG_3981
1962742	-	420	YES	MSMEG_1883	NO		NO
2530692	-	418	YES	MSMEG_2449	NO		NO
2582376	-	411	YES	MSMEG_2496	NO		NO
2234410	-	409.4	YES	MSMEG_2161	NO		NO
754444	+	384.745	YES	MSMEG_0671	NO		NO
6668175	+	357	YES	MSMEG_6615	NO		NO
2905287	+	352	YES	MSMEG_2843	NO		NO
5466196	-	344	YES	MSMEG_5387	NO		NO
266044	-	330.158	NO		YES	MSMEG_0237	NO
6710835	+	329	YES	MSMEG_6656	NO		NO
6080815	-	329	YES	MSMEG_6016	NO		NO
3491195	+	325	NO		NO		YES	MSMEG_3420
6632847	-	319	NO		YES	MSMEG_6578	NO
2196388	-	306.75	YES	MSMEG_2120	NO		NO
616506	+	304.615	YES	MSMEG_0536	NO		NO
5667403	+	300.333	YES	MSMEG_5578	NO		NO
4385234	+	286	YES	MSMEG_4297	NO		NO
1137390	-	286	YES	MSMEG_1071	NO		NO
5691905	-	286	YES	MSMEG_5606	NO		NO
3430477	-	271	YES	MSMEG_3355	NO		NO
6859668	-	260	YES	MSMEG_6810	NO		NO
4386110	+	259	YES	MSMEG_4297	NO		NO
4114621	-	236.1	YES	MSMEG_4042	NO		NO
3984955	+	235.714	YES	MSMEG_3916	NO		NO
2067239	+	230	YES	MSMEG_1984	NO		NO
6783595	+	222	YES	MSMEG_6736	NO		NO
5542276	+	208	YES	MSMEG_5457	NO		NO
1489660	-	197.095	YES	MSMEG_1387	NO		NO
6355058	-	196.6	YES	MSMEG_6289	NO		NO
2950280	+	172	YES	MSMEG_2886	NO		NO
4737369	-	164	YES	MSMEG_4649	YES	MSMEG_4650	NO
4817144	+	135.383	NO		YES	MSMEG_4723	NO
2503623	-	135.158	YES	MSMEG_2423	NO		NO
3393020	+	120.934	NO		YES	MSMEG_3313	NO
2027293	-	120.906	NO		YES	MSMEG_1949	NO
3303661	-	116	YES	MSMEG_3225	NO		NO
3166179	+	112	YES	MSMEG_3093	NO		NO
487901	-	106.519	YES	MSMEG_0411	NO		NO
4238113	+	103.258	NO		NO		YES	MSMEG_4159
804129	-	101	YES	MSMEG_0716	NO		NO
4171427	+	100.926	YES	MSMEG_4094	NO		NO
4533502	-	98	YES	MSMEG_4454	NO		NO
2688927	-	95.1667	YES	MSMEG_2608	YES	MSMEG_2609	NO
3348749	-	93.0526	YES	MSMEG_3267	NO		NO
3089554	-	92	YES	MSMEG_3017	NO		NO
2638865	+	90.9496	YES	MSMEG_2554	NO		NO
4165502	-	88.5082	YES	MSMEG_4089	NO		NO
6260432	-	88.2432	YES	MSMEG_6195	NO		NO
1017272	-	84	YES	MSMEG_0936	NO		NO
145239	-	82	YES	MSMEG_0125	NO		NO
5458605	+	81.8163	NO		YES	MSMEG_5379	NO
4518765	-	81.4651	YES	MSMEG_4434	NO		NO
961759	-	80.6154	YES	MSMEG_0875	NO		NO
860557	+	79.1947	NO		YES	MSMEG_0775	NO
6169396	-	78.1538	YES	MSMEG_6106	NO		NO
2000604	+	77.2068	NO		NO		YES	MSMEG_1920
3258143	-	74.6443	YES	MSMEG_3182	NO		NO
5119663	-	73.5	YES	MSMEG_5022	NO		NO
4226429	-	73.4848	YES	MSMEG_4146	NO		NO
3927378	+	72.9697	NO		YES	MSMEG_3855	YES	MSMEG_3856
2638874	+	71.6051	YES	MSMEG_2554	NO		NO
77985	-	69.3578	YES	MSMEG_0059	NO		NO
3381075	-	66.2157	YES	MSMEG_3301	YES	MSMEG_3302	NO
117185	-	65.5314	NO		YES	MSMEG_0092	NO
3653595	-	64.1364	YES	MSMEG_3587	NO		NO
4092947	+	63.8333	YES	MSMEG_4020	NO		NO
3381078	-	63.2208	YES	MSMEG_3301	YES	MSMEG_3302	NO
4159877	+	62.9423	YES	MSMEG_4084	NO		NO
3381081	-	60.6558	YES	MSMEG_3301	YES	MSMEG_3302	NO
6096479	-	59.7647	YES	MSMEG_6029	NO		YES	MSMEG_6028
6689376	+	57.2258	YES	MSMEG_6638	NO		NO
535439	-	57.0203	YES	MSMEG_0458	NO		NO
6092555	+	55.7732	YES	MSMEG_6024	NO		NO
4246138	+	55.1176	YES	MSMEG_4167	NO		NO
4692380	+	51.5794	NO		NO		YES	MSMEG_4605
2361517	+	51.5714	YES	MSMEG_2278	NO		NO
2949427	-	50.7887	YES	MSMEG_2885	NO		NO
6724152	-	49.6316	YES	MSMEG_6671	NO		YES	MSMEG_6670
194521	-	49	YES	MSMEG_0168	NO		NO
3092272	-	48.8016	YES	MSMEG_3019	NO		NO
2554989	+	47.6122	YES	MSMEG_2471	NO		NO
2376270	+	47.0435	NO		YES	MSMEG_2292	NO
5172529	+	46.375	YES	MSMEG_5072	NO		NO
6707664	+	46.1832	YES	MSMEG_6653	NO		NO
6169408	-	45.8947	YES	MSMEG_6106	NO		NO
6903340	+	45.5556	YES	MSMEG_6854	NO		NO
4316727	+	44.4759	YES	MSMEG_4233	NO		NO
2876770	-	43	YES	MSMEG_2814	NO		YES	MSMEG_2813
3992635	-	42.3744	YES	MSMEG_3925	NO		NO
5857676	+	42.2178	NO		YES	MSMEG_5784	NO
4019775	-	40.5556	YES	MSMEG_3950	NO		NO
2870338	-	40.5314	NO		YES	MSMEG_2807	NO
1532883	+	39.1563	YES	MSMEG_1429	NO		NO
957376	+	39.08	YES	MSMEG_0870	NO		NO
6676124	-	38.9381	YES	MSMEG_6622	NO		NO
2311528	-	38.9286	YES	MSMEG_2232	NO		NO
6661304	+	38.8527	YES	MSMEG_6607	NO		NO
6722887	-	37.2045	YES	MSMEG_6669	NO		NO
4125394	+	37.1925	YES	MSMEG_4053	NO		NO
5828939	+	37.12	YES	MSMEG_5747	NO		NO
4693186	+	35.6301	YES	MSMEG_4608	NO		NO
5881807	-	35.449	YES	MSMEG_5815	NO		NO
4278006	+	35.3176	YES	MSMEG_4200	NO		NO
5239104	+	35.27	YES	MSMEG_5138	NO		NO
3380196	-	34.883	YES	MSMEG_3300	YES	MSMEG_3301	NO
1968573	+	34.701	YES	MSMEG_1889	NO		NO
4123822	+	34.6918	YES	MSMEG_4052	NO		NO
488772	-	34.5191	YES	MSMEG_0411	YES	MSMEG_0412	NO
1405292	+	34	YES	MSMEG_1311	NO		NO
1684547	-	33.6374	YES	MSMEG_1598	NO		NO
1272521	-	33.2388	YES	MSMEG_1204	NO		NO
6248564	-	33.1398	YES	MSMEG_6179	NO		NO
1877992	+	32.9481	YES	MSMEG_1798	NO		NO
5876380	-	32.2569	YES	MSMEG_5810	NO		NO
5983579	-	31.45	YES	MSMEG_5923	NO		NO
4424868	+	30.4062	YES	MSMEG_4337	NO		NO
195167	-	30.3636	NO		YES	MSMEG_0170	NO
6900645	-	30	YES	MSMEG_6850	NO		NO
4425765	+	29.5944	YES	MSMEG_4338	NO		NO
4120983	+	29.4318	YES	MSMEG_4048	NO		NO
3312226	+	29.197	YES	MSMEG_3230	NO		NO
1820371	-	27.8571	YES	MSMEG_1726	NO		NO
2758482	+	27.7303	YES	MSMEG_2680	NO		NO
273946	-	27.3333	NO		YES	MSMEG_0243	NO
76125	-	27.1978	YES	MSMEG_0055	NO		NO
237533	+	26.6486	YES	MSMEG_0211	NO		NO
4251062	+	26.6316	YES	MSMEG_4171	NO		NO
2396956	-	26.2	YES	MSMEG_2315	NO		NO
4087950	-	26.1406	YES	MSMEG_4013	NO		NO
6229755	+	25.4187	YES	MSMEG_6158	NO		NO
4783655	+	25.1901	YES	MSMEG_4699	NO		NO
6024566	+	25.0323	YES	MSMEG_5963	NO		NO
5825838	+	24.7014	YES	MSMEG_5742	NO		NO
6016232	+	23.9924	YES	MSMEG_5956	NO		NO
6478141	-	23.9659	YES	MSMEG_6406	NO		NO
6214299	-	23.6406	NO		YES	MSMEG_6146	NO
6176958	-	23.2605	NO		YES	MSMEG_6114	NO
1051120	-	22.9836	NO		NO		YES	MSMEG_0978
209318	+	22.8654	YES	MSMEG_0185	NO		NO
5633376	+	22.8525	NO		YES	MSMEG_5543	NO
5669000	+	22.8419	NO		YES	MSMEG_5579	NO
2706725	-	22.6067	YES	MSMEG_2625	NO		NO
6029508	-	22.1294	YES	MSMEG_5965	NO		NO
2581744	+	21.1892	NO		YES	MSMEG_2495	NO
2333673	-	20.8956	NO		YES	MSMEG_2252	YES	MSMEG_2251
1076309	-	20.875	YES	MSMEG_1006	NO		NO
5644293	+	20.5714	NO		YES	MSMEG_5554	NO
4918877	+	20.1635	YES	MSMEG_4820	NO		YES	MSMEG_4821
884936	-	19.7793	YES	MSMEG_0797	NO		NO
5761874	+	19.4603	YES	MSMEG_5670	NO		NO
3443900	-	19.4151	YES	MSMEG_3373	NO		NO
2726829	+	18.5442	YES	MSMEG_2646	NO		NO
4117410	+	18.4857	YES	MSMEG_4044	NO		NO
4122315	+	18.48	YES	MSMEG_4049	NO		NO
2726819	+	18.4423	YES	MSMEG_2646	NO		NO
3053551	+	18.3889	YES	MSMEG_2987	NO		NO
4051383	+	17.98	YES	MSMEG_3982	NO		NO
1007616	+	17.9286	YES	MSMEG_0925	NO		NO
442968	-	17.2867	NO		YES	MSMEG_0393	NO
1308917	-	17.2404	YES	MSMEG_1238	NO		NO
1324816	-	17.194	YES	MSMEG_1248	NO		NO
1308920	-	17.1782	YES	MSMEG_1238	NO		NO
1324821	-	16.7517	YES	MSMEG_1248	NO		NO
484267	-	16.6951	NO		YES	MSMEG_0410	YES	MSMEG_0409
4471237	-	16.628	YES	MSMEG_4383	NO		NO
3640536	-	16.5593	YES	MSMEG_3579	NO		NO
1976867	-	16.375	YES	MSMEG_1897	NO		NO
3849136	+	16.2829	YES	MSMEG_3779	NO		NO
380751	+	16.2625	YES	MSMEG_0342	NO		NO
4194320	+	16.1418	YES	MSMEG_4113	NO		NO
5725098	+	16.1024	YES	MSMEG_5638	NO		NO
630432	-	16.039	YES	MSMEG_0553	NO		NO
1590491	+	15.873	YES	MSMEG_1498	NO		NO
2069863	-	15.8276	YES	MSMEG_1986	NO		NO
3053582	+	15.8211	YES	MSMEG_2987	NO		NO
2785359	+	15.7738	YES	MSMEG_2715	NO		NO
4231920	+	15.4737	YES	MSMEG_4152	NO		NO
5847086	-	15.0749	NO		YES	MSMEG_5775	NO
5556260	-	14.96	YES	MSMEG_5473	NO		NO
1318455	-	14.7981	YES	MSMEG_1244	NO		NO
5148673	-	14.7303	YES	MSMEG_5049	NO		NO
539234	-	14.54	YES	MSMEG_0463	NO		NO
4435590	+	14.2982	YES	MSMEG_4348	NO		NO
3264861	+	14.1917	YES	MSMEG_3186	NO		NO
4110211	-	14.1772	YES	MSMEG_4038	NO		NO
943175	+	14.1597	YES	MSMEG_0860	YES	MSMEG_0858	NO
4070989	-	14.0491	YES	MSMEG_3997	NO		NO
6532870	+	13.9717	YES	MSMEG_6467	NO		NO
5513532	-	13.8889	YES	MSMEG_5430	NO		NO
1943976	+	13.7734	YES	MSMEG_1869	NO		NO
5396126	-	13.7447	YES	MSMEG_5306	NO		NO
3397156	+	13.7321	YES	MSMEG_3316	NO		NO
2725865	+	13.6766	YES	MSMEG_2645	NO		NO
4054492	-	13.6059	YES	MSMEG_3984	NO		NO
6987437	-	13.5	YES	MSMEG_6947	NO		NO
6386704	+	13.4167	YES	MSMEG_6318	NO		NO
676018	-	13.3552	NO		YES	MSMEG_0599	NO
4192981	+	13.2333	YES	MSMEG_4112	NO		NO
4684973	-	13.23	YES	MSMEG_4593	NO		NO
5192971	-	13.1961	YES	MSMEG_5091	NO		NO
4629648	-	13.1549	YES	MSMEG_4540	NO		NO
1323164	-	13.1071	YES	MSMEG_1247	NO		NO
2069419	-	13.0057	YES	MSMEG_1986	NO		NO
335293	+	13	YES	MSMEG_0302	NO		NO
4099652	-	12.9798	YES	MSMEG_4026	NO		NO
4330765	+	12.7874	NO		YES	MSMEG_4246	NO
1055680	-	12.55	YES	MSMEG_0984	NO		NO
499886	-	12.5128	NO		YES	MSMEG_0426	NO
901190	+	12.4787	YES	MSMEG_0816	NO		NO
439667	-	12.4242	YES	MSMEG_0390	NO		NO
4684627	-	12.415	YES	MSMEG_4593	NO		NO
3592197	+	12.2624	YES	MSMEG_3530	NO		NO
5151756	-	12.1178	NO		YES	MSMEG_5051	NO
2995873	-	12.0213	YES	MSMEG_2933	NO		YES	MSMEG_2932
4189699	+	11.9307	NO		YES	MSMEG_4109	NO
793018	+	11.913	YES	MSMEG_0705	NO		NO
4936675	-	11.767	YES	MSMEG_4840	NO		NO
6140058	+	11.7345	YES	MSMEG_6075	NO		NO
5962671	+	11.6522	YES	MSMEG_5902	NO		NO
1249923	-	11.62	YES	MSMEG_1186	NO		NO
6513926	-	11.4138	YES	MSMEG_6450	NO		NO
553608	-	11.3197	YES	MSMEG_0475	NO		NO
1345196	-	11.3077	YES	MSMEG_1255	NO		NO
2977901	+	11.2619	YES	MSMEG_2913	NO		NO
909287	+	11.2525	NO		YES	MSMEG_0822	YES	MSMEG_0823
6299857	-	11.1938	YES	MSMEG_6235	NO		YES	MSMEG_6234
4758552	-	11.1667	YES	MSMEG_4670	NO		NO
1371260	-	11.1044	YES	MSMEG_1281	NO		NO
6976903	-	11.0648	NO		YES	MSMEG_6933	YES	MSMEG_6932
1213190	-	11.0286	YES	MSMEG_1150	NO		NO
3841834	+	11.0286	YES	MSMEG_3774	NO		NO
3600622	+	11	YES	MSMEG_3538	NO		NO
1169517	-	11	YES	MSMEG_1105	NO		NO
4221339	-	10.8618	YES	MSMEG_4141	NO		NO
1944915	+	10.8522	YES	MSMEG_1870	NO		NO
5051402	+	10.6338	YES	MSMEG_4954	NO		NO
4174040	+	10.5793	YES	MSMEG_4096	NO		NO
4049047	+	10.5376	YES	MSMEG_3980	NO		NO
985267	+	10.4496	YES	MSMEG_0899	NO		NO
4765199	-	10.2133	YES	MSMEG_4678	YES	MSMEG_4679	NO
406255	-	10.1772	YES	MSMEG_0365	NO		NO
985264	+	10.1745	YES	MSMEG_0899	NO		NO
6896641	+	10.1541	YES	MSMEG_6847	NO		NO
962512	-	10.0712	YES	MSMEG_0875	YES	MSMEG_0877	NO
153634	-	10.0313	YES	MSMEG_0132	NO		NO

## Sheet: S5
Supplementary Table S5. Reannotated genes. Genes lacking a pTSS and having a N-iTSS were reannotated according to the criteria indicated in Materials and Methods.
Gene name	Strand	Original (annotated) start	Original (annotated) stop	N-iTSS (position in M. smegmatis NC008596 genome)	Distance between annotated start and new (reannotation) ORF start	New ORF start (reannotation)	Leader length of the reannotated ORF	Sequence of the reannotated ORF	Reannotated ORF length
MSMEG_0035	-	57892	56429	57682	316	57577	105	gtggtcgtcagattcgagcaatcaccgaatttgcacactggacaattccgcgcgcgtggcgcggtcaaccccgattcgaccgctggcgaatccgcgcgagctccacgggaccatgcgttcaccgcagaatcaggagaaccacctatgaccgataacccgaattaccgaggcggccagggacccgcgcggcccggcgacgagtactacgacgagcgctacggacgccaggacgatccgcgtggcgggcagtacccgccggagcagggtggctatcccccgcaggaccagggcggctacccgccccgcggcggcggttatcccgaccagggcggctatccggatcagggtggataccccgaccagggtggttacccggaccagggcggatacccgccgcag…	1149
MSMEG_0038	+	58186	58648	58228	82	58267	39	ttgtcgttggacggggccatcagcggttctgcggttcgcgagtgtgaaatctcagcgaaaaaacggccgacaaatcgcagacgtttcacagtcgcggagttggtaccgtcgcgaggaatgacgacattcgactacatcgtcgtcggcgcgggctcggcaggccggcctggaccaaggctactgcggctaccacgccgtcggcaccgcggccatgggtcccgatgacgacgacgtgctcgatacacggctgcgggtgcgtggtgtggaaggccttcgcgtggtggactgttcggcgatgccgaccatggtgtcgggaaacctgaacggccccatgatggcgatggcgtggcgagccgccgacctgatcctgcaggaccgctga	382
MSMEG_0043	-	61303	60479	61264	40	61264	0	gtgccgtccgtcatgcccgcagcgttcgtcggccacggcagcccgttgaacgccatcgaatccaaccgctacaccgctgcgtggaagcggttcgggcaggcggtgccacgtccgcgcgcgatcctggtggtcagcgcgcactggtacatcaacgccacggccgtcaccgcgatgccgcacccgcgcgccatccacgacttctacggcttcccccgagaactgttcgacgtcgaataccctgcgcccgggctccccgagttggccgaggaagtcagcgatctggttcacccgacctgggtgggtgccgacgtcgacagctggggcatcgaccacggcacctggtcggtgctggtccacgcgttccccgacgcgtcgattcccgtcgtccaattggcgatc…	786
MSMEG_0071	+	93072	95339	93132	253	93324	192	atggtggcgcatgagcaccaacttgaaaaggttgagaagtggtgtggcgaggcaatcggcctgattggcaccgtaaaagaagcaattatcggtaccgtcaattctgccgttgaagctattaatgaggcggctgcggacgccgacaaaaacgagacagatgcatcgtccaaaattgaaaagatcaaagatttggcttatgacttcaacaagtcaatcgttcaatggggcgccgacaccgtccagggaaaggaagatatacctagcgagccccccaaattacccaaagacatctttaaaaatgtggaaccggcgaccggtagtcaggatggcgagattcgcgatggccaggccgacgtcctatttatgaattcgagcctcggtggagacgcatcggatgtc…	2016
MSMEG_0091	-	117193	116600	117185	10	117184	1	atggcaagcgtcgtttcgcgggagtcgtacttcgacaccggtatggacgtgttgtccgatctgggctacggcggtctcaaattggccgaagtatgcaaccgactgggcgtcacaaccggatcgttctaccactacttccccaactggtcggcatacaccagggagctcatcgagcactggcgggaggcccgcaccctgcgcgtggtggaggccgtgcgcgccgatcccgatccgcaccgacgcgtcgaaaccctcatccgggaggcactggccctgccgcacggcgccgaggccgcgatccgggtgtggagttcactggaccccgacgtgtacaccgtccagtccgtggtggaccgactgcgctacgacatcctgttcgaggcggcccgcgagatcatc…	585
MSMEG_0114	+	137817	138845	137824	64	137880	56	gtggacaactcggaacaggacgccgagaaacccaccattcgcgttggctaccagacgttcccgagcggcgatctgatcgtcaagaacaacggttggctggaagaggcactgccggactacaacatcaagtggaccaagttcgactccggtgccgacgtcaacaccgcgttcgtcgcgggtgaactcgacttcggggcactgggttccagcccggtggcccgcggtctgtccgcaccgctgaacatcccttacaaggtcgcgttcgtgctcgacgtcgccggtgacaacgaggccctcgtcgcgcgcgacggcagcggtgtcaacagcatcgcggacctgcgcggcaagcgtgtcgcgacgccgttcgcctccaccgcgcactacagcctgctggccgcg…	966
MSMEG_0136	+	157030	158604	157342	367	157396	54	gtgttgccggtgggccagacgtcggcgccgtaccagatctacgacgcgttcctggacgtcacgcgcaacgccgcgggctgggacacccaggcggtgcgccagtcgctgaacgtgttgtccgagaccgtcgatcagacctcgccgcacctgagcgccgcgctcgacggcgtggcccggttctccgagaccatcggcaagcgcgacgaggacgtcaagaaactgctcgccagcgcgaacaaggtcgcgacggtgctcggtgaccgcagcacccaggtcaaccagttgctggtgaacgcgcagacgcttctggccgccgtcaacgagcgtggccgttcggtgagcctgctgctggaacgggtttcgtcggtgtcgcgtcaggtcgagggtttcgtcgacgag…	1209
MSMEG_0138	+	160266	161438	160481	217	160482	1	gtgcgggtgcgcgacgtgttcgtgggccgagtccgcaagatcgagctgatcaactgggtgccgacgctgaccgtcgacgtggaaccgggcatcaagctgcccaagaacacactggccaagatcggtcagaccagcctcttgggttcgcagcacgtcgaactcaatccgccggaggatccgtcatcggagttgttgcgtgacggcgacacgatcccgctcgcgcagtcgtcggcgtacccgacgatcgagcgcacgctggccggcatctcgggcatcctgaccggtggcggtatcccgaacatcgaggtcatccagaccgaggtgttcaacatcctcaacggccgtgccgaccagatccgcgaattcctcaaccagctggacacattcaccgacgagttg…	957
MSMEG_0139	+	161440	162996	161592	205	161644	52	gtgacctcggtggagcccagcgagtcgggcgcgcgggtcgagatgaacatctacgaccggtacaagatcccggccgacgcgacggccaacgtgcactcggtgtcggccgtcggtgagcagttcatcgacctcacctccgactccggcggcggtgcctacttccaacccggcgacaccatcaccaaggcgacggtgcccgccgaggtgggtcctgcgctcgacgccgccgagaagggtctggcggtgctgccgaaggagaagatcggcacgctgctcgacgaggcggccacggcgttcggtggcctcgggccgtcactgcagcgcctcgtcgattcgacgcaggccatcgccggtgacttccgggccaacatcgacccggtcaacgacatcatcgagaac…	1353
MSMEG_0216	+	242603	243397	242621	19	242621	0	gtggatatcaacggagctagcgcaatcgtcaccggtggcgcatcaggtatcggcgcggcatctgcccgcctgttggcagccaagggagccaaggtcgtcatcgccgacctccaggcagacaagggcgaggcactcgccaaggaactcggcggcgcgttcgtcagcgtcgacgtcaccgagaccgaccagatcatcgccgcggtcgacaaggccgccgaactcggtccgctgcgtgccctggtgaactcggccggtatcggctgggcccagcgcaccatcggcaaggacggtgagtacgcgtcggcgcacaacctcgacgtgtacaagaaggtgctcgcgatcaacctggtcggcaccttcgactgcatccgcatcgccgcgaccgcgatgagccgcaac…	777
MSMEG_0219	-	246293	245271	246263	31	246263	0	gtgacggtcctcgcacacaaactcgacgatgacagtcctgccgacgccttcctggccgaagcccagacctaccggcgggagctgctcgcgcactgctaccgcatgaccgggtctctgcacgacgccgaggatctggtgcaggagacgtacctgcgcgcgtggaagtcctaccaggggtttcaaggcagatcgtcggtgcgcacatggctgtaccgcatcgccaccaacacgtgcctgacgtcattggagggccggtcgcgtaggccgttgccgtccggtctcggcacgcccagttccgcgccgacggaccagatcaccgagcaccacgaggtgccgtggctggagccactgcccgacggcgacgatccggccgatccgtcgcagatcgtcggcacgcgc…	993
MSMEG_0220	+	246357	247199	246360	4	246360	0	gtgagcagcacccgcagtgaacacagctttgccggcgtcggcggcgtccgcatcgtctacgacgtgtggacccccgacaccgacccgcgcggggtcgtcgtgctggcgcacggttacgccgaacacgcaggccgctaccaccacgtcgcgcaacggttcggggccgcgggcctgctcgtgtacgcactcgaccaccgcggacacggccgctccggcggtaagcgcgttcacctgcgcgacctgtcggagttcgtcgaggacttccgcacactcgtcggcatcgccgcgaacgaccaccccacactgccgcggatcgtgctcggccacagcatgggcggcggcatcgtcttcgcctatggcgctcggtacccgggcgagtactcggccatggtgctgtcc…	840
MSMEG_0295	-	327133	326057	327125	10	327124	1	atggagacatcgaccgcacccctcgacgaacccgccggtctcaccgacgccgacggtttcacgccgctgcgggtcaaagacgtcatccgcgagaccaccgacgcggtttcgctgatcctcgatgtccccgagctgatcgaagaccgattccgttatacggcagggcagttcgtcaccgtcaagaccacgatccgcggcgaggaacaccgccgctgctattcgatgtcgtcgtcgccacacgtgggccccgacctgcgaatcaccgtcaaacgtgaccgcgacggcgtggtgtcgaactggatcaacgacaccgccgcagcgggcgaccggttgctcaccgccccacccgacgggcgcttcgtgctcaccacggccgaccgcgacgtggtcacgttcgcg…	1068
MSMEG_0326	+	361710	363317	361782	154	361863	81	ttgatcgacaatggcgtgcagaagggcgaacgagtcgggctgctcatgcccaactgtctggagttcattcccatccagcaggcgatctgggcggccggtgcggtgctggtgcagatgcccactcgggccgcggccgagggcttcaaatccaatctcgcacagaccgacgcaactaccctgctgtaccacgcgaagttcgaggacgccatcgcctcgatccgcgacgggttgcccaagctgcagaccctgatccgggtgggcactgccgagaacgagaagtcggttgacgcgctggacttcgcgacgttggtggccggacaacccacgcatcgacctcaggtcgacatcgatgagcacgacgaggcctacgtcctgttcacctcgggcagcaccggcgag…	1455
MSMEG_0370	+	410691	414047	411528	844	411534	6	gtgatcgacacgatcgacaacgccatggtgcgcgactacgtcgaccagttgcggctgcagcaggcgggcccggagatcgagaacctcgacgaccagatcaaccagctcggggcgcagcgcgacgacttcggcgcgcagcaacgccagctcaagaacgagcacaacgcgttgatggcgcagatcaactcggcctcggtcgatctcgtgccgctgcagcagcggctcagcgaggccgagaagctcgccgacgaggtgggccgcaggcgcggggcgtacgaggacaaggtcaccgcgctgcagctcacaccgcccgacacggccgaggagttctggtcgttgcgcgagaccctcatggaggaggccgaccggctgcaccgcgagctgttcaccggcaaccag…	2514
MSMEG_0385	+	433614	434870	433833	232	433845	12	gtgaacctctgcagagaggcactgggcgtgacgatctctcagtgggaggacatcggcaagactctggtgacgctcgccgacggggcagacctgctcacgaccggggtaggtttcgagcagcctgccgccaacgtcgcggagtattacggtattccgctgattgcgctgcacacgttcccttggcgtccgaacggccgacttgttccggcaataccacctttactcacacgctcggctatgaacgtctacgactggctgggctggcgcctgacgaagcaagccgaggacgcacagcggcgcgagttgggcttgccgatggcgactagtgccgcccggcagcggatggcggaacggggcgttctggagatccaggcctatgacgcgatctccttccccggt…	1026
MSMEG_0400	+	447897	455186	447906	73	447969	63	ttggccggcgccgagtggcaactcggcctcctgggcaagatcgacggtgtcgtcgatcatggactcctgcaacaggccatccggcaagccctgcaggaggccgagccggcgcgtgccaccttcttcgaagccgacggccaggtcttccagaagccgctcgactactcggaactggaagtaccgctgtacgacgtccgggacgccgacgatcctgaggcgaaggcccgggagatggccgcggagatccagcacacgccgctgccgctcaccggtcggctggtgaagttcgcgttgttccagacacgcgacgagcagttctacctgttcggcctgggccatcacatatctgtcgatgggctcggcatggctctggtgagccgtcgcatctccaccatctat…	7218
MSMEG_0414	+	491026	492051	491077	52	491077	0	gtgactgctctgagcaccgcattgcctgtcgtggatctcggtgacgacgctgcagtggtgaccgatcagctccgcagggtggcgcacgaggtcggcttcttctatctcgtcggccacggcgtcccacaggatctcgtcgaccgcgtgctcaccgccgcgcgtcgactgttcgcgctgccgcaggccgacaaggacgcgatcgcgatggtcaacagcccgcacttccgcgggtacacgcggctcggtggtgagctgaccggtggccaggtggactggcgcgaacagatcgacatcggacccgaacgggagccgctggacgatccggcagagccgtatctgcgtctgcagggcccgaaccagtggcccgcggcgctgcccgaactgcccgctgtgatcgcc…	975
MSMEG_0425	-	499888	498953	499886	100	499789	97	gtgatcttcacgcgcgttgccctcggcggcctctcgcccctgttcatcggggccggacgcgccgtcgtcgcggccgcgctggcagctgcggcgctcacgttcacccgagcggcgctgccgcggggcaggcagtggctgcgcctcggcgtggtcgccgcgggagtggtggccgggtttccgttgctgacgtcgtacgcgctgaccaccgtccccgcgacgcacggggccgtggtgatcgccctgctgcccgccgccacggccgtcgccgcggtgctgcggtgtcgtgagcatccgccgctggcattctgggccgcggcgggcgccggggccctcgcggcggtggtgttcgcgatgttgcacggcggcggcgtgggccagttgcactgggctgacctgttg…	837
MSMEG_0426	+	499923	501296	500196	328	500250	54	ttggtgcgcgccgcgctcaccagggccgcgcgcagcgaggcggcgttgagccgctcggccgtcacgggcctgcccgacctgcaggcctggttcgcgcaggaactcgccgaggccgtacccgcgggcagatcggcgccgggtccgcgcgacgtcgtcgtgttgcccggcagccagagcgggctcagctccgcgtttcgtgcgctggtggggcacgggcagccgctgctcatcgagtcacccacctactggggtgcgatcatcgcggccgcgcaagccggtgtccgcatcgtgccggtgccgagcggcgtcgaaggtcccgaccccgacgagctcgcgcgtgcgttcgacgacaccggcgccagggtgttctacgcgcaacccaactttgccaatcccaca…	1047
MSMEG_0445	+	518920	520557	518944	25	518944	0	gtgaattcatccaccgtcttccgcaacggcgtgatctggagtcctgacgggaacacgaccaccgacgccctgctgatctcgggcggcgtcgtgcaggccgtcggcgacgcggccaaggccggatccgccgatgtcgaggtggatctcgaaggcgggttcctcatgccgtcgttcggcgacggccacgcccacccgctctacggtggcctcgaatccgccggtcccgcggtgcgcaagggcaaatcggtcgacgagatcgtcgccgcggtcaaggagtacgccgacgcccaccccgagcaggagtggatcgtcggcgcgtcctacgacggcagcctcgcgtccgacggtctgttcgacgcacgctggctcgacgctgtggtaccggaccgcccggtggtg…	1614
MSMEG_0460	-	537297	536353	537279	19	537279	0	gtgagcccgttattccagcgacaacggccgacgccgtccgatcccccggaggggacgccggagtggttcaccgccgcgttggaacaccggccgcaacactccaccatcgacttcgaggggtgccgcatccacctgcgcacctggggagatccggaaaatcctcccctggtgttcgtccacggtggcgcggcgcactccgggtggtgggaccacatcgccccgttcttcacccggacccatcgcgtcatcgcaccggacgtcagcgggcacggcgacagcggcacccgctcccactacagcctcaccaagtgggcccgcgaggtcctcgccgtcgccgcagccgaaggccccgccgcgcggcccacgatcgtgggccacagcatgggcgggtgggtgacc…	927
MSMEG_0518	+	598612	599718	598636	79	598690	54	gtggccgacggcgagttcctgatcctggtcgggccttccggctgcggcaagagcacggcgctgcgaatgctggcgggcctcgacaaaccgacagcgggcgagatccggatcggcggtgccgtcgtcaaccatctgtcacccgggcagcgtgacatcgcgatggtgttccagaactacgcgctgtacccacacatgtcggtgtaccgcaacctggcctatgggctgcgccaaaggcgcactccacgcgccgaaatcgaccggcgcgtgcgggaaacggccgaactgctgcagatcaccgagttcctcgaccgcaagcccgggcaactgtccggcggacaacgtcaacgtgtagccatgggacgcgcgttggtgcgcgaaccgcaggcattcctgctcgac…	1029
MSMEG_0597	-	676060	674780	676018	43	676018	0	atggccggtgcactgacgctggagttggacggcctgacggtctcggtcaccaaccccgacaaggtgatcttccccgagtacgacgggcgtgcggccgtcaccaaactcgaccttgtcaactactaccgcgcggtggccgacggcgcgctgcgcggggtgttcggcaggccgatgatcctcaaacgcttcgtcaagggcatcgccaccgaggcgatattccagaagcgcgcgcctgagaaacgccccgacttcatcgaggtcgccgaactcaagtaccgctccggtacctcggccaaagaggccgtgctccgcaacaccgcaggtctcgcgtgggccgtgaacctcggatgtgtggacctcaacccgcatccggtgcgcgccgacgacctcgaccatccg…	1239
MSMEG_0628	-	710328	709441	710290	67	710262	28	gtgcacacccacttcatgccgaagaacgtcatggacaaggtctggcagtacttcgacagccagggcccgctgatcggccgggagtggccgatcacctaccgcgccgacgaacaacagcgcctggcgacgctgcgcgagttcggggtccgccggttctcgtcgctggtgtacccgcacaaaccggatatggccgcgtggctcaaccagtgggcgcgcgagttcgcgcgcaacacgccggactgcctctcgaccgcgacgttctaccccgaagagcaggccgggcgctacgtcgccgaggcgatcgacgcgggcacgcagatcttcaaggcgcacatccaggtcggcgcgtacgaccccaacgacccgttgctggacgaggtgtggggcatggtcgaggac…	822
MSMEG_0642	-	725070	724060	724936	136	724935	1	gtgctgttctgcctggccgctccgctgtggtctgaacacgtggcgcacaccttgcccaacgagaaccacatcaccgatcaggtgctcatcgacggcgtggaaacctacgtggtctcccccgacggcactcccatcggaccgggcctgcacggcagatatctcctcggggccgaccagaacggccgcgacgtgatggtgcggttgatgtacggcggccgcacgtcgatctacatcggtctgaccgccgcgctggtgaccaccgtgctcgccgtggtcatcggccttctggccggcttctaccgcggctggatcgacaccgtgctgtctcggatcatggacgtcatgtgggcgttcccggtgcttctgctgggcatcgcgctcggtaccgcgttggcgctc…	876
MSMEG_0644	+	726931	727503	727028	124	727054	26	atgaaacccacgcacttggtcgccgccagcgtcataagcgttgttatgtccgggtttttcgcggcgcctgccgtggcgaccccggccgaaggtgatgtcgagcggaccgatctggccgagggcaccacgacgacgccgatctggatcgtgaccgcgggtcagcccaccacgctcacggtgcagagtctcctgctgcaacccggtgccggcagcggttggcatgcgcatcccgggcccgagcactccgtcgtcaactcgggttcggtggtgctgcgcaccgcacccggatgcgcgccggtgacctacgggacggggcaatcggtgttcatcccggcaggcgtgccccacgaggtgtccaaccagggatccgaagaggccgaggtggtggtcacctacacc…	450
MSMEG_0650	+	732117	732869	732135	19	732135	0	gtgacagcgggcgcggcgccacggatcctcaagcatcaggtcgttcgtgccgaactggaccgcatgctcgacggtatgcgcatcggggatcccttccccgccgagcgggagatcgccgagcagttcgaggtggccagggagaccgtcaggcaggcgctgcgtgaactgctcatcgacggccgggtggagcggcgcggccgcacgaccgtggtggcccggcccaagatcagacaacccctcggcatgggctcctataccgaggcggccaaggcccagggattgagtgcgggccgcatcctggtcgcgtggagtgacctgaccgccgacgaggtgctcgccggcgtgctcggtgtcgacgtcggggcgccggtcctgcagttggagcgtgtgctcaccacc…	735
MSMEG_0688	-	772862	771588	772853	10	772853	0	gtgactacccaccagttgccgtggcagagcaccggggaacaccggaagccgcgcacgttcacccagtccacgaagctgcaggacgtcctgtacgagatccgtgggccggtacacgagcacgcctcacggctggaagctgaagggcatcgcatcctcaagctgaacatcggcaaccccgcgccgttcgggttcgaggcccccgacgtcatcatgcgggacatcatccaggccctgccgaccgcgcagggctattcagactccaagggaatcctcagcgcccggcgcgccgttttcacgcgctacgagctggtcgagggcttccccaagttcgacgtcgacgacgtctacctgggcaacggcgtctccgagctcatcaccatgacgctgcaggcgctgctg…	1266
MSMEG_0708	+	795587	796540	795761	211	795797	36	gtggtcgacgaactggagaaggccgaagcggagctgcgtgcggaggtgtcgggggtccgtgggatcgtgagcgtcggaatcctggacagtgtcaccgatctcgtggccgaggagttggtctccgatgtgcggcgcagatatccgaacgtgcggttgcgggtgttcacggcgttcgccgggcagttgcggagttggctgtacgacggcgagctggacgtcgctctgctgttcggagtgacggatcagacagcgttgaaaacgcttcccgtggcatcggaaaagctgtgggccgtcgcgccgaaagaggctgcgctgcaacccgacatcccagtcgggttcgacgagatcgcccggcacccgctgatcgtgccggtccgcggaaacgctcttcgctcactc…	744
MSMEG_0743	+	829538	830698	829550	13	829550	0	gtgagagatgtgctgggcacgctgtcagcggtctgggagtccggcggcacggccggcgtcgggaccgtggtgcgcacattccgctcggcgccgcgcccggccggtgcgtcgatggtggtcgcgcctgacggcaccgtgagcggttcggtgtccggcggctgcgtcgaaggcgcggtctacgacctcgcgaccgaggtggtcgccaccggcacgccggtgctgcagcgttacggcgtgagcgacgacgacgccttcgaggtcgggctcacgtgcggcggcatcctcgacgtgttcgtggaaccggtgtcgcagaagacttttccccagctcggtgcgatcagggacgatatcgaggcgcagcgtccggtcgcggtcgcgaccgtcatcacccatcccgac…	1149
MSMEG_0777	+	860554	861567	860557	4	860557	0	gtggctgaattgaagctaggttacaaggcatctgcggagcagtttgctcctcgcgagttggtcgagttggcggttttggccgagtcggcaggtatggacagtgcgactgtcagtgatcatttccagccgtggcgtcacgaaggtgggcatgcgccgttctcgctggcgtggatgaccgcggtgggcgagcgcaccaagaacctggtgctggggacgtcggtgctgacgccgacgttccggtacaacccggcggtgatcgcccaggcgttcgcgacgatgggatgtctgtatccggggcggatcttcctcggtgtgggcaccggtgaggcgctcaacgagatcgcgaccgggtatgccggcgagtggccggagttcaaggagcggttcgcgcggctacgc…	1011
MSMEG_0815	+	899192	900652	899387	196	899387	0	atggcgcgcaccccgctcggcccgaccacgagcggttctgtagctgtgcgacgtcggcccaaggaccgaaaagcccagatcgcacgggcttctgcggaggcgttcagcgcgctcggctatcacggcgtgagcatggaggccatcgcgtcgcgggtcgggatctccgcggccgcgctgtaccggcactactccagtaaatacgagctgttccgcgacgccgtgctcaatctcgggcagcaactcgtcgactgcaccgcattcgccgacaccgctgacgcacccgagaactccgaggatgcccgcgagcagttgcgccttctggccgctgcgctgaccgacacgtcgctggccaaccgggaatccggcggcctgtaccgctgggaggctcgttacctcaac…	1266
MSMEG_0899	-	986376	984361	986370	7	986370	0	gtggctgacgacgacccccatctctggctcgaagacatcaccggcgacgacgcgctggagtgggtgcgtgcccacaacgacccgacgctcgaagcactgggcggtgaacgtttcgagacgatccgcggcgagttgctggaggtcctcgacaccgacgcgcgtatcccgtacgtgcggcgccgcggcgagtacctctacaacttctggcgcgacgaggccaaccccaagggcgtgtggcggcgcacgacgttggagagctatcgcaccgacgaaccggaatgggacgtcatcatcgacgtcgacgaactggcgcgcgaagacggtgagaactgggtgtggtccggtgcggaggtcatcgaacccgagtacaccctggcgttgatcagcctgtcgcgcggc…	2010
MSMEG_0924	-	1007163	1006363	1007160	4	1007160	0	atgcggatcgctctcgcccagatcaccaccggtacggacccgtcgtcgaatctggagctggtcgagtcctgcacccggcgcgctgccgacgacggcgcgcgactggtgctgttccccgaggccacgatgtgccggttcggggtgccgctgggcccggtggcccaaccgctcgacgggccgtgggcgcgcgccgtgcgcgacatcgcagcgcgtgccggtgtggtggtggtcgcgggcatgttctcgccgagcgacgacggccgcgtcaccaacacgctgatcgccgcgggcgcgggcgtggacacccactaccacaagatccacctgtacgacgcgttcggtttcaccgaatcacgcaccgtcgcaccgggtttcacgccgacgacgatcaccgtcgac…	798
MSMEG_0969	+	1042040	1043395	1042046	7	1042046	0	atgcgtgtcgaccaaacatgcggatccgaggagcacagccccgcctcgacccagcgctcggcccaacttttcgccgatgcctgcgcggtcatccccggcggcgtcaactctcccgtccgcgccttcaactcggtgggaggcacccccaggttcatcacgtcggccggcggctactggctgaccgacgccgacggcaaccgctacatcgacctggtgtgctcgtggggtccgatgctgctcggccacgcccaccccgcggtcgtcgaggccgtgcgcaaggtcgccgagcacggcctgagcttcggcgcgccgacgccctcggagaccgaactcgccgccgagatcatcgaccgtgtcgcgcccgtcgagatgatgcggttcgtcaactcgggcaccgag…	1350
MSMEG_1001	+	1071264	1072121	1071288	25	1071288	0	gtggtcgacgaacagttgttctgcgggatcgagttggcccggcgtatcgaacgtgccgaggcgcaattgatcacggccgccaccgaggccacacgcggccgcggcgccgagggactcgtcctgccggtggccggcggcttcgcctgcttcgccgaaccaggttcgcccatgaacaaagtggtgggcctcggtttcaagggcgtcccggacgaatcggttctcgggcgggtggagcgtgccctcgcggcgcgtgggtcggcgacccaggtcgagctgtccaatttggcagatcccgaaatcgccgcattgttgaccggtcgcggctatcggctggaggggttcgagaacgtcctcggccgacgcgtcacgggcgagacctccggcccgcccgccggggtc…	834
MSMEG_1006	+	1075656	1076717	1075746	103	1075758	12	gtggaacccctgaccggcggcacgcagaacatcgtcgtgcgcgtccacgtcgacggacgcccgatggtgctgcggcgcccgccggcccatccgcggcccacgagcgacaagaccatgctgcgcgagatcgcggtgctgcgcaccctggccggttccggtgtgccacatcccgggttcatcgcgggttgcgccgatctggacgtgctgggcgtggtgttctacctcatggaggaggtggtcgggttcaacccgggcaacgaggtcgcccccgcctaccaacgcgccgacatgcgccacgcggtgggcctgtcctacgccgcgagcctcgccggcctgggcaacgcggggtgggagaacagcgaactcgccgcgctgcggcgtccgggatcctttctcgca…	960
MSMEG_1078	-	1142866	1142177	1142857	10	1142857	0	atggtcaaggcggtgttgttcgacttttcggggacgttgttccgcctcgaggaagacgagagctggttcgaggggatgacggtcgacgaacgggaggtcgacggccacgtgcaggccgagctcatgcgcaggctcacggccccgacggggcgttcggtgcagatgagcgacgagcagtaccacgcctgggtgaaccgggacctggcgccgcatctgcaccgcgaggcgtatctgcatgtgctgcgcgagtccgggcttgccgacccacacgccgagagcctctacggacgcgtgatcgacccggacagctggacggcctatccggacaccgccaccgtgctgaaaagccttaagcagcaagacatcaagaccgccgtggtgtccaacatcgccttcgac…	681
MSMEG_1108	+	1171579	1172457	1171639	61	1171639	0	gtgaacttggcttacgacgaacgaggtaaaggcgaagcggttctgttcatcgccggccgcggtggggcaggccgcacctggcatctcaaccaggtaccggagttccagcgcgccgggtaccgcgtcatcacgttcgacaaccgcggggtgggcgccaccgagaacgccgagggtttcggcaccgagcagatggtcgccgacaccgccgcgctcatcgagaagctcgacgccgcgccggcacgcctggtgggggtgtcgatgggatcgttcatcgcgcaggagctcatggtggcccggcccgaactggtgcactcggcggcgttgatggccacgcgcggccgccacgaccacgcccgcgagttcttccgcaaggccgagctggacctgtcgcagtccggt…	819
MSMEG_1109	+	1172457	1174100	1172460	4	1172460	0	gtgaacccatcgacgacacaggcccgcatagtcgtcgacgaactcattcgcggcggtgtccgcgacgtggtcctgtgccccggctcacgtaacgcaccgctggcgtttgcgttgtccgacgccgaccgggccggccggatccggctgcacgtgcgcatcgacgagcgcaccgccggctacctggcgatcggcctcgcggtggccgaacgcgccccggtgtgcatcgcgatgacctcggggaccgcggtggccaacctgggtccggcggtcgtggaggccaactacgcgcgggttccgctgatcgtgctgagcgccaaccgtccctacgagatgctcggcacgggcgccaaccagaccttcgagcagctcggctacttcggcacccaggtccgcgcggcc…	1641
MSMEG_1150	+	1213041	1213862	1213215	241	1213281	66	gtggcgggcccggtggtgcgcgactatctgagcacgctggtgggcaactggatgaaggccggccagaagatggtcgccgacagcttcggcgaggggaactatcagatcttccggcacggcgatgcgctgtcggtggtgttccgcgagacctaccacgccgacggaccggacttcaacaacgcctatcgcactttcactttcgacatggccgagggccggcgccttcagttggccgatctcatgaagccgggtgtggatccgttgaccgcgatcccgccgctggcgcagccgttcatcgtgcaggcactcgaccaggcgccacccccgcaccagccgggcacctacccgttcgtgttcgatcgctggttacccgacaaggtgtactccggcgcctacaag…	582
MSMEG_1178	+	1238701	1239618	1238703	10	1238710	7	atggaggtgacgtcagccatggaccgggggctcgatgagggtgcgatcccggaatttgtggacggcgaacccaccgacgtgcggcgctggctggagatggtgatcaaccggcgccggctgtcgcccgcacatcgtcgtgtggcgcggtatctgctcgaccaccccgaacaggctgccgccctgacggccgaggacctgggtaaacgctccggggtcagccaggcgtccgtgacccggttcgcgatggaactgggcttccgcgggtatcccgagatgcgcgccgagctgggcaaccagatcgccgcgcaggccaagggtgttcccaacggtctggtggccaacgtgctcgaacgcaccgtcgccaaggatgtcgccaacatcgagggcctggtgtcgagc…	909
MSMEG_1203	-	1274296	1273412	1274224	142	1274155	69	atgacactcgaacaggcgcagatggccaagatcgacctcgcactggaccagctcgccctgcaaccgggaatgacgctgctcgacatcggttgcggctggggcgcgttgatgaaacgcgcgatcgagaagtacgacgtcgacgtcatcggcctcaccctgagcaagaaccagtacgcgttctgccaacagcttctggatcagatcgacacgcggcggtcacacttcgtgtgcctgcagggctgggagcagttcgacgcaccggtcgaccgaatcgtgagcatcgaggcgttcgaggcgttcgggaagtcgaggtacaaggcgtttttcgacaccacctaccgggtgatgcccgacgacgggcgcatggtgatcgagacgatcttcacccatcccatcaac…	744
MSMEG_1243	+	1315709	1316782	1315871	184	1315892	21	ttggctaccaaggtcatcgcacgacggccacatccagaccgtccgcgaacttctgtatacacaccgacgcgaatcggcagagcactccttgacgacgaggtagggctagacccgtacctggaggacaccgcgaccctgtggatattgcactggcatgccatatccgcgacgacgattctgcccatctggcggctgaccttcaacgacttcggagcgctggagttcactgacgctgatttgctcagttattgcgtggaagaggtcgctgccaccacgtggtcacagccgatgaaaagtagtgttcagaaggatgtcgactgcctgttgcgtatgtattcacggcgtgagacgcagggacggcagacactcgatgacttgctggactccccgtttcgggaa…	891
MSMEG_1244	+	1316779	1320237	1317573	829	1317607	34	ttggttcaggacccagcgtttcgttccgcggccgataggtgggtttctgacaatcgcgccacactagaagaccagggactgcgtgacgtcgccgacgatgcagcggcggcgatgccgcttcatcctctcgcactctcagttctgccagagctgtgcagccgatacggccagaatgagcgcacgctgttttcgtttgtaaccggtgccgagccggcggcccttccacgctatctcgctgagactgaatgggatccgaagaaaccgcttcctctgatcggcgtcgaccggctgtacgactacttcctcgaatcatcgaggaacatgatcggcgtggccgacggtgtcagccgctggatggaaatcgaaacccggatacgtgacagcgctggcctcagcttc…	2631
MSMEG_1254	+	1337844	1342847	1338902	1177	1339020	118	gtgatgcgaaggacacttgcagcaggacctcagacgttcgatcgtgttgcagccgctacgttcggcagcgcacccgaagccgcagacggacttgcagccatggtggagctcgccagcacgcttcgggaagcggacggcacgacaccgttgtcggcgcgctaccacctgttcctcagggcaaccgagggtgcattcacctgcctgtcgtcgagggggccacatgtccatctcgcgaggcatctcatctgcccggactgcgacgcgccggcgttcgaaattggctcctgcaaaagatgcggcgccgtgcacatctacggcacacctacgcaggagaacgggagcctctacctccgaccacgtaaggctggcggcagaggaacttggtttgtgttgggggat…	3828
MSMEG_1285	-	1375634	1373229	1375625	10	1375625	0	gtgaccgacgccgtggcccgcatcctggccgaacagggacccctgcacaccgacgagatcgagcgtttgctccaggcaagcggcgagccggtgccggagcctgttgttgatgaactgtccatgcctgtcgggatgctggtcgacgaccgctgggtgtggttgcccaccgtactggacggtcgggtgttcacacaccgcctcagcgcccacgaggtggcccacgacatgctcgacgcggccgtcgacctcgaccccgtcagtgatctgttccatcttgacgagtacctgcgcctggccgatggctcaccggtgagcttcgctgttgcggactacgacgacgagttgctggaggaccgcggcatcccactggagttggccggtgagtcgggcgtggtgcta…	2397
MSMEG_1328	-	1428596	1425333	1428591	7	1428590	1	atggcactgcacctgcatcgggccgaacgcaccgatctgctcgctgatggactcgcggcgctgctgtcggatcccctgcccgatccgttcgcgaccgaactggtgctggtccctgccaagggcgtcgaacgctggctgagccagcggttgtccaaccgtctcggggtgtgcgcggcggtcgagttccgcaacccgcgctcgctcatcgccgagctcaccggaaccgccgacgacgatccgtggtcacccgacgcgatggtgtggccgctgctcggcgtgatcgacgagagcctcgacgagccgtggtgcgcgacgctcgcgacgcacctcggccacttcgagatgggcgaggagtacgagctgcgccagggccgccgctacgcggtcgcgcgacggctg…	3258
MSMEG_1384	-	1487475	1487074	1487409	67	1487409	0	atgacaccgaacaccgccgtcgacaccaccactctcgaactcgaccacgagcccgtgccggccgaacaggcagtcagcggagcaccgcagaccgcggccgtcgcgctcgacgagttcggcggcatggaggtcggcgtgtgggagatgacgccgggggtgatgaccgacgtcgaggccgacgaggtgttcgtcgtcgtcgcgggttcaggttcggtcgagttcgccgacggcagccccacgctgcacctgcgccccggcagcgtctgccgactcaaggccggcaccagcaccgtgtggaccgtcaccgagacgctgcgcaaggtctacctcgcctga	336
MSMEG_1400	+	1499217	1501323	1499469	367	1499583	114	gtggcggcaggccgacaagtacgacgtgccgcgtatctgcttcgtcaacaagatggacaagctcggcgcggacttctacttcaccgtgcgcaccatcgaggagcgcctcggtgccaagccgctggtgatccagctgccgatcggtgccgagaacgacttcatcggcatcatcgacctggtcgagatgaaggccaaggtgtggcgcggcgagaccgccctcggtgagaagtacgaggtcgaggacatccccgcggacctcgccgacaaggccgaggagtaccgcaccaagctgctcgagaccgtcgccgagagcgacgaggcactgctggagaagtacttcggtggcgaggagctctcggtcgacgagatcaagggcgcgatccgcaagctgacggtcaa…	1741
MSMEG_1436	+	1537596	1538249	1537655	76	1537671	16	gtgaccgtcgtcaaggccggtccgaacgtggtgacccgtatccgtaccaccgagcgtgacggctacagcgccgtgcagctcgcctacggcgagatcagcccccgcaaggtgatcaagcccgtcgcgggccagttcgccgccgcgggtgtgaacccgcgtcgccacgtcgccgagctgcgtctcgacgacgaggccgctgtcgccgagtacgaggtcggccaggaactgaccgctgagatcttcagcgacggtgcctacgtcgacgtgaccggcaccagcaagggcaagggcttcgccggcaccatgaagcgccacggcttccgtggccagggcgccgcgcacggtgcccaggccgtgcaccgccgtcccggctccatcggtggctgcgccacccccggc…	579
MSMEG_1439	+	1539223	1540059	1539283	190	1539412	129	gtgatcgacttccgtcgccacgacaaggacggcgtcaacgccaaggtcgcgcacatcgagtacgacccgaaccgcaccgcgaacatcgcgctgctgcactacctggacggcgagaagcgctacatcatcgcgccgcagggcctcaagcagggcgacgtgatcgagtcgggcgccaacgccgacatcaagcccggcaacaacctgccgctgcgcaacatccccgccggtaccgtcatccacgctgtggaactgcggcccggtggcggtgcgaagctggcccgctcggccggtgtcagcatccagctgctgggtaaggagggcacctacgccgcgctgcgtatgccctcgggtgagatccgtcgcgtcgacgtgcgctgccgcgccaccgtcggcgaggtc…	648
MSMEG_1475	-	1567187	1566207	1567133	55	1567133	0	gtgaccttctcgatctcgatcccacagttcgacaccggccggttcgacgcctccggcgtcaagaactacctcacccgcgccgaggagctcgggttcgaaggcgggtggaccctggagcagaccgtcggccacgcgccgctcatcgcgcccctggaattgctgtcgtacgcggcggcggtcaccacgcggctgcgcctgggcgtcgcggtcctggtgacctcgctgcacgaccctctgcagctggcatcgtcgatcacggccgtcgatcggctgagccacgggcggctggatgtcggtgtcgcccccggtggcgggtcgcgtcagttccgcgcgttcggtgtcgacccgtcgacgttcatcgccaacttcaccgagggtctggctctcatgaaggccgcg…	927
MSMEG_1506	-	1598429	1597761	1598372	58	1598372	0	gtgggcagacccaatcggcaggcgcagcggcgcgaggagatcctcgacgccgccatcgccctgatcgagcgacacgacctcgccacgctgcgcatcgccgacgtggccgccgagctcggcctgacccccaacgccgtgcgctactacttcaaggagatggaccagctgctctccgagctggcacagcgttccgatacgcggttctacgacgaccgtctcgcggtcgtggagcgcatcgacgatccgtgcgcccagctcgccctgaccatcggcgccgggctgccgaccgggccggaggacgccgaatggcgcgcgatctggcgcgctgtgctggccgccgggttcgagctggaccaacgtcgcgacgtccagcacatctaccaccgtcaggtggggctg…	612
MSMEG_1528	-	1617769	1617095	1617767	67	1617703	64	atgctcgccgcaccccttgcggcgcacgcacccaccggcgcgctcggtgccgcgcgggctgccgactgtccggatatcgaggtcgtcttcgcccgtggcaccgacgagtcgccgggcatcgggcgtatcggcaacgcgttcgtgcaagcgttgcgcggcaaggtcggtgggcgatcggtgggcacctacgcggtgaactacccggccagctacgacttcctggccgcagccgacggcgccaacgacgcgagtggccacgtgcagtggatggtcaacaactgcccgaacacgcggctggtgctgggcggctactcgcagggtgccgccgtgatcgacgtgatcgcggccgtgccgttcccggcgatcggcttcaatgccccgctgccggccaacgttccc…	609
MSMEG_1549	+	1639029	1640899	1639050	82	1639110	60	gtgcggttcctcggcgcggcgctgaccgcgacgaccgggatcaagggcacacccaagaacgtcgacggcgtcgcggccgcggtgacgcgcgctctcgccgaggccgggatcgcgcccgccgaactcgacgtcgtcctgctcaacgaggccaccccggtgatcagcgggctcgcgatggagaccatcaccgagaccatcatcaccgagtcgacgatgatcgggcacgatccgcgcacccccggcggtcgcggactcggcgtcgggacccggtcgcgttcgacgcgctgcccgaagccgatccgggtgccgggttcgacgcgggggtgatcgtcgtcgtcccgaaaggcgtcgacttcgaggccgccgcgcacacgatcaacgcggccacacgccgcggtg…	1790
MSMEG_1568	+	1657467	1659353	1657473	49	1657515	42	gtggtcgacgcgctgcgccggatggagtaccgcggatacgactccgcaggtatcgccctgatcgacggcaacggcgggttgacggtccgccgccgcgccggacggctggccaacctggaggccacgctcgccgagaccgacagcaacgacggtgacggcctgggcggcagcaccggcctgggccacacccgctgggccacccacggcaggcccaccgaccgcaacgcacacccgcaccgcgacgccgcgggcaagatcgccgtcgtccacaacggcatcatcgagaacttcgcgcccctgcgcgccgaactggaggccgcgggcgtcgagttcgccagcgacaccgacaccgaggtcgccgtgcacctggtggcccgccagtacacccagggcgacact…	1839
MSMEG_1586	-	1675408	1674284	1675403	19	1675390	13	ttggtgcccggttttgtccgggccgccaccggcgccgtgatcgcggcgatcacgttcgtcgcggcgtctgcgtgtgcaacggcacccgccgcccctccgattgccgcgcaactcgacgatgcggtcgggaaagtcatggcggacctgtcgatccccggggccgttgtcggtttctgggggcctgacgtcacctatgttcgggcattcggcgtcgccgacaccgcgacccgagcccccatgcaggccgacatgtacacacggatcggcagtctgacaaagactttcaccatcaccgcgctgctgacactgatcgatcagggcaaggcgggactcgacgacccgatctcgatgtacgtcgcggacgtgccgtcgggcgacacgatcacgttgcgtcacctg…	1107
MSMEG_1676	+	1768749	1769849	1768761	13	1768761	0	atgagtacgccgctgagtttggagaagatcaccaacgcccccaaggccctgctacacgaccatctcgacggcgggctgcgcccggccaccgtgctcgacctggccgggcaggtgggctacgacaaccttcccgccaccgacgccgatgaactggcgacgttcttccgcacggccgcgcacagcggctcgctggtgcggtacctggaaccgttcgcgcacaccgtcggcgtcatgcagacacccgaggcgctgcaccgggtcgcgttcgagtgcgtggaagatctcgcggccgacaacgtcgtgtacgccgaggtcaggttcgcccccgaactgcacatcgacggcgggctgtcgctcgatgacgtggtcgacgcggtgctggcgggtttcgccgacggt…	1089
MSMEG_1763	+	1854610	1855083	1854619	10	1854619	0	atgggcgaaccggacgaacagtcgttggatgggatcgaccggattctggtccgcgaactcgtggcagatgggcgggcgactctggcgcacctcgcggcggccgccgggctctcggtgtcggcagtgcaggcccgcgtgcgacgtctggaatcccgcggtgtggtgaccgggtacgcggcgcggatcaaccccgaagcgctgggcaacatgctttcggcgttcgtcgccatcactcctctcgatccgtcccaacccgatgatgcgcctgcccggctggagcacatccccgaaatcgagtcgtgccattcggtggcgggcgacgagagctacgtccttcaggtccgggtggcctcggcgcgtgctctggaggacctgctgcagcgcatcaggaccgcggcg…	465
MSMEG_1798	-	1879104	1877776	1879095	43	1879062	33	gtgatcggcaccgcactcgagtggtacgacttcatcttgtacggcacggcgagcgccctggtgttcgcgactgtgtttttcccagaagaggaccccgccctcgcaacgctcgcggcgttcgccaccttcggcgtcggattcctcgcgcgtccactcggcgccctcgtcttcgggcagttgggcgatcgcatcggccgcaagaaggtactgatcctcaccctcgtgatcatgggtgtcgcgagcgcgctgatgggtgtgttgcccggctacgccaccgtcggggcgagtgcgccggtattcctggtggtgttgcgactcgtccaaggcttcgccgccggcgcggagtatgccggcgccggaaccatggcggtcgagttcgcaccaccgaaacgcaaggga…	1287
MSMEG_1825	+	1900308	1901291	1900401	94	1900401	0	atggcgcaacggatagtcatcaccggggcaggcggcatggtcgggcgcgttttggctgatcaggcggctgccaaggggcacacggtgctcgccctgacgtcctcgcagtgtgacatcaccgacgaggatgcggtgcggcgattcgtcgcgaacggtgacgtggtgatcaactgcgcggcatatacgcaagtcgacaaggccgaggacgagcccgagcgggcccacgcggtcaacgctgtgggccccggcaacctcgcgaaggcctgcgcggcggtcgacgcgggcctgatccacatctccaccgactatgtattcggtgccgttgaccgcgacaccccgtacgaggtcgacgacgagaccgggcccgtcaacatctacggccgcaccaagctggccggc…	891
MSMEG_1837	-	1913127	1911718	1913104	25	1913103	1	atgagtacgactctggaacattcctccacccatgcgatcgtgatcggcggcagtgtcgcgggtctgtgcgcggcccgggtgctgtccgaccacttcgaccgtgtgacggtctacgagcgcgatgagctgcccaccgaaccggtgaaccgcagtgcggtaccgcagggacagcacgtgcatctgctcatggccagaggcgcacaggaacttgaggccatcttccccggcatgctcgacgacatggcccgcgccggggtgcccgtggtgcagaaccagccggagtccatccacttcaccgcgggcggtcacctcctcggcaccggtcagaccctcgaatccaatttcaccgcatacgtccccacgcgcggcaggctcgagtggcagatccgcgagcgtgtg…	1386
MSMEG_1842	+	1916396	1917121	1916498	103	1916498	0	gtgagtcgtccccgcgccaagcagcgcatgccgtacgcagaggcgtcgcgcgtgctgctgcgcgattcgatcctggacggcatgcgcgatctgctgctcacccgggactggtcggcgatcacgctgtcgcacgtggcgcaggccgcgggggtcagcaggcagacgatctacaacgagttcggctcgcggcagggcctggccgagggctacgccatgcgtctggccgaccgcctggtcgacgcggtcgacgacgcgatcaacaacaacgtcggcgacgtgtacgcggccttcctggaaggctttcgtgcgttcttcgccgagtcggcggccgacccgctggtgatctcactgctcaccggcgcggcgaagcccgacctgctgcagatcatcaccatcggc…	624
MSMEG_1894	-	1974519	1973653	1974510	10	1974510	0	atggcacaggcaccgttgtccggcaagaccatgttcatctcgggcgcgagccgcggtatcgggctggcgatcgccaagcgggccgccgccgacggcgccaacatcgcgctgatcgccaagaccgccgaaccgcaccccaagcttgaaggcaccatctacaccgccgccgaagagatcgaggacgccggcggccaggccctgcccatcgtgggcgacgtgcgtgacggcgactcggtggccgcggcggtgaccaaggccgtcgaacagttcggtggcatcgacatctgcgtcaacaacgcatcggcgatcaatctcggctccatcgaggaggtgccgctcaagcggttcgatctgatgaacggtatccagatccgcggcacctacgcggtgtcgcaggcc…	858
MSMEG_1910	+	1993927	1995030	1994102	193	1994119	17	gtgatcgaacagtacttcgcgccggccctgatcggtctgacgctcaccgagcgcgaggtcgcacacacgcggatggcccgcaccgtcggcaatcccaccgccaaggcggccatcgacatggccatgtgggacgcgctcggacagtcgctgcggctgtcggtcagcgagatgctcggcggttacaccgatcggatgcgcgtgagccacatgctcggattcgacgatccggtgaaaatggtcgccgaggccgagcgcatccgcgagacctacgggatcaacaccttcaaggtgaaggtgggccggcggccggtacaactcgacaccgccgtggtgcgtgcgctgcgtgagcgattcggcgacgcgatcgaactctacgtcgacggcaaccgcggatggtcg…	912
MSMEG_1958	+	2035981	2037018	2035990	10	2035990	0	gtgaacaggcggattttgacgctgctggttgcgttggtgccggtcgtggcgttcggcgtgctgctgtcggtggtgcaggtgcccttcgtttccctgggccccggtccgacgttcaacaccctcggcgagatcgacggcaaacaggtcgtcgacatcgaggggcccgatgcgacggtccaccccacgtcggggcatctcaacatgaccacggtgtcccagcgcgacggcctgaccctgggccaggcgatcacgctgtggatgtccggccgcgaacagctcgtgccgcgcgacctggtgtacccgccggacaagtcgaaggacgagatcgacgaggcgaacaccgccgatttcaagaactccgaggacagtgccgagtacgccgcgctgtcctttctcaag…	1029
MSMEG_1967	+	2048646	2049275	2048661	16	2048661	0	gtgccgtctcacgaaggtcagtcaccgcggcgccgcactacaccgcgcaagggcgacctccgcgaagcggcgatcctggacgccgcggaacggcaactgtccgatcgcggagctgaacgcattacggtcgagacgatcgccaccgcggccggcatcactcgcggtgcgctgtacttctacttcgcgtcgaagaacgatgttttggccgcattggtgcaacggacggcagacgccgtcgttgccgccatcgagaacgccgaccagaccgcccccgaagatccgcgcgaagcattgcggcagggactcgaccggaccgcagaggcgtggggcgagcacggggccgtcatgcgggcagcggtcgagttgtcgcccagcgtgcccctgatagagacctgctgg…	615
MSMEG_2076	-	2153850	2153254	2153841	10	2153841	0	gtgcccacccgtcacgagatcacccggcaccacgatcccgatcccgtcgagagcccgtgggtcgacggacctccaccggacgaacccgtcgcgatcgtcgcccccgacccgcggtggccggcccgttaccgccgcctcgccgagcagatccgcgcagcactggggcccgtggtcctcgatctggaccatgtggggtcgacgtcggtgcccggactggccgccaaggacgtcatcgacatcgatctcacggtcggggatccgcgcgacgagtcggcatacgttccggcactgcagaatctgggttaccgcctgacggtgcgtgagcccggctggcatcaacaccgctgcctgcgcctcgacgtgccgcgagccaacctgcacgtgttcggacccgactgc…	588
MSMEG_2146	+	2217440	2221084	2217843	541	2217980	137	ttggcgctggccggtgtggccaccctcggagtgatgggtggccgattgctcgccaacggcattgccgatggtctgcagacactgcaggtgcaggacctcatcgcaacgcgaatgggcctcgatggcgcgaccatgaaccggttcggcaacgcggccggacaggcttacgccaatgggtggggccagtcgctcgaggacaacctgcggtccctgcagttcggtgtccagtcggggctcatcggcccagacgtcaacgaggctgacgcgcagaagttcatcgagcgcatccaggcgacatccggggtgctcgaagaggacccgcagcaaattgctcgtggtgttcgcaacttcgtgaagacgggcctggtgagcgattacgagcaggcgttcgacctgatc…	3105
MSMEG_2163	+	2238574	2240016	2238924	388	2238961	37	gtgccgctcgacgccacggcggcgggtgcgggcaaggtcaccttcaccaaacgtgtccccgtcggggtcgtggccgcgatcgcgccgttcaacttcccgctcaacctcgtggtgcacaaggtcgcacccgcacttgcggtgggatgcccggttgtcctcaaacccgcgacccagacaccgttgtcggccctgctgctcgccgaggtgttccatgaggccggacttccggcggggtggctcaacgtcgtctgcggatcaggagcggaggtcggcggggcgctcgccacgcatcccgatgtcgcgtacgtgacgttcaccgggtcgccccaggtgggctggggcatcgccgaggctgcgcccaagaagaaggtccgcctggaactagggtccaacgcgccg…	1056
MSMEG_2249	+	2329816	2330946	2329887	88	2329903	16	atgagcgaacacgcactcgatgaactgggctactacctgctggccggcgcgggcggcgagggaccggccacgctgatggacgaggcacgccgcggcgaggaactcggtttcggcaccgcgttcatctcggaacgatggaacgtcaaggaggcgtcgtcgctggtcggcgcggcatgcgcggtgaccacccgcatgcagatcgccacggccgcaaccaaccacaacacgcggcatccgctgatcaccggatcgtgggcgaccaccatgcaccggctctcgggcggccggttcacgctcggcatcggccgtggcatcgccgcgatgtacggcgctttcgggataccgtcggtcaccaccgcgcagatggaggacttcgcgcaggtcatgcgccggctgtgg…	1044
MSMEG_2263	+	2346098	2347705	2346399	394	2346491	92	gtgcgccggttcgcaccctacgtcggcacgagttaccagccgggcgtggtgctttcggccaaaccggttgaggtctacgcgatcttcggagggcagtggccgcattcgagtttcatggtgcccggcggtgtgatgagcgcgccgacgctgtccgacgtcacacgtgccatcgcgatcctggagcattggaacgacaactggctcgagaagcagtggctgggctgctcggtcgaccgctggctggagaacaagacctggaacgacgtgctggcctgggtcgacgagaacgaatcccagtacaacagcgactgcgggttcttcatccggtactgcctggacgtcggcctggacaagtacggccagggcgtgggcaactacctggccaccgggacgtatttc…	1215
MSMEG_2315	+	2396241	2397821	2396555	328	2396568	13	gtgctgcgcctgccggcggtcctcgccaccgcggcggcgatcgtgatcagcgcccagatcgcccgcgaattcggaggtgggcgaggtgcgcagctgctcgccgccggcggatacgccacgtcaccgtttctgctggtccaaggcggacagctggccaccaactcgttcgacatcccgctgtgggtgttgatcacctggctgctggtgcggtgggcacgcacccgcgacgaccgcctgctgctgtgggccgctgtcgccaccgcgtttgccctgcagatcaagtggcttgtccccatcctgtggatctgcgtcgggttgagcgtcctgctggtggggccacgagagttgttgcgccgcagattcttgtgggtcggtgctgccggcgccgcgctcaccacg…	1254
MSMEG_2316	-	2399389	2397867	2399317	73	2399317	0	gtgacccgtgtgattcgcttcaacgccttcgacatgaactgtgtcgcccatcaatcccccggcctgtggcggcatcccgaagaccagtcctggcggtacaaggacctcacctactggacagaactcgcaaagctgttggagcgcggccgattcgacggcctgttcatcgccgacgtgctcggtacctacgacgtgtacggcggcagcgacgaggccgcgatccgtcacgccgcgcaggtcccggtgaacgacccgatgctgctggtgtccgggatggcgctggtcaccgagcatctcgggttcggcatcaccaccggaaccggtttcgagcatccctatccgttcgcgcgacggatgtccacgctcgaccatctgacgggcggccgcatcggctggaac…	1451
MSMEG_2391	-	2475352	2473142	2475340	13	2475340	0	gtgagcgaagcgaccgaagcagagcctgccaatcgcaccgatgagcccctcgcgcaggacggaaccgcgcgcccggccgcctcgggacaggcggtcgcgacgcctgccgcgccgcccgcggcaacctcgccgaccgtcgacaacacgctgcccgaagaccgctacctcaaccgcgagctgagctggctcgacttcaacgcgcgcgtgctcgcgctcgcggccgacccgtcgctgccgctgttggagcgcgcgaaattccttgcgatcttcgcctccaacctcgacgagttctacatggtccgcgtcgccggtctcaaacgccgcgacgagatgggtctgtcggtgcgctcggcggacggcttgtccccacgtgagcagttgcgccgcatcaacgaacgc…	2199
MSMEG_2496	+	2581723	2582772	2581744	22	2581744	0	gtgccgacacccaatcagtccggtgcggccggtggccgtgcggtccgcgatcgacgtccggccgtcgcggttctctgcgcgcaggagtccgatcgtccgcccgggcttgaggcgctcgacgtcgaattccgttactgcaccgccgacaccctcgccgaggccgtgcgcggtgcacgcgcgatgctgttgtgggacttcttctccaaagccgttcgcgacgtgtggtccgcagccggttccgtggagtggatccacgtcaccgcggcgggcgtcgacacgctgctcttcgatgaactgcgcgactccgatgtcgtcgtgacgaacgcccacggggtgttcgatcgacccatcgccgagtatgtcctgggagcggtgatcgcgcacgccaaggacacccgc…	1029
MSMEG_2580	+	2662456	2663622	2662605	205	2662660	55	gtgcgtgtggcgtgcccgcgtcaggaggacgccgacgcgctggccgagatcgcgcggcacagccagatcccggtgatcgccgacatccacttccagcccaagtacatcttcgccgcgatcgacgcgggctgtgcggcggtgcgcgtgaaccccggcaacatcaaggagttcgacggccgggtcaaagaggtcgccaaggccgccggggatgcgggcatcccgatccgcatcggcgtcaacgcggggtcgctcgacaagcggttcctggagaagtacggcaaggccacacccgaggcgctcgtcgagtcggcgctgtgggaggcgtcgttgttcgaggagcacggcttcggcgacatcaagatcagcgtcaagcacaacgacccggtgatcatggtcgcg…	963
MSMEG_2616	+	2697091	2697684	2697219	142	2697232	13	gtgttccagttcgtcaagagcgcgaagtggaaggtcggcgaggaggcggtgttccgcgaactcggcaggctccacgacgagcacggcgcaggcgggccggtcgaatggcacaagatgggctccggctggtcgtggacccgcaaacacggcagcgacgacgaccacgccgccgcggccgccgacggctgggccgagatcaaacgacgactcgccgccgagcagcatgatttctacgtcctcgacgagttcacctatccgctcaagtggggctgggtcgacgtcgacgacgtggtttccacgctcacggagcggccgggcaggcagcatgtcgtgatcaccggccgtgacgcgccgcaggcactgatcgacgcggctgatctggtcaccgagatgaccaag…	453
MSMEG_2626	+	2707322	2707672	2707324	64	2707385	61	gtgcggacatgtatcggctgccggaagcgagagttggccgccgacttgcttcgtacggtcgcggtgcgggacgggaacgggaactactccgtttcggtcgacacctcggcaagcatgcccgggcggggtgcctggttgcaccccgatccgaagtgtgcagagctggcagttcggcggcgggccttcgcacgagcgttgcgaatcgccggttcaccggatacgtctggggtgaacgagtatttcgagagcctcggaacgcccgaacaccgcggcatagagaacaggtag	288
MSMEG_2634	-	2715989	2714946	2715794	262	2715728	66	gtgcaggccgtcgggtccgatcaggtggacttcggctgggccgacacccctgcggtgctgaccaacatcgacaagggcgtgaaggtcaagagcaccggcgtgttcctccagaccacgccgtcggccgtgcaggtgttcgccgattcggggatcgacacaccccaggatctggtgggacgcaccatcgcggtgtccgcgggggacgcccccaccaccacgttcccgatctacctcgacaaggtgggggtgcccgaggaccaggtcacccagcagagcctggacgccgcgggcaagatgtcggcgatgatgtcgggtcgcgtcgacggcctgatcggattcgcgcacgaccaggggccgaccatcgccaacaagagcgggcgtgaggtgaagtacctcagg…	783
MSMEG_2637	+	2718150	2719415	2718159	58	2718207	48	gtgcaggtcaatcgaccgcgtttgccggcgtcgccggccgatcagataaggcatctctcgatgacgactcgtaccctgcgcattgccatgaacggcgtgacgggccgcatgggctaccgccagcaccttcttcgctccatcctgccgctccgcgaatccggactgaccgccgacgacggttcgcgcgtcgcggtcgagccgatcctcgtgggtcgcagcgccgacaaactcgccgacatggccgccgagcacggtatcgagcactggaccaccgacgtcgcgtcggtgatcgccgatccgagtgtcgaggtgtacttcgacgcgcaggtgacctcgcgtcgcttcgaggcgctgacggccgcgatcaaggcgggcaagcacgtctacaccgagaaaccc…	1209
MSMEG_2682	+	2759690	2760487	2759696	10	2759699	3	atgggaggccaccagacgcagatcacacagctcgccggcgcgacgccgggattgctggcccgcgaactggagacgccttcacgcgtcgacgagatcaccgatcgcctggtcacggccatcgcgatcggggagtacctgcccggcgcgcggttgccgtccgagcgtgagctcgcgtcctcgctgcgggtgggccgcatgaccgtgcgtgcggcgctcgcgcggctggtcgacctggggctcgtggagaccaagagtgcgggtcgcggcggcgggacatacgtgctgcagcagtggccggaatcgtccaccgaggcggtgggccgcacgctgaccatgcgcgtcgacgaactgcgcgaccgctgcgacgcgatctgccgcatccacggcgcggtgtgccgc…	789
MSMEG_2805	-	2870340	2869279	2870338	16	2870325	13	ttggtgatcagttctgaagatcgtgtgacgttggagtcgtggacgcggtcctcgacggtgcctgccggccgtgttgagcgggcgcggatcgtgctggcggtggccgacggtgcggggacctcgggtgcggcgcggcaggtgggggtgtcgcggccgacggtgatcaagtggcgggatcggttcgccgcgttcggcattgaggggcttgatgacgaaccacgcagcggccgacccaagacggtcgatgacgccgagatcctggcgaccacgctcgagccgccaccggaatcgttggccgtgacccactggtcgagtcgactgctcggaaagcacctcgggatcggggatgccacggtggcccgggcgtggcgacgctacggggtcaaaccgtggcggcgc…	1047
MSMEG_2990	+	3056145	3057179	3056160	16	3056160	0	gtgcgttgggatgagcaggccgtgcgggtcgatgacggggcgttgcccggtctggcccgtgtcggcttcgtccgcagcgtgcgggccccggaattcgaggggatcacgttccacgaggtgctgtgcaagtcggcactgaacaaggtgcccgctgcgtcggcgctgccgttccggttcacggtcaacggctaccgcgggtgcacgcatgcctgccggtactgcttcgcccggccgacgcacgagtatctcgacttcgatccgggcgtggatttcgaccgccagatcgtcgtcaagaccaacgtcgtggaggtcctgcgccgggagttgcggcgtccctcgtggacgcacgagaccgtcgcgctcggcaccaacaccgacccgtaccagcgcgccgagggc…	1020
MSMEG_3023	-	3096315	3095627	3096200	172	3096144	56	gtgtcggcctgtcgctcatggtcgaccgtgactccggccggtgcatcgccacctccgcgtggcagtccgaggaggacatgttggccagtgcctcgatcctggcgccgatccggtaccgcgcactcgaagcgttcgccgcgacctccgccacggtggacgagtgggagatcgccgtggtgcaccgcgagcagtacagcgcaccgggagcgtgtgtgcgcgccacgtggctgcgcacccggcccgaactgttcgaccgagccatcgagtactaccgcagctcggtgctgcccgccctggaggagctcgaaggcttctgcagcgccagtctcatgctggaccgtgcgacgggccgggcggtctcgtcgaccaccttcgacagccaggccgcgttggaccaca…	518
MSMEG_3047	+	3119664	3123011	3120386	733	3120396	10	atgggtgtgcacaccggcgactcggtgaccgtcgcgcccgcgatgacgctgaccgaccgtgaataccagaagatgcgcgacctgggcatcgcgatcctgcgcgaggtcggtgtcgacaccggcggctgcaacatccagttcgcggtcaacccgagagacggcaggctcatcgtcatcgagatgaacccgcgcgtgtcgcggtcctcggcgctcgcgtcgaaggccaccgggttcccgatcgccaagatcgcggcgaaactcgccatcggctacacactcgacgagatcctcaacgacatcaccaaggaaaccccggcgtgcttcgaaccgacgctggactacgtcgtggtcaaggcaccgcggttcgcgttcgagaagttcccgggcgccgacgccacg…	2616
MSMEG_3106	-	3181869	3180841	3181821	49	3181821	0	gtgcatgccatcgaagtcgccgagaccggcggacccgaagtcctcaattacatcgaacgccccgagccctcccccgggcccggcgaggttctgatcaaagccgacgcgatcggcgtcaatttcatcgacacctacttccggtcagggctgtatccccgggagttgccgttcgtcgtcggcaccgaggtgtgcggcacggtggccgccatcggcaacgacgtcgcggccctgaaggtcggtgaccgtgtggtgacggccaacgccgtgggcgcctacgccgactactgcgtcgcccctgccgatttcgtcgcctacgttcccgacggcgtcgcgcccgaggcggtcgcctcggcgctgctcaagggtatgaccgcgcactacctgctgaagtccacctac…	981
MSMEG_3134	+	3208009	3209274	3208020	25	3208033	13	gtgcagaacccgcacgaggtgtacgaccggctgcgccgcagtgggccggtgcagcgggtcgagatgtggggcggcgtgccggtgtggctggtcacgcgctaccaggaggcacggaacctgctgaccgacccacgtatcggcaaagacggggccgccgcgagtgccctgttcccgccggggacggacgggtcgatcggtacggtgctcggcgacaacatgctgttccgggatccgcccgaccacacgaggttacggcggtttgtcacctcggcgttcaccgcgcatgcggtacgccggcttcgccccacgatcgccggcttcgccgacgccctcctcgacgacatcgccgcgtcggtgcccggacaggtggacctgttgcaggctttcgcccagcccctg…	1242
MSMEG_3151	+	3226161	3226970	3226330	193	3226353	23	gtgcagaacgaggagcacctgtcgactctggccgaccggatcaccgccgagatcggtgagggcaacaagatcgacggtgtggtgcactcgatcgggttcatgccgcagagcggtatgggcatcaacccgttcttcgacgcgccgtacgaggatgtgtccaagggcatccacatctcggcgtactcgtacgcctcgctcgccaaagccgttctgccgatcatgaatccgggcggcggcatcgtcggcatggacttcgaccccacgcgcgcgatgccggcctacaactggatgaccgtcgccaagagcgcgctcgaatcggtcaaccggttcgtcgcgcgtgaggcgggcaaggtgggcgtgcgctcgaatctcgttgcggcaggaccgatccgcacgctg…	618
MSMEG_3205	+	3284200	3285537	3284208	10	3284209	1	atggccaagtttcagatgtcccgcatcgacctgcgcaaccgtgtgctcagcgcggcgcaactgcgctccgccctgccgcgcggtggagtcgacgtcgacgccgtggtgcccaaggtccgcccgatcgtcgacgcggtcgcacagcggggcgcgcaggccgccctggagtacggcgaatccttcgacggcatccgcccggagacggtgcgggtgccgcgcgagttgctcagccaggcgctggagaacctcgacgccgacgtgcgcgccgcgctgcaggtctccatcgaccgtgcgcgtgccgtgcatgctgatcagcgtcgcaccgacaccaccaccacactggcgcccggcgccaccgtgaccgagcgctgggttccggtcgagcgggtcggcctctac…	1329
MSMEG_3206	+	3285537	3286676	3285549	16	3285552	3	gtgacgttggcggatctgccgctgcgcgacaacctgcggggcaagtcgccgtacggtgcgccgcaactgcaggttccggtgcgcctgaacaccaacgagaacccgcatccgccctccaaggcgctcgtcgacgacgtcgcggcctcggtccgcgaggccgccgccgaactgcaccgctaccccgatcgggacgcggtcgcgctgcgcaccgatctcgcggcgtacctcacggccgccaccggcgtccggttgggtgtcgaaaacctttgggcggcaaacggttccaatgagatcctgcagcagctgctgcaggcgttcggcggcccgggccgcaccgccatcggcttcgtgccgtcgtactcgatgcacccgatcatctccgacggcacgcagaccgag…	1125
MSMEG_3213	+	3290670	3292352	3290727	58	3290727	0	gtgaccgagaccgcccaggatcgcaaggcgcggggtgccttcttcacccccgacgcgatcaccacgtacctcacgcagtgggcggtgcgttcggacgcggaccgcgtcttcgagccgtccgcgggtgacgcggcgttcctcgtcgccgcgatccgcaggctgcaggccctcggggtggaccatcccaccgtcgacggcgtcgagatccacgccgcgagcgcggcttcggcgcgcaggcgggtcgccgacgccgggggacgcgcgcgcatccgcacggccaacttcttcgcggtcgatccgcgtccggagtacaccgcggtcatcggcaatccgccctacatccgctatcaggatttccgcggtcagacacgcgccgagtcgcggcgtgcggcgcttcgc…	1626
MSMEG_3220	+	3297900	3299177	3298219	337	3298236	17	gtgctggggcaggccctgctggcgcgtcagatgggcaagacgcgcgtcatcgccgagaccggcgccggtcagcacggcgtggccaccgcgaccgcgtgtgccctgctgggactcgagtgcgtcatctacatgggcgcggtcgacacggcccgccaggcgctcaacgtcgcccgcatgcgactgctcggcgcgaccgtggtgtcggtcgaggccggttccaagaccctcaaggacgccatcaacgaggcgttccgcgactgggtgaccaacgccgacgagacgtactactgcttcggcaccgccgcgggcccgcatccgttcccgctcatggtccgtgacttccagcggatcatcggcctggaggcccgggttcaggtccaggaccaggccgggcggctg…	942
MSMEG_3301	+	3380231	3381091	3380306	85	3380315	9	gtgttcgagtccggctggactttcgaccacttctatccgatcgtcggggactcctcgggcccatgtctggagggctggaccacgctcaccgcgctcgcgcaggccacgtcgcggctgcggctgggcacactggtcaccggtgtgcactatcggcatccggccgtgctcgcgaacatggctgcggcactggacatcatctcgaacggccgcctcgagctcggtatcggcgccggctggaacgaagaggagtccggggcgtacggaatcgagctcggcagcatcaaggagcgtctcgaccgattcgaggaagccacccaggtgctcatcggcctgctcagtcaggacagcaccgatttcgacggcgcgttctacaccttgaagaacgcccgcaacgaaccc…	777
MSMEG_3313	-	3392985	3391777	3392968	19	3392967	1	atggccgacgaaccccggagccctgcacagctgcgctggctgggcgccgcgcaactgctggccacggtgcgcgcggccccgggcatcacccgggccgccgcagccaaccgcctcggcatcagcagcggaagcgcgaccgatctggtcgcgcggctgcggcaggctcggctgctcgacgaggccccggctcccgcacagggccggggcagacccacgacgctgcttcgcccccatcccggggggcctcttgtgctggcggcggacgtgcgtgcgaccggctggcggttggcactggccgcgctcgacgggattccgcgcatcgtggccgagggtgtttacgacgatgccggactggacaccgcgctgggtgaactcgccgacgcgatcggctccgcgtac…	1191
MSMEG_3381	-	3453251	3452634	3453216	52	3453200	16	gtgtcccggtacctgaccgagaagttcgctcagcgatgggcggcgggcgcgcccgatcgtgagattctccggcgcgatctgcacgtcgagcaattgccccatttgccgaccaacgccctgcacttcaccaccgacacccgtccacacgatgcgcaggttccttcggattctgccgtggcacttcaggccgccctggtggccgaattgagcgaagccgaggtcgtggtcatcggggcacccatgtacaactcctcgatgccgtccacgttgaaggcgtggttggactacgtgcacgtcatcggacagacctcgccggcggcgcagggagtgtgccccctgaaaggtaagcgggttgccgtggtctcggcccgtgcgacacccacgggacaagatccccgt…	567
MSMEG_3388	-	3459635	3458388	3459620	130	3459506	114	atgaaaaccaaagccgccgtgagcctcggggtgaacagaccgttcgaaatcatggagctcgagctcgacggccccaaagagggtgaggtcctgctcaagaacgtcgccgccggtctgtgtcactccgatctgcacctgaccgacggagacatgcccccgaggtacccgatcgtcggtgggcacgagggatcggccatcgtcgaggacgtcggacccggcgtcaccaaggtgaaaccgggcgaccacgtggtgtgcagctacatccccaactgcggcacctgccgatactgcgcgaccggccgttcgaacctctgtgacatgggagcgacgattctcgacggacgtttccccgacggcacctttcgcttccacaaagacggtgtcgattacggaagcctc…	1119
MSMEG_3396	-	3467594	3466818	3467576	19	3467576	0	atgacccccgagcgttcggcacactccgagcccgcgaaccccgttcgcaaacggcaccgcatggtcgatcgtgttgccggcatcctcgaactggccgcccgtaaccatgacgggctcacgctcaccgaactcgcccgactcctggacgccccgttgagttccctgcaaggtctcgtcaacggtctggtcgccgcgggttatctcgacgagcatgaccgtcgctatcgactcgggggtgcaccgtatctgttgaacctcatggccggccggcatctcgtgacacaggtcggtcatcaggagctcgaggcggtacacgccgatgccggcctgacgaccttgctgtcggtcgtcgtggggcagggcgtgttctatgtcgacagttgctcctcgactccacgt…	759
MSMEG_3455	+	3521165	3521548	3521183	19	3521183	0	atggagtcgacacgcatagaccggtggctgtgggcggtgcggctgaccaagacccggccggacgccgcggcggcatgccgaggcggccatgtccgggtcaacgaccgcgtggcgaagccgtcgacgaccgtggcgcccggcgacgaggtacgtgccaggctcggtgaccgcacccgcatcgtcgaggtcgtgcgcgtcatccagaaacgggtcggcgcggccgacgccgtgacctgctacctcgatcgcagtccagccctaccgccggcggtgacagtgcccgtcgcggtccgtgaccggggtgccggacggccgaccaaacgcgatcgccgcctgctcgacaagtggcggtccggtcagatctga	366
MSMEG_3478	+	3544716	3545447	3544770	55	3544770	0	atgcacccgaacccgctcaccttctcggcccggttgtggcagcagatcgaaaccgtctatgaggagatcctcgcccacccgtttctcaccggtctcaccgacggcacgctcgacgagaagacgttcgcccattacgtcgcccaggatgtgcactatctgcgcgactacgcacgcgcgttgtcgatcgtcgcggccaaggcccccaccctcgccgacaccgcgatgttcgcccgccacgccgccgaggtcttcgacgtcgaactcggcctgcacggtgaactcctgcccgaactcggtctggatgccgcgacgctggaggccgagccggtcgggccgaccacccaggcctacaccagttacctgctcgccaccgcctatgcgggcagcttcgccgacggt…	678
MSMEG_3481	-	3548174	3547122	3548120	55	3548120	0	gtgcagaccctgatcgacttcgagcgtgcgccggccttcgcgatcgcgctgaccgatccggtgggcgacgcgaccgtgcgggagggcctgctcgtcgagggcccgcagggctggggagagttcagtccccctggggccggtgcggaggcggacggggatgcggcgttggtccggtggctgaccgcggcgatcgaaccgggcacggtgggctggccggacccggtgcgcggccgggtaccggtcgcggtttcggtgcccgtggtcgatgtgcggcgggcccgtgagatcgtcgatggatcgccgtgccgcacggcgacggtcgaggtcggggccggcggcctcgacgacgacacggcgcgggttgccgcggtccgtgaggtgctgggacccgagggtgcg…	999
MSMEG_3512	-	3576576	3575284	3576567	10	3576567	0	gtgagcgcacgtgcaggcatcgtcatcaccggaaccgaggtcctcaccggacggatccaggatctcaacggcccgtggctggccgaccagcttctcgagctgggcgtcgagttggcgcacatcacgatctgcggcgaccgccccggcgacatcgccgcgcagctcaagttcctggccgatgagggcgtcgacctgatcatcaccagtggcgggctcggacccacggccgacgacctcacggtggccacggtcgccgagttctgcggccgcgaactcgtgctcgacgaggcactcgaggaacggatcgctgcgatcctgcgccggttgaccgcgggccggaacctgtccgaggagaacttcgaggccgtgcgtacggccaaccgcaagcaggcgctgatc…	1284
MSMEG_3552	-	3612708	3611488	3612699	10	3612699	0	atgcgcaaatcgtccgatgccggccagtggtcacgcagccgctggatggagttgatcaacagcgtgaccgaccaccgcgaccaactggtcgatgcgttcatggcgcaggtcgatgacgggcggcgcttctatgactcgaaggtggagaccgctgacctccgtgagagttcgcgcgccgccttcacgatgctgctcagacagcttcgaggcacacccaccagcgaggaggatctccgcatcacccgtgagctcggcgtgcggcgcgcctcgcagggcgtcgagtcggagaaactgaccgccgccatacaccgggatttctcggtgctgtgggcggcttttcgcgagttggcggaggatgacgacgctgccgtgttggccgaacacgccgaagatgtgtgg…	1212
MSMEG_3609	-	3674240	3673257	3674138	103	3674138	0	gtgctgggattcgcgttaccgcagttcggttcggccgcttttgccgccgggggtgagctggcgcggttcgcgtccaccgccgagcagctcggagcgcagagtctgtgggtgggggaccggttgctggccgcggtcgaccccacggtgggttatgccggcggtgacaccatccccgagcagttccgggcctgcctggacccgttcaccgcgctcgcggtcgccgcggccgcgacgtcgacggcacggctgggcagcagtgtcttcgtcgcgccgtggtacccgcccgtgcagctggcgcgtcagctcgcgagcatcgacgccgtcagcggtggccgcctgatcccgggtttcgggatcggctggtcgcccgaggagtaccaggccgcgggtgccccgttc…	882
MSMEG_3661	-	3727496	3726804	3727437	94	3727403	34	gtgcaggtcttcccgggcatggagatacggcaggacagcaatctctgcacgatcggcttcatcgatccggtggcccgggtcgcgttcacggccggtcactgccggggcagcggttcggtgggcgatcgcaacgggaacttcatcggcatgcaggccgccttccacgacaacaccccgaacggggccaccgtggacaccaaccatgtgatctccgactgggagacgatccagctcgcgggtgacgtggggatcaacccggcgttgcccaccgggcgaatcctggtggaggatccggcgatcggtgccgccccaggaatgccggtgtgccacttcggcgtcgtcaccggtgagagctgcggcaccgtcgaggccgtcaacaacgggtggttcacgatggcc…	600
MSMEG_3704	+	3767728	3768630	3767745	88	3767815	70	atgggataccaggcggcccagaagctgcgggaacaaggccacaccgtcatcggtgtcgacctcaaagagggtgaggtggtctccgatctgtcgactccggagggccgccgccgtgcggccgacgaggtcatgaggctctccggtggcaggctcgacggcgcggtgctcgccgcgggcctcgggcccgggcccggcgcagagcgcccgaggctcatcgccgaggtcaacttcctcggcgtggtcgaactgttggaggcgtggcgtcccgcgctcgctgccgccgaccgggcgaaggtcgtcgtgctgagcagcaactccaccaccacgacgcccgccgtcccggcacgcgcgatccgggccctgctggcccgcgacaccgacaaggcggtccgcacggta…	816
MSMEG_3715	+	3778220	3785944	3778295	178	3778397	102	gtgtgtggcgaacgcgtcttcacctaccgcgaattggatgaggccaccgatcgtctcgcgatgcgattgacgcgtagtgggtccggaccgggccaatgtgtggcgctcctgctgccccgctcagccgaagccatcatcgcgattctcgccgtgctcaagtcaggggcggcgtatctgcccatggatacggctcatccggatgcacggctgcgcttcatgctccatgacgccaaacccgtcgcggccgtgacgacgtccgcacttcatacgcgattgaccgggacgggcatacctctcctcgatatcgacgcatgcgacaccggcgcaagcgcgcccatccgcccgcccgtacccgacgatctcgcatacctgacgtacacgtcgggcaccaccggtgta…	7548
MSMEG_3758	-	3826816	3825494	3826804	13	3826804	0	gtgacttcaagcgcaaccggaatcctcgatgagttggactggcgcgggctgatcgcacagtcgacggaccgtgaggccttggcgagcgacctcgccaaggggccgatgaccgtctattccgggttcgatccgaccgctccgagcctgcacgcggggcatctggttccgctgctcacgctgcgccgtttccagcaggccggccatcggcccatcgtgctggccggcggcgcgaccgggatgatcggtgatccccgggacaccggcgagcgcacgatgaacaccgaggacaccgtggccgactgggcggaccggatccgcggccagctcgaacggttcgtggagttcgacgactcgccgaccggcgccatcgtcgagaacaacctgacctggaccggggag…	1311
MSMEG_3783	+	3851791	3853026	3851794	4	3851794	0	atgcttgattggtctgacgtcgatgtggccgtacgcgatgccgtgcgggagttcgtggacaaagagatccggccgcacctcgatgagctcgagagcggcgacatggagccctaccccatcatccggaagctgttctccaccttcgggatcgacaccatggccaaggaggccctggacaagcgcctggcccggttgcgcgccggcgaggacaagcccggcaagtcctcgggcggtggcatgttcggcggcggctcgcccggcatgggattcgtgctgatcagcgagttgtgccgggtgtcgatgggcctggtgacgggcatgggcgtgagcctgggcctgacggtgccgaccatccagagccggggcaccctggcacagcaggaacgctggctgccgggt…	1233
MSMEG_3805	-	3876454	3875678	3876437	64	3876391	46	atgaaactgcacggcgccaccgcactcgtcacgggtgccaaccggggcctcgggcaccacctcgcggtcgaactgatccgccgcggtgccaaggtgtacgccaccgcgcggcgccctgaactcgtcgatgtcccgggtgcgcacgtgctgcggctcgacatcaccgatcagtggtccgtcgaagccgccgccgcggcggccgatgacgtcgacgtgctgatcaacaacgcggcattcaccgacggcggcaacctcgtcacgggtgacctcgccaagatccgggcgacgatggattcgaactactacggcacgctggccatgatccgcgcgttcgcgccgatcctggcccgcaacggcgggggagccattctcaacgtgctgtccgttgcggcgtggaga…	714
MSMEG_3816	-	3887570	3885360	3887519	52	3887519	0	atggccttcgcgaccgaacatcctgtgctcgcacattcggagtaccgggccgtcgacgagatcgtccgcaccggcaaacccttcgaggtcgtcagcccctacgcgcccgcgggtgatcagcccgcggccatcgacgagctggaacgccgcatccgcgcgggcgagcgtgacgtggtgttgctcggcgccaccggtacgggtaaatcggccaccaccgcgtggctcatcgagcggttgcagcggcccacgctcgtgatggcgcccaacaagacgctggccgcgcagctggccaacgagctgcgggagatgcttccgcacaacgccgtcgagtacttcgtctcgtattacgactactaccaacccgaggcgtacatcgcgcagaccgacacctacatcgag…	2160
MSMEG_3851	+	3922049	3922738	3922102	91	3922139	37	ttgtccgtgcctgccagtaccacgcacacgacgagcgccaaaccgtcaccgaccactccgatccccaccgcggcaccggccgcgggaacccccatgccgcaggtcatccggtgggtcgaggccggcaccccggccgacgtcgccgggttccacagcgccacgcgcgacggcgagaccaccgacctcggcgacgacatcgcgttcgtcgcggccggggcccgctgcgtcaccgagaagctggccggtgggcagctggcgtgcctggtcaccgagggtgatctgccgtccaaaccgtccgatgtcgagggcaactgggttgccgggtgggtggatttcgcgggaccgacggtcgatgtcggctccctgcacggcgatccgggtctgttcacctacggtgac…	600
MSMEG_3883	+	3954552	3955568	3954589	58	3954609	20	ttgaccgccccgatcctgctgctcgacggtgccagcatgtggttccgttcgtatttcggtgtgccctcgtcgatcaaggcgcccgacggccggcccgtcaacgccgtgcgcgggttcatcgacgcgatctccacactggtgacgcgcgagaagccgcgccggctggtggtgtgccgcgacgacgactggcgcccgcagtggcgcgtggatctgatcccgtcgtacaaggcgcaccgggtcgccgaaccggagcccgacggcgtgccggacatcgaggaggttcccgacgacctcacgccgcaggtcaacatgatcttggaactgcttgacgcgttcggcattccgaccgcgggcgcggcgggtttcgaggccgacgacgtgctgggcacgctctcggcg…	960
MSMEG_3884	-	3956438	3955575	3956429	43	3956396	33	gtgagcggaccgcagggatctgacccagcgcagccgtggcccggtcagcaacccgagcccggccgggatcagccggcgggcggcgaggcgtggcagccgccgaccggcggtaccgaggagcccaccacccacaatccggcgtggcagccgccggcctacacgcagcagccgcagccgcagtatccgcagtaccagcctccggctcagcccggttacggtcagccgcaacagggttacccgtcgcccgagcagttcggccagcagccgccgtacggtcagcaaccgcagtacggccagccggggcagtacggccagcccagccagccgggtcagtacggtcagccgggccagtacccgcagcccggtcagtacggtcagcaaccgcagtacggccagccg…	822
MSMEG_3885	-	3959176	3956438	3958979	250	3958927	52	gtggcccggtacggcgccgagaaaatcgggctgctcacgggcgaccagtccatcaacggcgatgccgacgtggtggtgatgaccaccgaggtgctgcgcaacatgctgtacgcgaactcgcaggcactgcacgggctttcctacgtggtgatggacgaggtgcacttcctggccgaccgcatgcgcggggcggtgtgggaagaggtcatcctgcacctgcccgacgaggtgctgctggtgagcctgtcggccacggtgagcaatgccgaggagttcggcggctggatccagacggtgcgcggcgacaccacggtggtggtggacgaacaccggccggtgccgctgtcgcagcacatgatggtcggcaagcgcctgttcgacctgttcgaacgttcgtcg…	2490
MSMEG_3922	+	3988559	3989284	3988694	139	3988697	3	atgatcaatgacgcgatcgaggacggccctggtggcgacgtgcaggggcctgacaagctcgtcatcagcgccgacatccccgggcacggaaccatctaccgaacgaggtcatgcccgctgtcgatgccaggcagcggcctaaaactcatcggacacagtattcgattccgccacaccactttcgacccggactacagcaacgacatccaggtgacacggtggccacccgaggtcaggaaggccctggagccggtccgctacgagggcccgggtgctctgcgtgcgcgcgcgtggggcttgctcgccggttgcaacttcctcgtcatgtgggccgggatcgcgctcacaccgatcctgctgtgcggcatcatgttcggcggcgacatgttcaccgacctc…	588
MSMEG_3947	-	4018450	4017452	4018288	178	4018273	15	gtggctcgcgtcgcgcacgtcctggacggaccggtagttgccgtgttcacatctggcggccctaccggtgcgatggtggccgacctggtgcggcgggaaggtgtggcgtacgaacctgtcgagatctcgggggtgacgcgtgagagcttcaccgtgaacgagggttgtacgggcaagcagtaccgtttcgtgctgccgggcccgcacctgaccatgaccgaacaggcgcagtgcgtggaaaacctgcgccgccacgccatgtcggcggagttcgtggtggccagtggcagcctgccaccaggtgtggatccccggttctatcagcagattgccgacatgtgtcgtgaatccggggtaccgctcatcctcgacacctcgggtgggggactgtcacacatc…	822
MSMEG_4018	-	4090581	4089826	4090442	151	4090431	11	ttgctggcacgtcttggttatcccggacatgcggcgcagcccggtgagtggggtcgcatcgtcaacggcggtgcctggctgtcggtgtcgggccaaccggtggacgtgctgttgcgtgacctcgacgtcatcgagcggtggtgggacgacgcccaggttgggcggttcgacatcgagaatgtcgaagggcacctggcgggccttccgacctatgtcccgatcggtgaaattgccctcgcccggcggctttccggtcaactgccggacgtatcgtttccacaggcgctgcgggaatccgctgaactccggtggcgctggaatgcggggttctctctggtcttcgcgcgccactacgccaccaccgcggaccgcacggcatgcatgggcatgctggcgcgg…	606
MSMEG_4033	+	4104476	4105129	4104482	7	4104482	0	atggaaccagagtgctccgacgaagttaccgggcgaacccgcaggcgggttgctcgcgagggaccgacccggcgggcgctcaaacgcgcagagcggcacgaccgcgtctatgaagcggcgattgcgctgttcgtcgaccgcggattcgagaccacctcgatggacgatatcgccgaacggtctggactgtcgcgcagcaccgtcttcacgcacttcccccgcaagacgctgatcctggaggagtggatgcggcgacgacgggacgaggcccggagatcggcacgagtcgacggcgtggcgggtcggccacttcgagacgtgctcggcgcctacctcgacaccctagccgcctcgaattccgctgctcgcgaggagatgtgcgcgctggtcccgcctgcc…	648
MSMEG_4064	-	4137735	4136734	4137678	58	4137678	0	gtgaaagccattggtgtatatgaattcggtggtccggacgcacttgaggtgatcgacttgcctgagccgcaggcgggcccgggggaggtgcgtatccgggtgtatgccgcggcggtgagtccgaccgatgtcttgttgcggaccggtggtcatgctgtgcgtatgccgggccggcgtccgccgtttgtgcccgggatggacgctgcgggtgtcatcgatcagatcgggccgggctgtgatggtcgccttcatgtggggcagcgggtgatcgcgatggtgatgttcgtcggtgaacacggtggggcgtatgccgagcaggttgtggtgcccgcggcctcggtggtgcccgcgccggcgaacgctgatttcgctgcggcgtcgactctgctgatgaatgcg…	945
MSMEG_4065	-	4139831	4138269	4139444	418	4139414	30	ttggcgtacgaagaactgatcgacaaaagtgacccggtcgacgacgctcggcggggcggagacgaactggcggggttgttctacacgggaggcaccaccggatttccgaagggcgtcatgctgtcccacgccaacctgctcacctcgacctacggccttctcactcctggtttcgccttcaggcccggcggcatctgcctccacgcggcgccgatgtttcacctcgccgacctcatgtcctggagcgcgggactgctccaagggggccgtcacgttttcatcccgtcgttcgaaccggtcacggtgatgcaggccatcgcgcagcaccaagtgaccgatgcattgctggtgccgacgatgatccagaagctgatcgaccatccggacatcaatagatat…	1146
MSMEG_4084	-	4160979	4159822	4160896	91	4160889	7	ttgggcgcgttgcggattcccgccgacctcggcgggtacggcatcgggctggttacttttttcgagtttctcatgaggctggcgaccgttgaccccaacgtcgcgcatgcccttcgagcgcattacgtgttcgtcgacgagcggctcttcgagttccgacggggtcaggagaggctctggctcgaccatatcgtcgccggcgaccttttcggcaacgccaacaccgaactgaccgccaaacaggctgccgggttggaaccttcgaggtttcaggcacgtctgtccgccgacggtgacgagtaccgtctcaacggtacgaagttctatagcaccggctcgctctactgccagtgggttgtggtctccgcggtcaacgatgccggcgctgtcgtccgggcc…	1068
MSMEG_4112	-	4193470	4191803	4193088	424	4193047	41	gtgcttgtcataccgcgtcgatggcgcggtaacaacattctcgagcagtcgcgccggctgcgcgaccaaatcccgacgctacaacaggtgatcgtcctcgacgacgacggcaccgatctgcgtgacggtgagtcgttgtggtcagaccacgcccacgtagccgccaggcagttccccccaccggacccgggccagatctgctacctggggttcacctctgggaccaccggagaacccaagggcgccatgcacagtcacaacaccttgatctactcggcacgtcgtcaggccgagcacatcggaaccgaggcgttcggggaaccggtggtcaatttggtcgcgtcgccgatggggcaccataccggctacgtctggggtggcgtgttcaccgtcatgctc…	1245
MSMEG_4164	-	4243027	4242311	4243010	40	4242988	22	gtgctggaccgaccgcaaaagcgcaatgcgctgagttctcaactgctgaccgagttgcggacccggctcgaggatgtcgccgcctctgatgtccgagtagtgcagctcatcggtgaaggcccagtcttctgcgcgggcgccgataccgttgaattcgctgacacacccccagaattggtacgtcgccgctggacacggctgggtcagcaggtgttccgcgcggtggccgaacttccgcagaccaccgtcgcggtgctggccggcagcgctttcggcgggggactcgaattggccatgcactgtgatttccgggtcgccgccgataacgtggtgctgggcctgccggaagccacgctggggaccacgccgggttggtcaggtctcggcaagatcagtgag…	678
MSMEG_4247	+	4330759	4332081	4330765	10	4330768	3	atgagtaagcggcagtcgccccgcggggctggtttggcaccaaccatcgcgtggcgggtttttcagctgctgacgctggccggggtgctgtgggtcggatggcggttgctgggccgcgtgccctaccgcatcgacatcgacgtgtaccgcatgggtggccgagcctggctcgacggcaggccactttacgccgacggagcgatcttccacacccagggcggcctcgatctgccgttcacctatcccccgctcgccgcgatcgcattcgctccgttcgcgtggctttcgctgccgctggcgagttcggcgatcacggcgacgacgctggtgctgctgatcgtcgccaccacgatcgtgctgacgcgcctcgacgtgtggccgcacaccactgtcacctcg…	1314
MSMEG_4259	+	4341162	4343180	4341303	142	4341303	0	atgagccagcgcagcaccgccgtcggcgcgcagctctcgctggacatggagctggaaagagatgtgtccctggcggacaccacgttcgtcgtcgtcgacctcgagaccaccggcgggcgcgccaaggccaccgcaccgggcggcctgtgcgacgccatcaccgagatcggcgcggtcaaggtccgcggcggtgaggtgctcggcgagctcgcgacgctcgtcgacccgggccgcgccatcccgccgcagatcgtcgagctcaccgggatcaccacggcgatggtgcgcgacgcgccgcgcatcgatgccgtgctgccgatgttcctggagttcgcgcgcggcgcggtgctcgtggcgcacaacgcgggattcgacatcggcttcctgcgcgcggcagcc…	1878
MSMEG_4267	-	4351189	4350770	4351148	58	4351132	16	gtggtgtacgccgtgctcaccgcgatgttcgccacgggcggcgtcgagtgggcgggcaccaccgcgctggtgctcaccaccggcctgaccctcatcaccggtacgttcttccgcttcgtggcccgtcgtctcgacacccggcccgaggactacgaggacgccgagatcagcgacggcgccggcgagctgggtttcttcgcgccgcacagctggtggccgatcctgatctcgctgtccttctccaccgcggccgtcggcgccgcgctgtggctgccgtggctcatcgcggcgggcgtcgccttcgtgatcacctcggtatgcggcctggtcttcgagtactactggggccccgagaagcactga	363
MSMEG_4281	+	4363291	4364850	4363297	7	4363297	0	gtgagcaacgcacccggttaccaggcccccaccgtcaccgtcagctcgtcgttgccccgcaggggcgtcgccgaggcagttctggtggtcggcgtcgtcagcaacgactcgaacaacaagaggtcggacaccgattccgcgccgaagctgctgacacccgcgcccttcttcgacgccaccgtcgtcaccgcgatcgaatcgggcctgcgggccctcggcgcgaccggcggcgaagggcagacccaccggctggtcgtcgacgcattgccggtcggcagtgtgctcgcggtgggcctcggcaaggatcgcgacgagtggcccgccgacgtgatccgccgcgcggcgggcaacgcggcccgcgcgctcgacggcaaggtcgccacggtcatcacgacgttg…	1554
MSMEG_4293	-	4380491	4377492	4380485	7	4380485	0	gtgcgaaagccagccaccgaacgtccgaggctgcccagtgtcggccggctcgggctgttcgatccgcatgcacccgctcatctcgatcagctcggctggaacaccgacgaccacgtcgaactgctgtggtcgctgtcgcgcgccccggacgccgacgcggccctgctggcgatggtgcgcctcgccgacgagctcaaggacgactgggacgaactcaaccggctgctgctcaccgaccgcccgctgcggggacggttgttcgccgtgctcggctcgtcgctggcgctgggtgaccacctcgtggcccacccgcagtcctggcggctgctgcacggtgacgtcaggcttccgtccgcgcgtgaactgcgcgagacgttcgacgacgcggcgaggagcgtc…	2994
MSMEG_4350	-	4438963	4437803	4438876	88	4438876	0	gtgaagaaaagagtcgtggtgtggggcacggggttcgtgggcagcatggtgatcgccgagatcgtcgggcatccgttgttcgaactcgtcggcgtcggcgtcagcaaccctgacaaggttggccgggacgtcggggagatctgcgggttgggcgcaccggtcggtgtcaccgccaccgacgatgtcgacgcgctcatcgcgctgaagcccgacgcgctggtgcactacggtcccaccgcggcgcaggccgacgcgaacatcgcactgatcacccgttttctgcgtgcgggcatcgacgtgtgctcgacggcgatgacgccctgggtctggccgaagatgcatctcaacccgcccaactggatcgagcccatcaccgaggcgtgcgaggtggggcagtcg…	1074
MSMEG_4362	-	4449823	4449005	4449644	184	4449640	4	gtggaccgggagagcgaaggggagtcggcgcgcctggtcgacctgggggtgacgttggcgcgcgcggccgggtggaccgccgagcctctggtcaaacggacctgggccggggagggtctcgggctggcgcaggtcggcgaggaactgcaacccgacgtgatggtcgtgggtgcccgcggtatcggcgcatccgagtcgaagatcggcagcgtgtccgatctcgtcgtgcaccacgcgccgcgtccggtgctcgtggtctcccagcacatgctctcggccgaacaccaggccgtggtggacggcccagtggtggtgggcgtcgacgggtcggccggcgccgaccgcgcgatcaaggccgccgagcagttgttccccacgcgcaccgtggtttcggccgcg…	636
MSMEG_4369	+	4455986	4456396	4455993	34	4456019	26	gtgaagcgggttggtggtgaccttctgtttcagtcgccgcgtccccggcgagggagacgagacgacggccgggcggtccgcggtggctcgggtggcgtcctgcaacgccatgccgaccccaccgcgcccgatgttgggggccgagatcagtcgccgcgccgcaccgttgcagcttgggcactcgatcacgtcgggacgagaactcatcgaatacagctgcttggtggtgccgcagccggactcacaccgaaatacgtagagaaccaacaggtttcctcactgtccgattggggtgaagacacggctaaccttaccgaggagtgcgggttcaggcgcggtagttggataacaaaacagcctctacggatcctgttgtag	378
MSMEG_4442	-	4526812	4525892	4526583	262	4526551	32	gtgttcggattggcagactgggcacgcaacggctccctggccgagtacgccgcagtggagacgcgtcacctcgcaccgttgccctacgacgtcgaccacacattggccgcggcgctgccgatctcggggttgtccgcgtggcagggcctgttcgagcacgcgcagctcgtcgcgggacaaaccgtgctgatccacggtgcggcaggtggtgtcggctccattgcggtgcagctcgctcgtgaggtgggggcgcgggtcatcggcaccgggcgggccgccgatcgggatcgggctctcgagctgggcacccacactttcctcgacctggacgatgacaagctcgaagacgccggggaggtcgacgtggtgttcgacgtgatcggcggagagatcatggaa…	660
MSMEG_4482	-	4564031	4562121	4564000	88	4563944	56	gtgcagttgcgccgggccggggccgattccctcaaagggttgtgcccgttccacgacgagaagacgccgtcgttccacgtgcggcccaaccacgggcacttccactgcttcgggtgcggtgagggcggcgacgtctacgcgttcatccagaagatcgagcacgtcagtttcgtcgaagccgtcgaactgctggccgacaaggtcggctacaccgtcacctacacgggttcgtccaccaccaacgtgcaacgcgaccgcggcagccgcagccgtctgctcgcggccaacgccgcggccgccgagttctacgccgaggcgctgcagtccgaggaggccgcacccgcgcgccagtacctgaccgagcgcaacttcgacgccgccgccgcggcgaagttcggt…	1824
MSMEG_4491	-	4572506	4571664	4572483	25	4572482	1	gtggtactgcgtcagcacaagcttggcgaggccgaccggatcgtcaccctgctcacgcgcgaccacgggttggtccgcgcggtggccaagggtgttcgccgtacccgcagcaagttcggcgcgcggctcgaaccgtttgctcatatcgatgtgcagttgcacccgggccgcaatctcgacatcgtcacccaggtgcaggccatcgacgccttcgccgccgacatcgtcagtgactacgggcggtacaccaccgcgtgcgcgatgctcgagaccgccgagcggttggccggtgaggaacgcgcaccgatgcccgacctgcaccggttgaccgtggcggcgctgcgggcgatcgccgacggcaggcgggcccgtgaactggtgctcgactcctatctgctg…	819
MSMEG_4492	+	4572567	4574156	4572569	4	4572570	1	atgggaaaatctacggcttgcgaatcgacgttcccgacgctgaccaaccagctgtaccaactcgccagcggtgccgtcacttccgatgagctggtacggcgatcccttcatgcgatcaacgcgagccagtccaccctcaacgcgttccgcgtggtgctcaccgagcaggcgctggccgacgcggccaaggccgaccgtgaccgtgcggccggcaaacagctcccgctgctgggggtcccgatcgcggtcaaggacgacgtcgacatcgccggggtgcccacccggttcggcacggaaggcgacggccgggtggccgaggccgactccgaggtggcgcgcaggctgcgcgccgcgggcgcggtgatcgtcggcaagaccaacacgtgcgagctcgggcag…	1587
MSMEG_4562	+	4654528	4654775	4654537	58	4654585	48	gtggcgtcgctcccggtgcgacgccaccggattccgcgcagacctcaggcctcggcgaacccgcgccccgcccgaagcacaagatcaccccgaccgccgcggtgagcgggatcggtctggtgttgttcctcgcgttgttcatcgcggccggcgtgttgctgatcctcaacatgaccggtgtattcgactga	191
MSMEG_4572	-	4664614	4663655	4664608	7	4664608	0	gtgaccgacgggctgcacttggtgcttggcgacgaggaactgttggtggagcgcgccgtgggcgccatcctgcgcgacatccgcaagcgtgccggttccgacgacgtgccggtggaccgcctgcgcgcgggtgaggtgagcaccagtgagctcgccgaactgctcagcccgtcgctgttcgccgaggagcgtctggtcgtgctcgaggccgccgccgaggcgggcaaggacgccgtcgccctcatcgcgtcggcggctgccgatctgccgcccgggaccgtgctggtggtcatccactccgggggtggccgcgccaaggcgctggctgatcagctcaagaagctgggcgccgaggtccatccgtgcgcccgcatcaccaagccggccgagcgtgcggac…	954
MSMEG_4576	-	4669255	4668449	4669158	103	4669153	5	gtggtcttccggttcggccgtgtgaccaaaagcatccggcaaccgggcctgaccatgctgatcccgatcgccgaccggttgcagaaggtcaacatgcagatcgtgacgatgccgatccctgcacaggacggcatcacccgcgacaacgtcacggtgcgcgtcgacgccgtcatctacttcaaggtcatcgacccggtgcgtgccgtcgtggacgtgcaggactacatgtcggccgtcgggcaggtggcgcagacgtcactgcggtcgatcatcggcaagagcaacctcgatgacctgctgtcgaaccgtgagcggctcaaccagggcctggaactgctgatcgacaatccggccgtgggttggggcatccacatcgaccgcgtcgagatcaaggacgtg…	705
MSMEG_4612	+	4697423	4697982	4697498	76	4697498	0	gtgacgtctatggatcgggcgatgccgcccccgaacggtgatgaacgcacgacgttggtgggatggctggacttctaccgcgcgaccctggccgccaaatgcgaaggcctcaccgatgagcaggttcgcatcgcatcggtggaaccgtcggagatgacgctgctgggtttggttcagcatgccgcagaggtggagcggaactggtttcgccgggttctgacgggtgaaaagctacccgcgatcttcggatccactcctcatcccgaggggcacgacggcggattcgagctctcgccggattcgtcctaccgcacggcgatcgcgatctggcaggacgagagcaccaactcgatgacaccagcccattcatggggaccgaggtgaccctgcgatggatat…	485
MSMEG_4665	+	4751978	4752898	4752152	268	4752245	93	gtgtggacccagatcgaggacgtcgccaggctgaccgccgcggtgggcggcaagcacgtcgtcgtcatcccggagatgtggcgcgatcccgcgaccggtgcggtgctcgaagaccgcaacctcaccgccgagcagtggcgccagaagacccagggcatgaacgaactgggcagggccatgttcgagaagtacggcgtgcgtgcgcaataccacccgcacgccgacagccatgtggacaccgaggagaacgtctaccggttcctcgacggcaccgacggcgagttcgtcaatctgtgtcttgacaccggccacatcagctactgcggcggcgacaacatcgcgatcatccggcacgctcccgagcgcatcggctacctgcacctcaagcaggtcgacccc…	654
MSMEG_4724	+	4817123	4817773	4817144	22	4817144	0	gtgcgagacgaactggtgtggatcgactgcgagatgaccgggctggacctcaagtccgaccggctgatcgagatcgcggtcctggtgaccgatgcggacctcaacattctcggcgacggcctggacgtggtgatccacgccgatgacgagtcactgtcctcgatggtcgacgtggtgaagcagatgcatgcgcgctccggcctgaccgaagaggtgcgcagatccaccgtcgacctcgccacggccgaggagatggtgctcgactacatccgcgggcacgtcaagcaggccaagaccgcgccgctggcgggcaactcgatcgccaccgaccgcggcttcatcgcgcgggacatgcccaagctcgacgattacctgcactaccggatgatcgacgtcagc…	630
MSMEG_4765	-	4868219	4867557	4868211	13	4868207	4	gtgtccgttcagggcgacgcgggggacgtcgggttggctgagtatcgattggacgaactcgcccagctctcaggtgtcaacgcgcgaaacatccgcgcgtaccgcgagcgcgggctcctcgacccgcctcgccgggtgggtcgctcggcgtactacgacgatgcacacgtggcccagctcaggctgatcgcttcgttgctgaacaagggtttcagttcggcacacatcgccgagttcttcagcagcgtccgccatgggcaggatctcgccgaggcgctgggaatcgagcgggccgagttgaccgcccaccgctctcccatcaccgccgacgtgtcggagtccgacgcacgcaccctggtcgaggcaggcctcgccgagttggccgacggcgtcttcgtg…	651
MSMEG_4770	-	4872440	4871838	4872421	61	4872380	41	gtgaccgccaccgaacccgcgcccgcacacgcaccaagccgaggggtgctcaaggcgatcagggccaagaccgtgccgatcatgctcggaatcgctctggtcgcgtcggccgcactggcgacgttcgtgtacctgacgcaataccgggtggacaaggagaccgatccggccgcggccgaggtcgcgctcaaggcggccaccgacggcacggtcgcgctgctgtcctacgcaccggaaagcctcgaccaggatttcgcgaccgccaagacgcatctgacgggtgatttcctctcgtactacaccgacttcaccaccaaggtcgtcgcgcccgctgcgcagcagaagaaggtgaagaccaaggcgaccgtcgtcaacggtgcggtgtcggagatcaagccc…	543
MSMEG_4799	-	4900095	4898623	4900087	49	4900047	40	ttgttgatcggcggagagctgcgcgagacgtcgcggacgtttccttccgtcaaccccgcgaccgccgaggtgctgggttacgcgcccgacgccacggtcgccgacgccgaggccgccgtcgcagccgcgcgcacggcgttcgacaccacgagctggtccaccgacaccgagttccgcgtgcactgcctcgagcagttccaccgggcccttctcgagcaccgcgacgagctggcagcgctgaccaccgccgaggtgggtgccacggccgcactgtgtgcaggcgcgcaactggaccagccgatcgacatcgtgcggtactacgccgaactgctggcgacctatccgctcaccgaggacctcgggaacatcgagagccgcggtatgcagcaccaccggtgg…	1425
MSMEG_4858	-	4954178	4953474	4954157	22	4954157	0	gtgaccaccgccagtcggacagccagtcggacagcggcccggaccgcgcgtgccgaccgggccaccagcacacaggaggccatcctcaaggccgccgaacggctctatgccgaacacggtgtgttcgcggtgtccaaccgtcaggtcagcgaggccgccggacagggcaacaacgccgcggtcggttaccacttcggcaccaagaccgacctggtgcgggccatcgaacacaagcaccgcggacccatcgagtacctgcgcgagcagatgatcggcaccgtccagggttcgaccgacctgcgcgactgggtcggcgcgttggtgcgcccgctcaccgatcaccttgccgccctgggcaatccgacgtggtacgcgcggttcgcggcgcaggtgatgacc…	684
MSMEG_4878	+	4973495	4973908	4973568	103	4973597	29	atgacggcagaaccagtacccaccgcggagcccggcgggaaggtgaccatcctgttcgagcgtgagcgggtgtcggttccgcgcaggccgaacgagacgctgctggagagcgcccgacgggcgggcatgacacctccgttctcatgcgaggcgggtaactgcggcacgtgcatggccaaactcctcgagggcaccgccacgatgcgcgtcaacgacgccctcgacgacgacgaggtcgccgagggttacgtgctgacgtgccaggcggttccggactgcgacaccgtgacggtctcctacgacgacgactga	312
MSMEG_4903	-	4996817	4995984	4996740	190	4996628	112	gtgtcgcgcggcgtcaaggcactggtgatcgcatgcaacaccgcgtcgtcggcgtgcctgcgcgacgccagggagcgctactcgccggtgcccgtcgtcgaggtgatcctgcccgcggtgcgccgcgcggtcgcggccacccgcaacgggcgcatcggggtgatcggcacccaggcgacgatcgcctcgggcgcctaccaggacgcgttcgccgcggcccgcgacaccgaggtgttcacggtggcgtgcccgcggttcgtcgacttcgtcgagcgcggcgtcaccagcggccgccaggtgctcggcctcgccgagggctacctggaacccctgcaactcgccgaggtcgacacgctggtgctcggctgcacccactacccgatgctgtcggggctgatc…	645
MSMEG_4947	-	5043942	5042722	5043921	22	5043921	0	gtgatcacggccacccgcgagaccggtatggacagtcaggtggtcctcgcgctgtcggacacgggcgcaggtgtaccgctgcgtgagctggcgctcgtgggcctcaccgccgcgatcatcacctacttcgcgacggggtgggtgagggtgctcgcgatccgcttcggcgccgtggcctacccgcgcgaacgcgacgtgcacgtgcagcccacaccccgcatgggcgggctcgcgatgtacatcggcgtcgcatcggcggtgctgctggcatcccaactgcccgcgctgacacgcggattcgtgtactcgaccggtatgcccgcggtcgtggtggcgggcgggctcatcatggcgatcggcctgatcgacgaccggtggggcctggacgcgctgaccaag…	1200
MSMEG_4957	-	5055073	5053754	5054953	136	5054938	15	gtgcgccgtgtggccgacgaccgcggcgtgcccacggaactgctcaccgacgacatcgacgcgctggtgtcgcgtgacgacgtcgacatcgtcgtcgaggtcatgggccccgtcgaaccggcacgcaaggccatcctgtcggcgctggagcagggcaagtcggtggtcaccgccaacaaggcgctgatggccatgtccaccggcgagctcgcccaggccgccgagaaggcccacgtggacctgtatttcgaggccgcagtggccggcgccatcccggtgatccgcccgctgacccagtcgctggccggtgacacggtgcgccgcgtggccggcatcgtcaacggcaccaccaactacatcctgtccgagatggacagcaccggcgccgattacaccagc…	1185
MSMEG_4965	-	5063429	5062989	5063427	40	5063390	37	atgatgcagaacaaactgatcgccgcgacggtcgccgcgggggcgctctgtgccggtgtcgcgctggccgcgccggcagccgccgattcccagagctccgtcggatgctcgccgtgcaaccgggtgtcctcgacgggcccgggcaagacgtcgtcgtccgccgcgcccgtgcccgtcctcggcgattcggattcgagggagaccgtcgcggacaagctggccaacctccccggcggcaccgcccagaagtgggtcgacttcccgggcgacaccgccgagaagtgggcgaacttcccgggtgacaccgcccagaagtgggcaacgttcccgcttgagaccgcggcgaagtgggccggtctggggggtttgaccaaagcagccaagaaactgggcctcggc…	402
MSMEG_5018	-	5115583	5114459	5115580	4	5115580	0	gtgtcgcaacaggtgcagccggacatccagccactcctggaagggctggacggcgcagcgcggtcgcagcgtgaggaactgatcaactggctgctcagccgtgggatctcggtcgaccagatcggtcaggcgatcaccccgatgttgctggcgtcacgccgcgtcgcgggtgacgacgggacgtacgtctcggcgcgcgagatcagcgagcagaccggcttggacctcgacctgctgcagcggctgcaacgcgcgatggggctgcccgcggtggaggaccccgacgccgcggtgctgctgcgcgccgacgccgaggccgtgacgttctcgcagcagttcatcgacctgggcatcgacgccgatcaggtcgtgctgatcacgcgcgtgctcgccgagggg…	1122
MSMEG_5019	-	5116885	5115599	5116883	4	5116882	1	atgcccggtccctcgacgcctgagcccgcggtcgcccccggcgacgacccgcggcgttacgcgatgctcctggcggaggtctatgacgccacgatgtcgggcgtgcgggggcccgcacggccgcggcaactcatcgaagattcgtggaaacgattgctgggcaaaggaattcatcccgagcagcacatcccgccggatgtggacaccagcgggctggacatgctgcgccaatcgtcgggtctgatggccgttctcgacgacgtgtcacgcggtctggaaacggtgatcgacgacggcgagaacatcctggtgctcgccgatgcgcggggccgggtgctgtggcggtccggttcgccgcgcgtgctcaaactcgccgaccggctcgggttcatcgagggt…	1284
MSMEG_5068	+	5168711	5169850	5168713	4	5168714	1	atgtccgaatctgagctgcaatcagcggtacgcgccgcgctggccaaggtgatcgaccccgaactgcgtcggccgatcaccgaactcggcatggtcaagagcatctcgatcgagcccgaccattcggtgcacgtcgagatctacctgaccacctctgcgtgccccaagaagaacgagatctccgacctggtgtcggcggccgtcaccgacgtacccggcaccggagccgtcaaggtcagcctcgacgtgatgaacgacgagcagcgtgccgagttgcgcaagatgctgcgcggcgactcccgtgagcccgtgatcccgttcgcgcagccgaactcgctcacccgcgtctacgccgtcgcgtcgggcaagggcggcgtcggaaagtccagcgtcacggtc…	1137
MSMEG_5087	-	5186626	5186042	5186599	28	5186599	0	gtgaaagaaggacaggaccgccagtgggcggtgtgtgtgtactgcgcgtcgggaccgacgcatcccgaactgctcgagctggcagcagaggtcggctcgtcgatcgcggcgcgggggtggacgttggtgtccggtggcggcaacgtgtcggcgatgggtgccgtcgcgcaggccgcccgcgccaagggcggccacacggtcggtgtgatccccaaggcgctcgtgcatcgtgagctcgccgacgtcgacgcggccgaactcatcgtcaccgacacgatgcgcgagcggaagcgcgagatggagcaccgctcggacgcgttcatcgcgctgcccggcggcatcggcactctcgaagagttcttcgaggcctggaccgcgggctatctgggcatgcacgac…	558
MSMEG_5130	-	5233090	5231207	5233084	7	5233084	0	gtgccgacaccagcccgccgcgcccgtttgacgttcggcgcgctcctcgcggtgccgacactgctgctcggcggctgcacggtgagcccgcctcccgcgccgcagagcaccgagaccaccgagaccacgccgccgcccccgccgaaggcgcctacgcagatcatcatggccatcgactcgatcggcccggggttcaatccgcacctgctgtccgatcagtccccggtgaacgccgcgatcgcgtcgctggtgctgcccagctcgttccggccggtgccggatcccacgtcgcccaccgggtcgcggtgggaactggacaccacactgctggagtcggcggaggtgaccaacgagaacccgttcaccgtgacctacaagatccggccggaagcgcagtgg…	1878
MSMEG_5163	+	5264488	5265240	5264490	34	5264521	31	ttgtcgtttcacgacgcagcggccgaacaggtcgaactggttctacgctcggccggccacgagatcgaacgccggtccgccccgcatgagttgatgttcgacgcgatcggtcgcggcgaggtggatctgctggtcgcggcgtggctgccgtggagccacggacggtacttcgacccgatcgccgaccacgtccgcatggtcacggtgctctacgagccgtacccgatctggggcgtacccgagtacgtgccggcccaggtcgcgtcgatccccgacctgctcgccgcgcctgccgcggatcacatggagcgactcatccagggtatggcgccgggagcgggcatcagcgagatgtcgccgcgagcgatcgagacctacggtctggacgacgccggatac…	720
MSMEG_5221	-	5316321	5315767	5316249	154	5316168	81	gtgcgcgatcagatcgacgggatcatcgctcaggggttggcggatggatcgctggcggttctggcgattgctgacgctgactcggacgcgtttctcggtagcctggtcctgttcgatttcagaagcgatcgcgccgaggtcggcttctggttgactgcacaatcccgcgggcgtggggcggcggtgaaggccttggcggcaagcagccagatcgttgcaacgatgggccttgagctactgaccgcgcggacctccccgcagaatctggcatcgcagcgagtactcgagcgcgctggatttcagcagaagggcatgcccacggagcaacagacaccgtcaggcgtgagggttccggtgctgacgttcgaacggcctgtcgtggagttccgcttcaacgtg…	402
MSMEG_5284	+	5375747	5376769	5375958	217	5375963	5	gtgctgcgactgctggacccgtcgctgtcggcagcggggatcctgcgggccgagaagatcctcgacgcggtgcgcgacatcctcggagacgtcaccatcgaggagttgcccatcccttacaccgcggtcgcgaccgatctgatcaccggtaaggcggtgtggctgcaacgcggtcgcgtggacaccgcgatccgcgcgtcgatcgcgatccccggggtgatcgcaccgcacgtgcacgacggcaggctgctcggcgacggcggcatcctcgaccccctgccgatggcgccgatcgcgtccgtcaacgccgatctgaccatcgcggtcagcgtctcgggcagtgagactccgccggagacggcgtcggaagcccactccgagcccgccgagggcggcgga…	807
MSMEG_5312	-	5403156	5402449	5403079	85	5403072	7	gtgacgggtctgctcggtctcaacggcgcgggcaagaccacgctgttgcgcctcatcgccggactcgaccatcccgacagtggcgatgtgacgttgtgcggcaggccgatccgcgaccatgccgacccgatgcgcacactcggcgtgcatttcgatcccgacgcgatggacccgcgacacaccgccgaacggcacctgcgatggctcgcggcgctcggtggcatcgacggcgggcgcgtcgacgcggtcctggccgaggtgggcttggacgagttgcggcacaggaggatcgcgaatctgtcgatgggtgcgcgccagcgcctggcgatcgccagtgcactgctgggcgacccgcaggtgctggtgttcgacgaaccggtcaacggtctcgacgtgccc…	624
MSMEG_5345	+	5428272	5429072	5428281	10	5428281	0	gtggatcgtcgacagatgctgctgttgtcagggttgggcgcgacggcagcggtgctgccggtgccgcgtgcggccgccgtaccgaaccagacggcggcgtcgtatgtgttcgccgacgagttcgacgggcccgcggggtcggcacccagtgcggcgaagtggaccatcgcgaaggcccgcgagaccatccaggacccgacgtactgggagcagcccggccgcatcggccagtaccgcaacgatcgccgcaatgtcttcctcgacggcaagtccaacctcgtgatccgcgcggcgaaggacggcgacacctactacagcgccaagctcgccagcgtatgggagggcggcgcgggccacacctgggaggcccgcatcaagttcaactgcctcaccgcgggc…	792
MSMEG_5436	-	5520370	5519402	5520364	7	5520364	0	gtgcccgcatccgatggcagtaccgcttccgaatgggtgaccaccggctcggtcaccgtgcgcgtccccggcaaggtgaacctgtacctgtccgtgggcgatctgcgcgacgacgggtaccacgatctgacgacggtgttccacgcggtctcgctgctcgacgaggtgacggtccgcaacgccgacgtgctgtcgctgcggatgatcggggagggcgccgagtcgctgccggccgacgagcgcaatctggcgtggcgcgccgccgagttgatggccgagcacgtcggccgcgcccccgatgtcgagatcacgatcgagaagtccatcccggtggccggcgggatggccggtggctcggcggatgccgcgggcgtgctggtcgcgatgaacacgctgtgg…	963
MSMEG_5437	+	5520425	5521288	5520431	7	5520431	0	gtggagtcacccggcgagcacatcgcgggattcgtcgtcgaggacgtggcgggtcgcggcggctgggccgtggtgtaccgggcacgcgacgcgcagggccggctggtggcgctcaaggtgctcaacgagtcgcaccgcgaacccgcgcacctcgagagactgcgccgcgagttcgagttcgcgtgccgcgccgagcacccgaacgtcgtggcgatgtacgccgcgggggacggctggctggccatggagttcatcgacggcaggcccgccatcagcctggccgtgcgcaccgatcagctcaccgcgctgagacagatcgccggcgcgctcgacaacatccaccgtctcggcatcgtgcacagcgacgtgaaaccgatgaacatccttgtggacaaaccg…	858
MSMEG_5488	-	5570190	5569498	5570184	7	5570184	0	gtgcgcatacttgtcgttgacgacgatcgcgctgtgcgcgaatccctgcgccggtcgctttccttcaatggttattcggtcgaactcgcccaggacggggtcgaggctctcgacgcgatcaccaacaaccggccggacgccctgatcctcgacgtcatgatgcccaggctcgacggcctcgaggtctgcaggcagcttcgcagcacgggcgacgacctgccgatcctggtgctcaccgcgcgcgactcggtgtccgagcgcgtcgccggcctggacgcgggcgccgatgactacctgcccaagccgttcgcactcgaggaactgctggcgcggatgcgcgccctgctgcgccgcacggtctccgacgacagtggcgactcgcagaagatgacgttctcc…	687
MSMEG_5509	+	5594766	5595632	5594835	70	5594835	0	atgacctgcgagcatgctccattgaccacccgaagactgccattcggcgtcgcggttctcggcggtccgaccacggtcgtcgacatcggcgggcatcggctgatctgcgatcccacgttcgacccaccgaccgactacggctatctgcagaagctcgccgggcctgccgccgatgagtccgccgtcggtgacgtcgacgtcgcactggtgagccatgacctgcatccggacaatctcgacgtcgcgggccgcgcattcgcgctgagcgcaccggtcctgctgaccacggccaccgccgccacacgtctcggcgcaccgtcagtgccgttggcgccgtggacaacttgggagtcgcccgacggactcgcgatcaccgcagtgcctgcgcggcacggcccc…	798
MSMEG_5512	-	5600031	5598646	5600028	4	5600028	0	gtgagtcaaccgaaggatctgccccgcacggtcggtgaactgcgagcttccgggcaccgcgaacggggtgtgaaagccgaaatccgggaaaacctgctggccgcgctggccgagcgccgcgatgtttggcctgggattctcggcttcgaggacaccgtgatcccgcagctcgaacgggccctgatcgccgggcacgacgtggtgttgctgggcgagcgcggtcagggcaagaccaggctgctgcgggcgctgaccgggctgctcgacgagtggacacccgtgatcgcgggttccgaactgggcgagcatccctacagccccatcacgccggagtcgatccgccgtgcggccgactccggtgacgacctgcccgtcgagtggcgtcatcgcagcgagcgc…	1383
MSMEG_5576	+	5664415	5665851	5664424	10	5664424	0	gtgacgtacacaacacctccgacgaagctctcgtcgtcgacactcgagcagctgacgatcccccaccccagctacgaccgtgcaaaggtgcagatcggcatcgtccatttcggtgtgggtgggttccaccgcgctcaccaggcgatgtacgtcgacaagctgctcgagatgggcctggcgtccgagtggggcatctgcggggtcgggttgctggcgaacgaccgacggatggccgaggtgatggaggcccaggacgggctctacacactgttgctcgaacatcccgacggccaccgcgaggcgcgggtgatcgggtcgatcgtcgactaccggtacgcacccgacgatcaagaaggtgtcatcgaactgctggccgcaccgaccaccaagatcatctcg…	1428
MSMEG_5580	+	5668970	5669956	5669000	31	5669000	0	atgcgatccatctggaagggttcgatcgccttcggcctggtgaacgtgccggtcaaggtctacagcgcgaccgaggaccacgacatcaagttccatcaggtccacgccaaggacaacgggcgcattcgctacaagcgcgtgtgcgaagtctgcggcgaggtcgtcgagtaccgcgacatcaacaaggccttcgaatccgacgacggccagatggtcgtgatcaccgacgaggacatcgcgacgctacccgaggaacgcagccgtgagatcgaggtcgtcgagttcatcccggccgagcagctcgatccgctgatgtacgacaagagctacttccttgagcccgattcgaaatcgtcgaagtcgtacgtgctgctcgccaagacgctcgctgagaccgac…	957
MSMEG_5592	+	5679244	5680065	5679247	4	5679247	0	atgcccaaggaattccgcttcggagtcagtgtgcgcaacgccgagtcgcaggcacaggtggccgccaccgcccgccgcgccgaagatctcggctacaacgtgatcgtcgttcccgaccacctcggggctcccgcaccgttcccgacgctgacggcgatcgcggccgcgaccgacaccatccgcgtcggcacgtgcgtcctcaacgcctgcttctacaaaccggcgctgctggcgcgcgatgtgaccgcgctgcgtgacctgtccgatgggcggttcgaggtgggcctcggagcggggtacgttcgcgaggagttcgaggcggccgagttaccgttccccagcgcgcgtgaacgcatcgaccatctgcgtcacaccaccgagtacctgcgcgagcatgtc…	819
MSMEG_5671	+	5762879	5763358	5762894	16	5762894	0	gtgaacgaacggaatgcgcgtgtggcggccgctgttgccgccgccggtatcgaaccggcgatcaggatcctcgacgcagacgccaagacggccgcggcggccgccgagcaactcggctgcgaggtcggcgcgatcgccaacagcctggtgttcgaatgcgacggcgaaccgctgctggtgatggccagcggcgcggcgcgcgtcgacaccgacgtgctggcgcggcacctcggcgccggcgcgatcaccaaggcgaatcccaagctcgtgcgcgcggccaccggccaggtgataggcggcgtggccccgaccgggcatccgcaactgctgcgcaccgtcgtcgacgagacgctcgcgtcatacccggtgatctggacggccgcgggcacggccgattcg…	465
MSMEG_5695	-	5782766	5781741	5782763	4	5782763	0	atggctcagggcacctacgtcgccgacaagacctcgggcggcgagttcaaccgcgacaccgcgtacatcaccaccaggatcaccgccgacggccgtgacggttaccccgtcgaaccgggccggtaccggctgatcgtggcgcgtgcctgcccgtgggcgaaccgcacgatcatcgtgcggcgcctgctggggctcgaggacgtgctgcccatcgggttctgcgggccgacgcacgacgaacgcagctggacgttcgacctcgaccccgacggcgtcgatccggtgctgaagatcccgcggttgcgcgacgcgtacctcaaacgcttcccggactattccaagggcatcacggtgcccgcgatcgtcgaggtcgccacgggcgaggtggtcaccaacgac…	1023
MSMEG_5706	+	5791025	5792782	5791098	109	5791133	35	atgaccgatggcccgctgattgtgcagtccgacaaaaccgtgttgctcgaggtcgaccatgagttggccggggccgcacgggcggcgatcgccccgttcgccgaactcgaacgcgcacccgaacacgtccacacctaccgcatcacgccgctggcgctgtggaacgcccgcgcggcgggccacgacgccgagcaggtggtcgacgcgctcgtgtcgttctcgcgctacccggtgccccagccgctgctggtcgacatcgtcgacaccatggcgcggtacggccgcctgcagctcgtcaagcatccggcacacgggctgacgctggtgagcttcgaccgcgcggtgctcgaagaggtgctgcgcaacaagaagatcgcgccgatgctcggtgcgcgcatc…	1650
MSMEG_5707	-	5793156	5792803	5793147	10	5793147	0	atggagaagatgtcgctcaccgcgcttgcccgtcagcaactggccgcagctcgcaccgcgagcgcgggccgcagtgcccacaccgtctacggcgggcacgagcacaacctgcgtcagacgctgatcgcgctcgtcgacggcaccggtctggacgagcatgagagccccggcgaggcgacgctgcaggtgatcgagggccgtgtgaagctggccaactccgaggcgagctgggagggatctcccggtgatctgctggtgatcccgcgcacgcgccactcgctgcacgcactcgccgactcggtggtgctgctgaccgtggtcaaggccgtcgggccgcacgcgtag	345
MSMEG_5732	-	5816507	5815587	5816501	7	5816501	0	atgccgaccggagtgatgctcagaatcaacccttccgccgccaacgccatcgacggtctgatagccgacgcgcgccgcgcccacgacatcggggtcaagcagatctggctggcccagcaggccgacatcgacgcgatcgccgcggccggtctgatcggcgccgcggtaccgggattgggcgtcgggaccgctgtggtgccgatcaacccgcgccacccgctggtgatctccgcggccgcccagaccgcgcaggccgccgcgcacggaaacttcacgctggggctcggcctgggcgcgcgggtgatcgagcactacgcgttcggcatcgaccggaccaacaccgtcaaccgactgcacgagtacctccaggtgctgcgcggggcattcgaaaggggcgac…	915
MSMEG_5785	+	5857658	5858473	5857676	19	5857676	0	gtgcgcagactggtggtcgggttcgtcgcggcggtggccgcgctcgtcgtcggggcggtcggcaccgatttcggagcagccatctacgccgagtaccggctggcccgtacggtccgcagcgccgcgtcgctcaactgggatccgtgggtcgcgatcctcgggttcccgttcatcccgcaggcccgcgaccacagatacaacgagatcgagatccgggccaacggcgtcgaccatcccgtcgccgaaaaggtgtcgctggaggcgacactgcacgacgtcgacatcaccgaggcctcgtggctgatccgcgaggacgcaccgctcccggtcgccgaggccgagagccgcatcatcatcgattccacgcatgtcggccgctacatgggcatcgacgacctg…	798
MSMEG_5826	+	5892606	5894912	5893156	568	5893173	17	gtggagcaggtgttcggctatccgggtgacggcatcaacgggctgatcgcagcgttcggcaaggacgagtcagcgggtccgcgcttcgtgcagacccggcacgaggagatggccgcgctcgccgcgacgggctacgccaagttctccggcaacgtcggcgtgtgcatcgcgacgtcgggtccgggtgccatccatctgctcaacggcctctacgacgccaagctcgaccacaccccggtcgtggcgatcgtcggccagacggcccgcagcgcgatgggcggcagctatcagcaggaagtggatctgcaggcgctgttctcggatgtcgccagcgactacctggtggaggtcaacgtcgcgggtcagctgcccaacgcgctcgaccgcgcgttccggacc…	1740
MSMEG_5834	+	5900103	5900858	5900220	118	5900220	0	atgcaactgacccatttcggacattcgtgccttttggccaccatttccgatacgacggtgttgttcgaccccggcaacttctcgcacggtttcgagggcatcaccgggctgtcggcgatcctgatcacccatcagcaccccgatcacgccgacacgacgcgtctgcccgcgctgctcgacgcgaacccgcaggcgaagctgtacgccgatccgcagacggcggcgcaactcggtgagccgtggaccgcagtgcacgtcggtgacgagttcaccatcggctcgatcaacgtccgcggtgtcggcggcaagcacgccgtcatccacccggaaatccctgtcatcgacaacatctcgtacctgctcggtgacgacgagcatccggcccggttcatgcatccg…	639
MSMEG_5847	-	5913602	5912178	5913596	7	5913596	0	gtgacgattccgaatgttctggccaaccgctacgcaagcgacgagatggttgccatctggtcgccggaagccaagatcatcgcggaacggcggttgtggctggccgttctgcgtgcccaggccgaactgggggtggccgtgccagacggcgtcgtcgaggactatgagcgggtgctggagaacgtcgacctggagtcgatcgccgcgcgtgaacgcgtcacccgccacgacgtcaaggcgcgcatcgaggagttcaacgcgctggccgggcacgagcacgtgcacaagggcatgacgagccgcgacctcaccgagaacgtcgagcaactgcagatccgccagtcgctcgagctggtgttctcccacggcgtcgccgtggtggcccgcctggccgagcgc…	1419
MSMEG_5865	+	5930884	5931423	5930894	88	5930971	77	ttggcggacttctacaccgaggacgccacgtacggctggaacatcggccccaaagaagacgtcatgtgcgtcggccgcgacgagatccgcgacgtggccctgggcctggagatggagggcctggagaactgggtctacgaataccagaaggtgatcatcgacgagaagcagggcgagatcgtcggcttctggaagcagatcgccaacaagagcgacggctcacgcgcggagatctacggtatcggcggcagctggttccgcctcgacgaccagctgctcatcgagtggcagcgcgacttcttcgacttcggtcacgtcgcgaagggctacgcgaagctcatcgaatccggcgacctgaccccggccatgcagaagcgcatcgaacgctcgttgagcggt…	453
MSMEG_5871	+	5934342	5934770	5934354	13	5934354	0	atggcgaccgtcttcacgaagatcatcaaccgcgaactgcccggccgtttcgtctacgaagacgacgacatcgtggcgttcctgacgatcgaacccatgacgcagggccacacgctcgtggtgccgcgcgccgaactcgacaactggcaggacatcgaacccgccgtgttcgcccgggtcatggaggtctcgcagttgatcggcaaggcggtctgcaaggccttcgacaccgagcgttcgggcctgatcatcgccggcctcgaggtgccgcacctgcacgtccacgtcttccccgcgcgcaacctgtccgacttcgggttcgccaacgtcgaccgcaacccgtcaccggagtccctcgacgaggcgcaggcgaagatcaaagccgcgctggcagatctg…	417
MSMEG_5911	+	5969786	5970586	5969852	67	5969852	0	gtgagctatcgcgagcaggctcccccgccgccgctgcgcgatctggtcgagtgcagttgggaacgcagcggaccggccacacctgcacgcgtgctgccggacggctgcatggatctgatccgtctggacgggcgagtggtggtcgcgggccccgacaccacggcatacctggccgccgccagcccagaccccgtgcgcgggttgcgtttccggcccggtgcgctcccccgcgtgctcggcgtcccggccgccgaactacgcgacacgcgcgtggacctccacgacctgcggaccgtgccctcgtgtgactcactcgaaacgctggccctgaccctcgcttcggacctggccccgccgcgcagcgagaccgcgccgtggtcgctggccgcgctgcggcac…	735
MSMEG_5957	-	6018887	6017397	6018861	40	6018848	13	atgctggcccaagggcttgcggcgcgggaagggcagtcgatgccgagaattgataactcacagggtggtgattcactcgccgcccgggaattcaagggtgtcgcagaatccttcgcgccctctggccgagcggtgcgacgcgtcgcggttttcggtcttggttatgtaggcagcgttactgcggcctgtcttgccagccgcggtcattcggtcatcggcgtcgatgtcaggcgcgagaaggtcgacatgatcaaccgcggtcagagcccggtggtagaaggcggcctcggcgaactcatcttcggcgaggtcgccgccggccggctcagcgcgaccacgaatcccgctgatgctgtggcgaatacagatatcgcgctggtatgcgtcggaacgccctcg…	1452
MSMEG_5966	-	6030627	6029863	6030525	118	6030510	15	atggaagacctggcggaggccgcgagagaccacgcccacatcgcgccgttctgcctagacgtgggggacgccgcacgcagcgccgctgtcttcgccgaagtcgaacgacgaatgggtccggtggacatactggttgcgaacgcagccgtatacccgaaggttcacttcctggaccagagcccagcggatttcgaagagactttccggaccaacgttcatggtgtggcgaatgccgtgcgcgcagtgcttccgggcatgctgtcgaggaacgccggccgggtgatcgttctcggttcactcgcggatcagagcccgttggccggtgcgtgctcgtactcggcatccaagggggcgttacatgcgttggtacgtggaatcgctgccgagatagaccgagtc…	648
MSMEG_6005	+	6069888	6070526	6069890	112	6069999	109	gtggccggccacgcgatcgacccacccgccttcaccgtcggcgacgaattccagggcagctaccgccgcgtcggcgacgcgctcacagcagcctgggccatccgcttggcggtcgcccccgggatcgacgtgcggttcggcatcgggtggggcgcggtgagcgtgctcgacgaggccacgggcatccaggacggtccggggtggtgggccgcccgtgaggcgatcgagtggaccgccgaggcacagcgccagcccggcctggcgctggtccgtatcacctaccgcagatcttccgacaccggtccggccccggaggccgtcaacgcggccctgatgtgtcgggaccacatgtttggatcactcgatgaacggtccatccgcatcctgaggggtctcatg…	528
MSMEG_6110	-	6173469	6172888	6173463	7	6173463	0	gtggctgtcgaatccaccgagatgtatccgggagacatcaagtcggtactgctgtccgaggagcagatccggacacgtaccgccgagctcgcggcggcgatcgccgaccagtaccgggacaacctcggggacgacgacctcctgctggtcacggtgctcaagggcgcggtcatgttcgtcaccgatctggcacgttcgatcccgctgcccacccagctcgagttcatggcggtcagcagctacggatcgtcgacgtcgtcgtcgggtgtggtccgcatcctcaaggacctcgaccgcgacatcaacgaccgcgacgtgctgatcgtcgaggacatcatcgactccggcctgacgctgtcgtggttgctgcgcaacctcgccacgcggcacccgcgctcg…	576
MSMEG_6126	+	6187851	6188864	6187860	10	6187860	0	gtgtccgctcaagaggaaaccggccgtggcgcgcagggcgtcctgcaggtcggcccgctcaaaccgtccctgaaccagaccctcgtgtccacctacggcgcgtacgtgctgcccgacggccccggacgcgcggcgttcctcgccgagcacggtgaccgggtcacggtggccgtgacctcgggccgcaccggcgtcgacgccgaactgatgtcggcgttgcccaatctaggcgcggtggtgaacttcggcgtcgggtacgacaccaccgacgtcgacgcggccgcggcccgtgacatcgtggtcagcaacaccccggacgtgctcagcgactgcgtcgccgacaccgcggtcgggttgctgatcgacgtgatgcggaaattctcggcctcggaccgctac…	1005
MSMEG_6142	-	6209926	6208979	6209920	7	6209920	0	gtgcgaactttggtgactggagcggcaggtttcatcggatcgacgctggtggaccggctgctggcggacggacacggcgtcgtcggtctcgacgatctcagctcggggcgggccgagaacctgcactccgcggagaacagcgacaagttcgagttcgtcaaggccgacatcgtcgacgcggatctgaccggactgctcgctgagttcaagcccgaggtgatcttccacctcgccgcgcagatctcggtgaagcgctcggtggacgacccaccgttcgacgccacggtgaacgtggtcggaacggtccgtctggccgaggccgcgcgcctcgcgggtgtgcgcaaggtcgtgcacacgtcgtcgggcggatctgtctacggaaccccgccggcctatccg…	942
MSMEG_6173	+	6241372	6242253	6241384	13	6241384	0	gtgaccgcatccgatcgggccgctgaggaatcgatcgcggcgacatccgacgcaacaccccgcggcgacgatggtcgccccgtgcgcacggccgcgttcttcgacctcgacaagaccgtgatcgccaagtcgagcacgttggcattcagcaaaccgttcttcgaccaaggactgctgaaccgtcgcaccgtgctgaagtcgtcctacgcgcagttcctcttcctgatgtcgggcgcggatcacgatcagatggaccggatgcgtgactacatcacaaacatgtgcgccggctgggacgtcgaacaggtgaaatccatcgtcggcgagaccctccacgggatcgtcgacccgctcgtgttcgccgaggccgccgagttgatcgccgatcacaagttgtgc…	870
MSMEG_6196	-	6263446	6262025	6263113	346	6263101	12	gtggaagccgttgcgggagcgcagatcctggctgtctgggtggggcttccgctgtggctcatggcgatgctgctgatggccgcgctgacgttgaccaacctcatctcggtgcggtggttcggcgagttcgagttctggttctccggcatcaaggtcgccgcgatcgtgtccttcatcgtcgtcggcctgctgtgggtgttcggcgtgtggccgggtgacaccaacgggttgaccaacctggtggcccacggaggcttcgcgcccaacggattcggatcgatcttcggggccgtggtcgtggtgatcttcgcgttcggcggggccgagatcgtcaccatcgcagcggcggagagcgccgaaccggcgaaatcggttgccagggccaccacgggcgtcatc…	1077
MSMEG_6231	+	6293807	6294562	6293816	10	6293816	0	atggccacctccacagccgatatcgccgccatgccgcgcggcgggccccgcgcctcctgtctggaccggctgctgcagaccgatcggctggagtatctggaccgcgacgatgtcgatcagcgcgtgaagcgcagcgtcgtgcgggccctggagtggaccggcgacatgttcggcaaccacgagaagttcgcggcgatctcgctggatctgctggccgaggtgcccgacccgcggattctcgagctcggcgcgggccacggcagcgtgtcgcgccggctgctggccaaccaccccaccgcgcacgtgaccgtcaccgacgtcgacccggccgcggtggccgcgatggccgacggcgagctgggtgatcatccgcgcgcggtggtgcgtgcgatggacgcc…	747
MSMEG_6235	+	6299856	6300536	6299865	10	6299865	0	atgacatcacacgtgctggactgggatggtgcctaccggggggatacgggatttcagggaccgccgccgtggaacatcggcgagccgcagcccgagctggcggcgctgcaccgggccgggagattccgtagcgacgtgctcgatgcggggtgcggtcatgccgagctgtcattggcgctggctgccgacggttacaccgtcgtcggcatggatctgagcccatcggcgatcgccgcagcaaaccgcgcggcccaggagcgcaacctcgcgaccgcgagcttcgtgcagggcgacatcacgtcgttcaccggttacgacggccggttcagcaccgtcatcgactcgacgcttttccactccctgcccgtcgagggccgcgagggatacctgcagtccatc…	672
MSMEG_6281	+	6345388	6346182	6345397	10	6345397	0	gtgcgagtcccagcctgtctgcgtgtcggcgccgcggtcgtgaccagcgtgctcatcgcggtgacggcatcggtcgtgtcgccggtcgcccatgccgccccctccaacatcgccggaatgatcgtgttcctcgatcccggccacaacggggccaacgacgcgtcgatcggcagacaggtgcccacgggacgcggcggcaccaagaactgccaggagagcggcaccgcaaccgacgacggctatcccgaacacagcttcacgtgggacaccacgctgcgggtgcgggcggcactgacggcgctgggcgtgcggaccgcgatgtcacgcggcaacgacaacgcgctgggaccgtgcgtcgacgagcgcgccgcgatggccaactcgctgcgtccgcacgcc…	786
MSMEG_6312	-	6379317	6378073	6379302	16	6379302	0	atgtcgaccgccgcgacagcccaagaggcgcagggactgctgctccaactgctcgaccctgccacccgtgccgacccgtacccgatctatgaccgcatccgccgcggcggaccgcttgcgctccccgaggcgaatctcgcggtgttctccagcttttccgattgcgacgacgttctgcggcacccctcgtcgtgcagcgaccgcacgaaatcgaccatctttcaacggcaactcgccgccgagacgcagccgcgaccgcaggggcccgccagcttcctgttcctcgacccgcccgatcacacgaggctgcgcggcctggtcagcaaggcgttcgcgccgcgcgtgatcaagcggctcgaacccgagatcaccgcgctggtcgaccaactgctcgacgct…	1230
MSMEG_6321	-	6389571	6387298	6389562	10	6389562	0	gtgacggaaagcggtgatccgggccagtcgccggaactcggccggatgcggatcctcgacgcgaaaccggtgaacctcgacggtttcagcgtccccgaccccgatctgggtctcgcggcgatgagcagtccccacgatccgcagccttcgctggtgatccgcgacggccgcgtggtcgagatggacggcaaggccgccgaggacttcgacgtcatcgacgagttcatcgcacgctacgggctggacctcgacgtggcgcccgaggccatggcaatgagtgacatcgacctggcgcgcatggccgtcgacatcaatgtcccgcgcgccgaggtggtgcgcctgatcgcggggacgacgccggccaagctcgccaaggtgatcgcggtgctcacgcccgtg…	2265
MSMEG_6366	+	6421742	6422551	6421759	82	6421823	64	ttgaagaaggctttcctgggcaaggccggtggtgccatcggccgcaaccagtcgaacgtcgtcgtcatcgaggcactgcgggacatcacgatgtcgctggagatgggtgaccgggtcggcctggtcggccacaacggcgcgggcaagtcgacgctgctgcgactgctgtcgggcatctacgagcccacacggggttcggcgaccgtctccggccgcgtcgcgcccgtgttcgatctcggcgtcgggatggaccccgagatctcggggttcgagaacatcatcatccgcggtctgttcctagggcagacgcgcaagcagatgctggcaaaggtcgacgagatcgccgagttcaccgaactcggcgagtacctgtcgatgccgctgcgcacctactccacc…	729
MSMEG_6382	+	6436944	6438350	6436967	25	6436968	1	atgtcaacgaccgagtttccgaccaccaccaagcgcctgatgggctgggggcgcaccgcgccgaccgtcgcttcggtgctctcgaccagcgaccccgaggtcatcgtccgcgctgtcacacgggcagccgaagagggtggtcgtggcgtcatcgcacgcgggctcggacgctcgtacggggacaacgcgcagaacggtggcgggctggtgatcgacatgcccgcgctcaaccgcatccactcgatcgactcgggcacccggctggtcgacgtcgacgccggggtgagcctggaccagttgatgaaagccgcactgccccacggcttgtgggttccggtgctgcctggcacgcgccaggtcacggtcggcggtgcgatcggctgcgacatccacggcaag…	1383
MSMEG_6400	-	6471329	6469392	6470934	424	6470906	28	ttggtgctggcctatctgggcctgctgtggtggatgatggtgtgctggtcgcaggcgttgcgcgcctacccggccgacggcggagcaccccaggacgcccccgacaacgtcccgggacggttcttcgagggggcgctggcgttcgtcgcgggactttccgtgctggtgcgcccggaactcgcgctcatcggcggcggcgcgctggtgatgatgctcatcgcggcgcgggggtggcggcggcgtgtgctgatcgtcgttgccggcggtctgcttccggtggcctaccagatcttccggatgggctactacgcgctgatcgtgccgggcaccgcggtcgccaaggacgcgaccggatcgaagtggtcgcagggcctgacgtacctggccaacttcaaccag…	1515
MSMEG_6471	-	6536726	6535287	6536660	67	6536660	0	gtgctcaacacggtgaacggtcagatctcgcattggttcgacaccctgcccacaccccgggcgcccctgcccggcgaccaggatgccgacgtctgcatcgtcggcgcgggttacacgggactgtggaccgcgtactacctcaagaaggcggacccgtcgctgcggatcgcgatcctcgaggcgcgcttcgccggtttcggtgcgtccggccgtaatggtggttggctgtcgggactggtgccgggtgaccggcaccgcatggccaagctgtacggacgcgacaaggtgctcgcctggcagaaggcactcaacgaggccgtcgacgaggtcatcgcggtcgccgacgccgagggcatcgacgcgggtgcggtcaagggcggcaccttggagatcgctcgc…	1374
MSMEG_6532	+	6590293	6590910	6590304	13	6590305	1	atgagcgacgcgccgcgcaagaagccgcgccagcgccggtcgagggagaccgtcgaggtggtgctggaggccgccgcgcaggttttcgaccgcgagggactcgccgcgaccaccaaccgcatcgccgaacgcgccggggtgtccatcggttcgctctaccagtacttccccaacaagcacgcgctgctcaacgcgctcgcgcagcggcacgtgcagacggcctctgcgcgtctcgacgcggtcttcgccgaactgcgccacgagacacccgaattcgaccagaccctgcggtcgatcctcgcggtcgtcgtcgacctgcaccacgaccggcccgccctacaccggttgatgcaccgcgtcgcggtcccgcgcgacgaccagctcgcggcgctgcaggag…	606
MSMEG_6565	-	6621100	6620411	6621079	22	6621079	0	atgaccgacccggacaaggccgccgcgcgccgcgacatcaccgacgctctgctcagcgcgctcaaccgtaggcacgaggtgctcgacgtcatcgtcgacgccgaggaccgcaacgccgcgatcgacaacgtcgcgaatctgctcggcacctcgcgcaccgcggccgaggctgtcatcgggctgtcgttcgcacagatcaccaaggagtcgcgccggcagatcgccgccgagctcgacgacctcaacagccagctgagcttcacgctgcaggaacggcccgccagcgcgggcgacaccctcgaactgcggcccttctcggcgaccgatgaccgcgacatcttcgcggcccgcaccagcgacgtcggcgcctcgggagacggatccggcgcgcccgcggcc…	669
MSMEG_6572	+	6626297	6626989	6626357	61	6626357	0	gtgtacgaccagtacgacgtgatcgccgacgactacgcccagcacttccccgacgactttgcgtcccgaccgttcgaccgggcactcgtgcacgtcttcgcgggtctcgtccagcagtccggcggtggcaacgtgctcgacgtcggctgcggacccggtcaggcgaccgccgaactcggcgcagccggcctgcggacccacgccatcgacggttcacctgccatggtctcgatcgcccggcggcgctatccccatgcccgctaccaggtcgcggatatggcgtcgctcccctatcaggatgcggcgttcggcgggctgtgcgcgtggtactcgatcatccatactccggccgaccgccttgccgggttgttcgccgagttctcccgggtgctcgccgac…	633
MSMEG_6582	-	6637394	6636246	6637361	34	6637361	0	gtgacgcccaagcgtgtggtcatcgcggggctgggtgacgcgggcgtgctgaccgcgatccggctcgcccgacgtcacgatgtggtcggcgtttcgctcaacccgggtttggtgagcggccaggaactcggtgtccgcctcgcccgccccgacgactgggcgcgtgactactggatctcgttcgaccgcctccgcgccctcgaccgggtgcgcaccgtgcacggtgcgctcaccggtgccgacctggacacccgcaccatcacggtgaccgacgcggacgggaccgaacaccacgagccctacgacgcgctggtcatcgccaccggcgtcaccaacgggttctggcgccgccccgtgctgcagtcgcccgacgacgtgcaccagggactgcgtgaggcg…	1116
MSMEG_6589	-	6646724	6645663	6646722	16	6646709	13	ttggtgatcagttctgaagatcgtgtgacgttggagtcgtggacgcggtcctcgacggtgcctgccggccgtgttgagcgggcgcggatcgtgctggcggtggccgacggtgcggggacctcgggtgcggcgcggcaggtgggggtgtcgcggccgacggtgatcaagtggcgggatcggttcgccgcgttcggcattgaggggcttgatgacgaaccacgcagcggccgacccaagacggtcgatgacgccgagatcctggcgaccacgctcgagccgccaccggaatcgttggccgtgacccactggtcgagtcgactgctcggaaagcacctcgggatcggggatgccacggtggcccgggcgtggcgacgctacggggtcaaaccgtggcggcgc…	1047
MSMEG_6648	+	6699516	6702911	6699737	316	6699831	94	gtgttcgtcgggccgcgtgcacacgttctcgagctgacgggaaacaagttcaaggcgatcaccgcggcgcgggaggccggcttgccggtactggcgtcatcggcgccgtcggcgaacgtcgccgaactggtttctgccgccgaggcgatggacttcccgctcttcgtcaaggcagtctccggcggcggcggtaggggaatgcggcgcgtgaccgagccggccgcgctggccgagtcgatcgaggcggccagccgcgaagcggagtcggcattcggtgatccgatggtctatctcgagcaggccgtcctcaacccacgccacatcgaggtgcaggtcctggccgaccgcaccggcgagatcatccacctcttcgaacgtgactgcagcatgcaacgccgg…	3081
MSMEG_6737	+	6784100	6785038	6784137	58	6784157	20	atgccgatgagctgtccgtactgtggcttcgaggtcgcggccgacggcacgtgcagccggtgcggacgcgcagagtcgtcggtctcgctgtccggatggcgcccggaccccaccgcacgctacgagggtcgctattacacggccgggcgtccgaccaaccgggtgcgcaacggcaagcacgaagcctccgatccgaccggtggtcagatgctgcccgactacgtcgaactgcccgcctcgcggtcgagcatccgcacgacgtggatcaccaccggggccgtcaccgcgatcatcgtgatggcggccgccatggcgtggggtctgctggtggcacaccggcgtccgccgccaccgcctgagacgggttacctcgcggcgttgcgtgacaccgggctgatg…	882
MSMEG_6748	-	6794875	6793199	6794866	10	6794866	0	atgacggcaacgcttgtcgcgaagaatgtggccggcggattcgcccatcgcaccctgttcgaggggcttgacctgactgtggcgcggggagacgtcatcggcgtggtcggtgccaatggtgcaggcaagagcacgctgctgcgcatcctcgccggcgacctcgacccgctcgaaggtgcggtgagcgtcgcaccggccgacgccttcgtcgggtggctgccgcaggagcacgagcgggtgccgggggagacggtcgcggcctacgtcgctcgccgtgccggttgtgccgacgcgacgagtgccatggaggccgccgccgcagccttggccgatccaacctcgaacgccgacccggccgtcgatccggcagaggcgtactcggccgcactggatcactgg…	1668
MSMEG_6860	-	6909740	6909291	6909737	4	6909737	0	gtgagtacccgtgagacggtcaacgaactgcttcgacgcatcgcggccggcgaccccggaagaatcgccgagctctatgccgaggaggtctcgtggaagctcagctggccggccggtgatcatatgggagttgtcccatggatccaacagcgatcgacccgtgccggcgtcgaggagcacttccgtctgatcgccgaccaccatgtggcgaaacagagttccgccgaggtgttttccgtcctggtggacggcgctgacgccgtcgtgctcggcgagctccgcaacaccgccggtccgaccgggcgcagctatgaggctccctttgcgttgcacctgacggtggagaacggcctcgtcacccgtcaccacgtctacgaggacagccttgcggtgttccga…	447
MSMEG_6868	+	6916180	6917819	6916388	232	6916411	23	gtgctgcggctgtcccaaaaggagctgcgcagcatccgcggcgacgagatcgcgatggtcttccaggacccgatgtccagccttaacccggtgcgccgcattggcgcccagatcgccgaggtgctgtgccggcaccgcggcggccgcgcggcccgctaccacgcagacgtggtggccgcgttggaggcggcaggaatcgacgacccccagcgccgcgcggcgcagtatccgcacgagctctccgggggcctgcgacagcgggccatgattgcgatggccctggtcgccggcccgcggctgctgatcgccgacgagcccacgactgcgctggacgtcaccgtgcaggctcagatcctcgacgtgttggccggcctgcaacaggacaggcagatggcgctt…	1409
MSMEG_6901	-	6948579	6948091	6948522	58	6948522	0	gtgcgattgcagagacaggtggtggactacgccctgcggcggaggtccctgctggccgaggtgtactccgggcgaaccggggtgtcggaagtctgcgacgcgaatccctatctactgcgcgccgcgaagttccacggcaagcagagctcggtgatgtgcccgatctgccggaaagaacagctgaccctggtgtcgtgggtcttcggcgagcatctgggcccggtctccgggtcggcgcgcacggccgaggagctggtgttgctcgccagccgctatgacgaattcgcggtacacgtggtggaggtatgccggacctgcagctggaatcatctggtcaagtcgtacgtgctcggcgcgccccgtccaccggaggcgcggaggccgaagcgtacgccgagc…	432
MSMEG_6904	+	6950228	6951319	6950275	76	6950303	28	gtgcagtactaccgcaacgccgacgagaacacgaccgtgcccgggctgatgcacgtcaagttcggcccgtaccacgtgcgcgacgtgaacttcgtcgccgcgttcgacgtggacgccaagaaggtcggcttcgatctgtccgaggccatcttcgcctccgagaacaacaccatcaagatcgccgacgtgccaccgaccgacgtcatcgtgcagcgcggcccgacactcgacggcatcggcaagtactacgccgacaccatcgaggtctccgacgccgaaccggtcgacgtggtcaaggtcctcaaggaggccgaggtcgacgttctggtctcctacctgcccgtgggttcggaagaggccgacaagttctacgcccagtgcgcgatcgacgcgggcgtg…	1017
MSMEG_6930	-	6976977	6976060	6976903	88	6976890	13	gtgggaccggacgcacattttgctgcaagactacgggcgtgccgccggttgccggaccaccgtgcgggcgatcggcgcgggtgcggcgccgtccgcgcagtcggcgggcaccacgaggccggtgagcgtggcgggccggtcgtcggccagcaggatcaggacgccccgccggcctgccacgtcgagcgggcgtgcacccagcacgcggatccccggcgggtaaccgagcgctgccagacagccggtccgccgcgccgggtcggccagcgggccgaaatcgggcggcgtggtgagcaccgcgagcacctgcgcctcggtgaggcccaggtcggagggcaccggtgtggtggtgatgcggccgaactgacccgtgggcgccggtggtttcgacagcggggc…	831

## Sheet: S6
Supplementary Table S6. Operons predicted in this study with high confidence. Operonic structures were predicted according to the criteria stablished in Materials and Methods. Genes that appeared to be transcribed as both polycistrons and monocistrons were excluded from this list.
Operon ID	Operon name	Strand	Number of genes in the operon	1st gene in the operon	2nd gene in the operon	3rd gene in the operon	4th gene in the operon	Is this operon predicted in DOOR database? (Mao et al, 2008)	Is this operon predicted by Li at al 2007?
#1	MSMEG_0005-0006	+	2	MSMEG_0005	MSMEG_0006			NO	NO
#2	MSMEG_0008-0009-0010	+	3	MSMEG_0008	MSMEG_0009	MSMEG_0010		NO	NO
#3	MSMEG_0044-0045	+	2	MSMEG_0044	MSMEG_0045			NO	NO
#4	MSMEG_0056-0057-0058-0059	+	4	MSMEG_0056	MSMEG_0057	MSMEG_0058	MSMEG_0059	NO	NO
#5	MSMEG_0067-0068	+	2	MSMEG_0067	MSMEG_0068			YES	YES
#6	MSMEG_0087-0086	-	2	MSMEG_0087	MSMEG_0086			NO	NO
#7	MSMEG_0096-0097	+	2	MSMEG_0096	MSMEG_0097			NO	NO
#8	MSMEG_0120-0121	+	2	MSMEG_0120	MSMEG_0121			YES	YES
#9	MSMEG_0133-0134	+	2	MSMEG_0133	MSMEG_0134			NO	NO
#10	MSMEG_0208-0209	+	2	MSMEG_0208	MSMEG_0209			YES	YES
#11	MSMEG_0212-0211	-	2	MSMEG_0212	MSMEG_0211			NO	NO
#12	MSMEG_0226-0225	-	2	MSMEG_0226	MSMEG_0225			YES	YES
#13	MSMEG_0243-0244	+	2	MSMEG_0243	MSMEG_0244			NO	NO
#14	MSMEG_0248-0247	-	2	MSMEG_0248	MSMEG_0247			NO	NO
#15	MSMEG_0252-0251	-	2	MSMEG_0252	MSMEG_0251			YES	YES
#16	MSMEG_0285-0284	-	2	MSMEG_0285	MSMEG_0284			YES	NO
#17	MSMEG_0305-0304	-	2	MSMEG_0305	MSMEG_0304			NO	NO
#18	MSMEG_0317-0315	-	2	MSMEG_0317	MSMEG_0315			YES	YES
#19	MSMEG_0364-0365	+	2	MSMEG_0364	MSMEG_0365			NO	NO
#20	MSMEG_0368-0369	+	2	MSMEG_0368	MSMEG_0369			NO	NO
#21	MSMEG_0372-0371	-	2	MSMEG_0372	MSMEG_0371			YES	YES
#22	MSMEG_0388-0389	+	2	MSMEG_0388	MSMEG_0389			YES	YES
#23	MSMEG_0404-0405	+	2	MSMEG_0404	MSMEG_0405			YES	NO
#24	MSMEG_0436-0435	-	2	MSMEG_0436	MSMEG_0435			NO	NO
#25	MSMEG_0457-0456	-	2	MSMEG_0457	MSMEG_0456			YES	YES
#26	MSMEG_0541-0542	+	2	MSMEG_0541	MSMEG_0542			YES	YES
#27	MSMEG_0557-0558	+	2	MSMEG_0557	MSMEG_0558			YES	YES
#28	MSMEG_0575-0576	+	2	MSMEG_0575	MSMEG_0576			NO	NO
#29	MSMEG_0586-0584	-	2	MSMEG_0586	MSMEG_0584			NO	NO
#30	MSMEG_0595-0594	-	2	MSMEG_0595	MSMEG_0594			NO	NO
#31	MSMEG_0615-0616	+	2	MSMEG_0615	MSMEG_0616			NO	NO
#32	MSMEG_0641-0640-0639	-	3	MSMEG_0641	MSMEG_0640	MSMEG_0639		NO	NO
#33	MSMEG_0711-0713	+	2	MSMEG_0711	MSMEG_0713			NO	NO
#34	MSMEG_0724-0725	+	2	MSMEG_0724	MSMEG_0725			YES	YES
#35	MSMEG_0736-0737-0738	+	3	MSMEG_0736	MSMEG_0737	MSMEG_0738		NO	NO
#36	MSMEG_0768-0769-0770	+	3	MSMEG_0768	MSMEG_0769	MSMEG_0770		NO	NO
#37	MSMEG_0835-0836	+	2	MSMEG_0835	MSMEG_0836			NO	NO
#38	MSMEG_0844-0843	-	2	MSMEG_0844	MSMEG_0843			NO	NO
#39	MSMEG_0846-0845	-	2	MSMEG_0846	MSMEG_0845			NO	NO
#40	MSMEG_0854-0856	+	2	MSMEG_0854	MSMEG_0856			YES	YES
#41	MSMEG_0861-0860	-	2	MSMEG_0861	MSMEG_0860			NO	NO
#42	MSMEG_0896-0897	+	2	MSMEG_0896	MSMEG_0897			NO	NO
#43	MSMEG_0903-0904	+	2	MSMEG_0903	MSMEG_0904			YES	YES
#44	MSMEG_0977-0978	+	2	MSMEG_0977	MSMEG_0978			YES	NO
#45	MSMEG_1015-1014	-	2	MSMEG_1015	MSMEG_1014			NO	NO
#46	MSMEG_1017-1018	+	2	MSMEG_1017	MSMEG_1018			NO	NO
#47	MSMEG_1040-1041	+	2	MSMEG_1040	MSMEG_1041			NO	NO
#48	MSMEG_1049-1050	+	2	MSMEG_1049	MSMEG_1050			NO	YES
#49	MSMEG_1065-1066	+	2	MSMEG_1065	MSMEG_1066			NO	YES
#50	MSMEG_1118-1119-1120	+	3	MSMEG_1118	MSMEG_1119	MSMEG_1120		NO	NO
#51	MSMEG_1250-1249	-	2	MSMEG_1250	MSMEG_1249			YES	YES
#52	MSMEG_1255-1256	+	2	MSMEG_1255	MSMEG_1256			YES	NO
#53	MSMEG_1277-1278	+	2	MSMEG_1277	MSMEG_1278			YES	YES
#54	MSMEG_1279-1280-1281-1282	+	4	MSMEG_1279	MSMEG_1280	MSMEG_1281	MSMEG_1282	YES	YES
#55	MSMEG_1283-1284	+	2	MSMEG_1283	MSMEG_1284			YES	YES
#56	MSMEG_1292-1291	-	2	MSMEG_1292	MSMEG_1291			YES	YES
#57	MSMEG_1339-1340-1341-1342	+	4	MSMEG_1339	MSMEG_1340	MSMEG_1341	MSMEG_1342	NO	YES
#58	MSMEG_1344-1345	+	2	MSMEG_1344	MSMEG_1345			NO	NO
#59	MSMEG_1381-1382	+	2	MSMEG_1381	MSMEG_1382			NO	NO
#60	MSMEG_1394-1393	-	2	MSMEG_1394	MSMEG_1393			YES	YES
#61	MSMEG_1398-1399	+	2	MSMEG_1398	MSMEG_1399			YES	NO
#62	MSMEG_1418-1417	-	2	MSMEG_1418	MSMEG_1417			YES	YES
#63	MSMEG_1440-1441	+	2	MSMEG_1440	MSMEG_1441			NO	NO
#64	MSMEG_1442-1443	+	2	MSMEG_1442	MSMEG_1443			NO	NO
#65	MSMEG_1444-1445	+	2	MSMEG_1444	MSMEG_1445			NO	NO
#66	MSMEG_1466-1467	+	2	MSMEG_1466	MSMEG_1467			NO	NO
#67	MSMEG_1473-1474	+	2	MSMEG_1473	MSMEG_1474			NO	NO
#68	MSMEG_1482-1481	-	2	MSMEG_1482	MSMEG_1481			NO	NO
#69	MSMEG_1483-1484-1485	+	3	MSMEG_1483	MSMEG_1484	MSMEG_1485		YES	YES
#70	MSMEG_1498-1497	-	2	MSMEG_1498	MSMEG_1497			NO	NO
#71	MSMEG_1512-1510	-	2	MSMEG_1512	MSMEG_1510			NO	YES
#72	MSMEG_1518-1517	-	2	MSMEG_1518	MSMEG_1517			YES	NO
#73	MSMEG_1553-1554	+	2	MSMEG_1553	MSMEG_1554			NO	NO
#74	MSMEG_1580-1581	+	2	MSMEG_1580	MSMEG_1581			NO	NO
#75	MSMEG_1618-1617	-	2	MSMEG_1618	MSMEG_1617			NO	NO
#76	MSMEG_1640-1641	+	2	MSMEG_1640	MSMEG_1641			NO	NO
#77	MSMEG_1657-1658	+	2	MSMEG_1657	MSMEG_1658			NO	YES
#78	MSMEG_1666-1668	+	2	MSMEG_1666	MSMEG_1668			NO	YES
#79	MSMEG_1672-1671-1670-1669	-	4	MSMEG_1672	MSMEG_1671	MSMEG_1670	MSMEG_1669	YES	YES
#80	MSMEG_1680-1679-1677	-	3	MSMEG_1680	MSMEG_1679	MSMEG_1677		NO	NO
#81	MSMEG_1702-1703	+	2	MSMEG_1702	MSMEG_1703			YES	YES
#82	MSMEG_1809-1808	-	2	MSMEG_1809	MSMEG_1808			YES	YES
#83	MSMEG_1819-1820	+	2	MSMEG_1819	MSMEG_1820			YES	YES
#84	MSMEG_1830-1829-1827	-	3	MSMEG_1830	MSMEG_1829	MSMEG_1827		YES	YES
#85	MSMEG_1834-1835	+	2	MSMEG_1834	MSMEG_1835			YES	NO
#86	MSMEG_1854-1855	+	2	MSMEG_1854	MSMEG_1855			YES	YES
#87	MSMEG_1875-1876	+	2	MSMEG_1875	MSMEG_1876			NO	NO
#88	MSMEG_1890-1889	-	2	MSMEG_1890	MSMEG_1889			YES	YES
#89	MSMEG_1922-1923	+	2	MSMEG_1922	MSMEG_1923			YES	YES
#90	MSMEG_1926-1925	-	2	MSMEG_1926	MSMEG_1925			NO	NO
#91	MSMEG_1981-1980	-	2	MSMEG_1981	MSMEG_1980			YES	YES
#92	MSMEG_2017-2016-2015	-	3	MSMEG_2017	MSMEG_2016	MSMEG_2015		NO	NO
#93	MSMEG_2042-2041	-	2	MSMEG_2042	MSMEG_2041			NO	NO
#94	MSMEG_2089-2090	+	2	MSMEG_2089	MSMEG_2090			NO	NO
#95	MSMEG_2132-2131-2130	-	3	MSMEG_2132	MSMEG_2131	MSMEG_2130		NO	YES
#96	MSMEG_2144-2143	-	2	MSMEG_2144	MSMEG_2143			YES	YES
#97	MSMEG_2195-2193	-	2	MSMEG_2195	MSMEG_2193			YES	YES
#98	MSMEG_2206-2207	+	2	MSMEG_2206	MSMEG_2207			NO	NO
#99	MSMEG_2272-2271	-	2	MSMEG_2272	MSMEG_2271			YES	YES
#100	MSMEG_2295-2294	-	2	MSMEG_2295	MSMEG_2294			NO	NO
#101	MSMEG_2297-2298-2299	+	3	MSMEG_2297	MSMEG_2298	MSMEG_2299		NO	NO
#102	MSMEG_2303-2304	+	2	MSMEG_2303	MSMEG_2304			YES	NO
#103	MSMEG_2320-2321	+	2	MSMEG_2320	MSMEG_2321			NO	NO
#104	MSMEG_2329-2330	+	2	MSMEG_2329	MSMEG_2330			NO	NO
#105	MSMEG_2361-2360	-	2	MSMEG_2361	MSMEG_2360			YES	YES
#106	MSMEG_2364-2365	+	2	MSMEG_2364	MSMEG_2365			NO	NO
#107	MSMEG_2378-2379	+	2	MSMEG_2378	MSMEG_2379			YES	YES
#108	MSMEG_2382-2383	+	2	MSMEG_2382	MSMEG_2383			NO	YES
#109	MSMEG_2387-2388	+	2	MSMEG_2387	MSMEG_2388			YES	YES
#110	MSMEG_2399-2401	+	2	MSMEG_2399	MSMEG_2401			NO	NO
#111	MSMEG_2403-2404	+	2	MSMEG_2403	MSMEG_2404			NO	NO
#112	MSMEG_2421-2422	+	2	MSMEG_2421	MSMEG_2422			NO	NO
#113	MSMEG_2430-2431	+	2	MSMEG_2430	MSMEG_2431			NO	YES
#114	MSMEG_2435-2436-2437-2438	+	4	MSMEG_2435	MSMEG_2436	MSMEG_2437	MSMEG_2438	YES	NO
#115	MSMEG_2468-2470	+	2	MSMEG_2468	MSMEG_2470			NO	NO
#116	MSMEG_2490-2489	-	2	MSMEG_2490	MSMEG_2489			YES	YES
#117	MSMEG_2497-2498	+	2	MSMEG_2497	MSMEG_2498			NO	NO
#118	MSMEG_2623-2622	-	2	MSMEG_2623	MSMEG_2622			YES	YES
#119	MSMEG_2630-2631	+	2	MSMEG_2630	MSMEG_2631			NO	NO
#120	MSMEG_2647-2648-2649	+	3	MSMEG_2647	MSMEG_2648	MSMEG_2649		YES	YES
#121	MSMEG_2664-2665-2666	+	3	MSMEG_2664	MSMEG_2665	MSMEG_2666		NO	NO
#122	MSMEG_2670-2671	+	2	MSMEG_2670	MSMEG_2671			NO	NO
#123	MSMEG_2698-2697	-	2	MSMEG_2698	MSMEG_2697			YES	YES
#124	MSMEG_2733-2734	+	2	MSMEG_2733	MSMEG_2734			NO	NO
#125	MSMEG_2765-2766	+	2	MSMEG_2765	MSMEG_2766			YES	YES
#126	MSMEG_2771-2769	-	2	MSMEG_2771	MSMEG_2769			YES	YES
#127	MSMEG_2780-2781	+	2	MSMEG_2780	MSMEG_2781			NO	NO
#128	MSMEG_2834-2833	-	2	MSMEG_2834	MSMEG_2833			NO	NO
#129	MSMEG_2937-2938	+	2	MSMEG_2937	MSMEG_2938			NO	NO
#130	MSMEG_2943-2944	+	2	MSMEG_2943	MSMEG_2944			NO	NO
#131	MSMEG_3035-3036	+	2	MSMEG_3035	MSMEG_3036			NO	NO
#132	MSMEG_3050-3051	+	2	MSMEG_3050	MSMEG_3051			YES	YES
#133	MSMEG_3053-3054	+	2	MSMEG_3053	MSMEG_3054			NO	NO
#134	MSMEG_3062-3063	+	2	MSMEG_3062	MSMEG_3063			NO	NO
#135	MSMEG_3066-3067	+	2	MSMEG_3066	MSMEG_3067			NO	YES
#136	MSMEG_3070-3069	-	2	MSMEG_3070	MSMEG_3069			YES	YES
#137	MSMEG_3076-3075	-	2	MSMEG_3076	MSMEG_3075			NO	NO
#138	MSMEG_3102-3101	-	2	MSMEG_3102	MSMEG_3101			NO	NO
#139	MSMEG_3119-3118	-	2	MSMEG_3119	MSMEG_3118			NO	NO
#140	MSMEG_3122-3123	+	2	MSMEG_3122	MSMEG_3123			NO	NO
#141	MSMEG_3147-3148	+	2	MSMEG_3147	MSMEG_3148			YES	NO
#142	MSMEG_3174-3175	+	2	MSMEG_3174	MSMEG_3175			NO	NO
#143	MSMEG_3186-3185	-	2	MSMEG_3186	MSMEG_3185			YES	NO
#144	MSMEG_3199-3200-3201	+	3	MSMEG_3199	MSMEG_3200	MSMEG_3201		YES	YES
#145	MSMEG_3223-3224	+	2	MSMEG_3223	MSMEG_3224			YES	NO
#146	MSMEG_3233-3232	-	2	MSMEG_3233	MSMEG_3232			NO	NO
#147	MSMEG_3257-3258	+	2	MSMEG_3257	MSMEG_3258			NO	NO
#148	MSMEG_3265-3266	+	2	MSMEG_3265	MSMEG_3266			NO	NO
#149	MSMEG_3363-3364	+	2	MSMEG_3363	MSMEG_3364			NO	YES
#150	MSMEG_3421-3420	-	2	MSMEG_3421	MSMEG_3420			YES	YES
#151	MSMEG_3495-3496	+	2	MSMEG_3495	MSMEG_3496			YES	YES
#152	MSMEG_3520-3521	+	2	MSMEG_3520	MSMEG_3521			YES	NO
#153	MSMEG_3540-3542	+	2	MSMEG_3540	MSMEG_3542			YES	YES
#154	MSMEG_3566-3568	+	2	MSMEG_3566	MSMEG_3568			YES	NO
#155	MSMEG_3575-3576	+	2	MSMEG_3575	MSMEG_3576			NO	NO
#156	MSMEG_3592-3593	+	2	MSMEG_3592	MSMEG_3593			NO	NO
#157	MSMEG_3595-3596	+	2	MSMEG_3595	MSMEG_3596			NO	NO
#158	MSMEG_3605-3604-3603	-	3	MSMEG_3605	MSMEG_3604	MSMEG_3603		NO	NO
#159	MSMEG_3627-3626-3625	-	3	MSMEG_3627	MSMEG_3626	MSMEG_3625		NO	NO
#160	MSMEG_3670-3672	+	2	MSMEG_3670	MSMEG_3672			NO	YES
#161	MSMEG_3675-3676	+	2	MSMEG_3675	MSMEG_3676			NO	NO
#162	MSMEG_3689-3688	-	2	MSMEG_3689	MSMEG_3688			YES	YES
#163	MSMEG_3708-3710	+	2	MSMEG_3708	MSMEG_3710			NO	NO
#164	MSMEG_3743-3742	-	2	MSMEG_3743	MSMEG_3742			NO	NO
#165	MSMEG_3752-3751	-	2	MSMEG_3752	MSMEG_3751			NO	NO
#166	MSMEG_3778-3777	-	2	MSMEG_3778	MSMEG_3777			YES	YES
#167	MSMEG_3784-3782	-	2	MSMEG_3784	MSMEG_3782			NO	NO
#168	MSMEG_3791-3790	-	2	MSMEG_3791	MSMEG_3790			YES	NO
#169	MSMEG_3799-3798	-	2	MSMEG_3799	MSMEG_3798			YES	YES
#170	MSMEG_3839-3837	-	2	MSMEG_3839	MSMEG_3837			NO	YES
#171	MSMEG_3872-3873	+	2	MSMEG_3872	MSMEG_3873			NO	NO
#172	MSMEG_3874-3876	+	2	MSMEG_3874	MSMEG_3876			YES	NO
#173	MSMEG_3889-3888	-	2	MSMEG_3889	MSMEG_3888			NO	NO
#174	MSMEG_3904-3905	+	2	MSMEG_3904	MSMEG_3905			NO	NO
#175	MSMEG_3916-3915	-	2	MSMEG_3916	MSMEG_3915			YES	NO
#176	MSMEG_3919-3920	+	2	MSMEG_3919	MSMEG_3920			NO	NO
#177	MSMEG_4108-4107	-	2	MSMEG_4108	MSMEG_4107			YES	NO
#178	MSMEG_4116-4115-4114	-	3	MSMEG_4116	MSMEG_4115	MSMEG_4114		NO	NO
#179	MSMEG_4120-4119-4118-4117	-	4	MSMEG_4120	MSMEG_4119	MSMEG_4118	MSMEG_4117	NO	NO
#180	MSMEG_4128-4127	-	2	MSMEG_4128	MSMEG_4127			YES	YES
#181	MSMEG_4175-4176	+	2	MSMEG_4175	MSMEG_4176			YES	NO
#182	MSMEG_4188-4187	-	2	MSMEG_4188	MSMEG_4187			NO	NO
#183	MSMEG_4192-4191	-	2	MSMEG_4192	MSMEG_4191			NO	YES
#184	MSMEG_4194-4193	-	2	MSMEG_4194	MSMEG_4193			NO	NO
#185	MSMEG_4197-4198	+	2	MSMEG_4197	MSMEG_4198			NO	NO
#186	MSMEG_4251-4250	-	2	MSMEG_4251	MSMEG_4250			NO	NO
#187	MSMEG_4274-4275	+	2	MSMEG_4274	MSMEG_4275			NO	NO
#188	MSMEG_4307-4306-4305	-	3	MSMEG_4307	MSMEG_4306	MSMEG_4305		NO	YES
#189	MSMEG_4326-4327	+	2	MSMEG_4326	MSMEG_4327			NO	NO
#190	MSMEG_4353-4352	-	2	MSMEG_4353	MSMEG_4352			YES	YES
#191	MSMEG_4401-4400	-	2	MSMEG_4401	MSMEG_4400			YES	YES
#192	MSMEG_4447-4448	+	2	MSMEG_4447	MSMEG_4448			YES	YES
#193	MSMEG_4450-4451	+	2	MSMEG_4450	MSMEG_4451			YES	YES
#194	MSMEG_4486-4487	+	2	MSMEG_4486	MSMEG_4487			YES	YES
#195	MSMEG_4497-4496	-	2	MSMEG_4497	MSMEG_4496			NO	NO
#196	MSMEG_4527-4528-4529	+	3	MSMEG_4527	MSMEG_4528	MSMEG_4529		YES	YES
#197	MSMEG_4559-4557	-	2	MSMEG_4559	MSMEG_4557			NO	NO
#198	MSMEG_4561-4560	-	2	MSMEG_4561	MSMEG_4560			NO	NO
#199	MSMEG_4580-4579-4578-4577	-	4	MSMEG_4580	MSMEG_4579	MSMEG_4578	MSMEG_4577	NO	NO
#200	MSMEG_4598-4597	-	2	MSMEG_4598	MSMEG_4597			YES	YES
#201	MSMEG_4657-4656	-	2	MSMEG_4657	MSMEG_4656			NO	NO
#202	MSMEG_4673-4672	-	2	MSMEG_4673	MSMEG_4672			NO	YES
#203	MSMEG_4684-4683	-	2	MSMEG_4684	MSMEG_4683			NO	NO
#204	MSMEG_4687-4685	-	2	MSMEG_4687	MSMEG_4685			NO	NO
#205	MSMEG_4693-4692	-	2	MSMEG_4693	MSMEG_4692			YES	YES
#206	MSMEG_4698-4697	-	2	MSMEG_4698	MSMEG_4697			NO	NO
#207	MSMEG_4714-4713	-	2	MSMEG_4714	MSMEG_4713			NO	NO
#208	MSMEG_4748-4747	-	2	MSMEG_4748	MSMEG_4747			YES	YES
#209	MSMEG_4825-4826-4827-4828	+	4	MSMEG_4825	MSMEG_4826	MSMEG_4827	MSMEG_4828	YES	NO
#210	MSMEG_4891-4890	-	2	MSMEG_4891	MSMEG_4890			NO	YES
#211	MSMEG_4901-4899	-	2	MSMEG_4901	MSMEG_4899			NO	NO
#212	MSMEG_4906-4905	-	2	MSMEG_4906	MSMEG_4905			NO	NO
#213	MSMEG_4910-4909-4908	-	3	MSMEG_4910	MSMEG_4909	MSMEG_4908		NO	NO
#214	MSMEG_4938-4937	-	2	MSMEG_4938	MSMEG_4937			NO	NO
#215	MSMEG_4967-4966	-	2	MSMEG_4967	MSMEG_4966			NO	NO
#216	MSMEG_4976-4975	-	2	MSMEG_4976	MSMEG_4975			NO	NO
#217	MSMEG_4979-4978	-	2	MSMEG_4979	MSMEG_4978			NO	NO
#218	MSMEG_4995-4996	+	2	MSMEG_4995	MSMEG_4996			NO	NO
#219	MSMEG_5007-5005	-	2	MSMEG_5007	MSMEG_5005			YES	YES
#220	MSMEG_5016-5015	-	2	MSMEG_5016	MSMEG_5015			NO	NO
#221	MSMEG_5059-5058	-	2	MSMEG_5059	MSMEG_5058			NO	NO
#222	MSMEG_5083-5082	-	2	MSMEG_5083	MSMEG_5082			NO	NO
#223	MSMEG_5122-5121	-	2	MSMEG_5122	MSMEG_5121			YES	YES
#224	MSMEG_5199-5198	-	2	MSMEG_5199	MSMEG_5198			NO	NO
#225	MSMEG_5261-5260-5259	-	3	MSMEG_5261	MSMEG_5260	MSMEG_5259		NO	NO
#226	MSMEG_5276-5277	+	2	MSMEG_5276	MSMEG_5277			NO	NO
#227	MSMEG_5332-5331	-	2	MSMEG_5332	MSMEG_5331			NO	NO
#228	MSMEG_5362-5363	+	2	MSMEG_5362	MSMEG_5363			YES	YES
#229	MSMEG_5368-5369	+	2	MSMEG_5368	MSMEG_5369			NO	NO
#230	MSMEG_5370-5371	+	2	MSMEG_5370	MSMEG_5371			NO	NO
#231	MSMEG_5388-5390	+	2	MSMEG_5388	MSMEG_5390			YES	YES
#232	MSMEG_5414-5413	-	2	MSMEG_5414	MSMEG_5413			NO	NO
#233	MSMEG_5525-5524	-	2	MSMEG_5525	MSMEG_5524			YES	YES
#234	MSMEG_5595-5594-5593	-	3	MSMEG_5595	MSMEG_5594	MSMEG_5593		YES	YES
#235	MSMEG_5608-5609	+	2	MSMEG_5608	MSMEG_5609			NO	NO
#236	MSMEG_5645-5644	-	2	MSMEG_5645	MSMEG_5644			YES	YES
#237	MSMEG_5660-5659	-	2	MSMEG_5660	MSMEG_5659			NO	NO
#238	MSMEG_5662-5663	+	2	MSMEG_5662	MSMEG_5663			YES	YES
#239	MSMEG_5670-5668	-	2	MSMEG_5670	MSMEG_5668			YES	YES
#240	MSMEG_5675-5674	-	2	MSMEG_5675	MSMEG_5674			YES	YES
#241	MSMEG_5697-5698	+	2	MSMEG_5697	MSMEG_5698			NO	NO
#242	MSMEG_5702-5701	-	2	MSMEG_5702	MSMEG_5701			NO	NO
#243	MSMEG_5749-5748	-	2	MSMEG_5749	MSMEG_5748			NO	NO
#244	MSMEG_5773-5774	+	2	MSMEG_5773	MSMEG_5774			NO	NO
#245	MSMEG_5781-5780-5779	-	3	MSMEG_5781	MSMEG_5780	MSMEG_5779		NO	NO
#246	MSMEG_5784-5783	-	2	MSMEG_5784	MSMEG_5783			NO	NO
#247	MSMEG_5788-5789-5790	+	3	MSMEG_5788	MSMEG_5789	MSMEG_5790		NO	NO
#248	MSMEG_5791-5792	+	2	MSMEG_5791	MSMEG_5792			NO	NO
#249	MSMEG_5824-5823	-	2	MSMEG_5824	MSMEG_5823			NO	NO
#250	MSMEG_5829-5830	+	2	MSMEG_5829	MSMEG_5830			YES	YES
#251	MSMEG_5866-5867	+	2	MSMEG_5866	MSMEG_5867			NO	NO
#252	MSMEG_5877-5875	-	2	MSMEG_5877	MSMEG_5875			YES	YES
#253	MSMEG_5890-5892	+	2	MSMEG_5890	MSMEG_5892			NO	YES
#254	MSMEG_5901-5900	-	2	MSMEG_5901	MSMEG_5900			NO	NO
#255	MSMEG_5925-5927	+	2	MSMEG_5925	MSMEG_5927			YES	YES
#256	MSMEG_5997-5998	+	2	MSMEG_5997	MSMEG_5998			NO	YES
#257	MSMEG_6009-6008	-	2	MSMEG_6009	MSMEG_6008			YES	YES
#258	MSMEG_6012-6011	-	2	MSMEG_6012	MSMEG_6011			YES	YES
#259	MSMEG_6027-6026	-	2	MSMEG_6027	MSMEG_6026			NO	NO
#260	MSMEG_6038-6037-6036-6035	-	4	MSMEG_6038	MSMEG_6037	MSMEG_6036	MSMEG_6035	YES	YES
#261	MSMEG_6064-6063-6062	-	3	MSMEG_6064	MSMEG_6063	MSMEG_6062		YES	YES
#262	MSMEG_6076-6075	-	2	MSMEG_6076	MSMEG_6075			NO	NO
#263	MSMEG_6086-6087	+	2	MSMEG_6086	MSMEG_6087			YES	YES
#264	MSMEG_6090-6089-6088	-	3	MSMEG_6090	MSMEG_6089	MSMEG_6088		YES	YES
#265	MSMEG_6104-6103-6102	-	3	MSMEG_6104	MSMEG_6103	MSMEG_6102		NO	NO
#266	MSMEG_6127-6129	+	2	MSMEG_6127	MSMEG_6129			YES	YES
#267	MSMEG_6131-6130	-	2	MSMEG_6131	MSMEG_6130			NO	NO
#268	MSMEG_6150-6151	+	2	MSMEG_6150	MSMEG_6151			YES	YES
#269	MSMEG_6182-6184	+	2	MSMEG_6182	MSMEG_6184			YES	YES
#270	MSMEG_6202-6203	+	2	MSMEG_6202	MSMEG_6203			YES	YES
#271	MSMEG_6209-6210	+	2	MSMEG_6209	MSMEG_6210			YES	YES
#272	MSMEG_6250-6249-6248	-	3	MSMEG_6250	MSMEG_6249	MSMEG_6248		NO	NO
#273	MSMEG_6256-6255	-	2	MSMEG_6256	MSMEG_6255			NO	NO
#274	MSMEG_6280-6279	-	2	MSMEG_6280	MSMEG_6279			YES	NO
#275	MSMEG_6302-6301	-	2	MSMEG_6302	MSMEG_6301			YES	YES
#276	MSMEG_6307-6309	+	2	MSMEG_6307	MSMEG_6309			NO	YES
#277	MSMEG_6328-6327	-	2	MSMEG_6328	MSMEG_6327			YES	YES
#278	MSMEG_6383-6384	+	2	MSMEG_6383	MSMEG_6384			NO	NO
#279	MSMEG_6404-6403-6402	-	3	MSMEG_6404	MSMEG_6403	MSMEG_6402		NO	NO
#280	MSMEG_6413-6412	-	2	MSMEG_6413	MSMEG_6412			YES	YES
#281	MSMEG_6414-6415	+	2	MSMEG_6414	MSMEG_6415			YES	YES
#282	MSMEG_6434-6435	+	2	MSMEG_6434	MSMEG_6435			NO	NO
#283	MSMEG_6502-6504	+	2	MSMEG_6502	MSMEG_6504			NO	YES
#284	MSMEG_6524-6523	-	2	MSMEG_6524	MSMEG_6523			NO	NO
#285	MSMEG_6541-6539	-	2	MSMEG_6541	MSMEG_6539			NO	NO
#286	MSMEG_6555-6554	-	2	MSMEG_6555	MSMEG_6554			NO	NO
#287	MSMEG_6603-6602	-	2	MSMEG_6603	MSMEG_6602			YES	YES
#288	MSMEG_6634-6633-6632	-	3	MSMEG_6634	MSMEG_6633	MSMEG_6632		NO	NO
#289	MSMEG_6686-6687-6689	+	3	MSMEG_6686	MSMEG_6687	MSMEG_6689		NO	NO
#290	MSMEG_6800-6798	-	2	MSMEG_6800	MSMEG_6798			NO	NO
#291	MSMEG_6807-6806	-	2	MSMEG_6807	MSMEG_6806			YES	YES
#292	MSMEG_6862-6863	+	2	MSMEG_6862	MSMEG_6863			YES	YES
#293	MSMEG_6896-6895-6894	-	3	MSMEG_6896	MSMEG_6895	MSMEG_6894		NO	NO
#294	MSMEG_6927-6928	+	2	MSMEG_6927	MSMEG_6928			NO	NO
Mao, F., Dam, P., Chou, J., Olman, V., and Xu, Y. (2008). DOOR: a database for Q14 prokaryotic operons. Nucleic Acids Res. 37(Suppl. 1), D459–D463

## Sheet: S7
Supplementary Table S7. Transcription start sites having the putative sigma factor binding sites denoted in Figure 2A.
Position in M. smegmatis NC_008596 genome	Strand	Gene downstream the TSS	Distance between the TSS and the next downstream gene	Promoter motif
400	+	MSMEG_0001	99	#2
4626	-	MSMEG_6946	6749	#4
13284	+	MSMEG_0015	26	#5
28737	-	MSMEG_0014	13639	#2
42731	+	MSMEG_0021	213	#4
42739	-	MSMEG_0020	103	#5
54521	-	MSMEG_0032	253	#3
57568	-	MSMEG_0034	1275	#4
76125	-	MSMEG_0053	1917	#2
87225	+	MSMEG_0066	106	#3
90841	+	MSMEG_0069	332	#2
99683	+	MSMEG_0076	115	#4
103928	-	MSMEG_0079	246	#3
111710	-	MSMEG_0087	117	#2
117069	+	MSMEG_0092	237	#2
120220	+	MSMEG_0096	41	#2
134381	-	MSMEG_0109	228	#2
136787	-	MSMEG_0111	0	#2
150782	-	MSMEG_0127	1304	#3
151225	+	MSMEG_0131	48	#2
152508	+	MSMEG_0132	592	#3
165686	+	MSMEG_0145	258	#3
207852	-	MSMEG_0180	3679	#2
212094	+	MSMEG_0188	9	#2
230020	-	MSMEG_0203	39	#2
252268	+	MSMEG_0227	1420	#4
252975	+	MSMEG_0227	713	#2
253631	+	MSMEG_0227	57	#2
273946	-	MSMEG_0241	1005	#5
286173	+	MSMEG_0254	10	#3
288403	-	MSMEG_0252	3462	#4
297738	+	MSMEG_0264	420	#3
329908	+	MSMEG_0300	884	#5
343348	+	MSMEG_0316	4712	#3
352128	-	MSMEG_0317	58	#2
352936	+	MSMEG_0324	7787	#2
362035	-	MSMEG_0323	1565	#2
362287	+	MSMEG_0327	1046	#2
362292	-	MSMEG_0323	1822	#2
411528	+	MSMEG_0373	4827	#3
413614	+	MSMEG_0373	2741	#2
424895	+	MSMEG_0380	449	#2
425246	+	MSMEG_0380	98	#2
428516	+	MSMEG_0382	136	#2
430395	-	MSMEG_0375	8590	#5
436826	-	MSMEG_0384	3731	#2
437972	-	MSMEG_0384	4877	#2
443351	-	MSMEG_0392	150	#2
447374	-	MSMEG_0398	39	#2
463166	-	MSMEG_0398	15831	#2
463470	+	MSMEG_0403	2414	#3
475312	-	MSMEG_0406	5036	#3
487937	+	MSMEG_0412	1220	#3
496059	+	MSMEG_0421	735	#2
510841	-	MSMEG_0434	0	#2
528753	-	MSMEG_0453	1149	#2
612093	-	MSMEG_0530	337	#3
613402	-	MSMEG_0531	212	#3
616506	+	MSMEG_0540	2482	#2
617650	-	MSMEG_0537	86	#3
630432	-	MSMEG_0551	1161	#5
649458	+	MSMEG_0575	104	#2
669649	+	MSMEG_0592	0	#2
675906	+	MSMEG_0599	198	#2
677821	+	MSMEG_0600	0	#2
710082	-	MSMEG_0627	684	#3
714093	+	MSMEG_0634	0	#5
720928	+	MSMEG_0644	6003	#3
726506	-	MSMEG_0642	1436	#2
740220	+	MSMEG_0661	2299	#2
743664	+	MSMEG_0662	260	#4
755107	-	MSMEG_0671	39	#2
757571	-	MSMEG_0673	1047	#4
757773	+	MSMEG_0676	1687	#2
760052	-	MSMEG_0675	780	#2
774680	-	MSMEG_0688	1818	#3
775340	-	MSMEG_0688	2478	#3
792444	-	MSMEG_0703	248	#5
797986	+	MSMEG_0710	645	#3
797996	-	MSMEG_0707	2529	#5
799305	+	MSMEG_0711	18	#5
825446	+	MSMEG_0739	369	#3
860557	+	MSMEG_0781	4042	#2
885027	+	MSMEG_0798	41	#2
886782	+	MSMEG_0801	39	#2
901190	+	MSMEG_0817	1274	#2
916698	-	MSMEG_0828	493	#3
919695	+	MSMEG_0833	50	#4
928245	+	MSMEG_0849	5523	#5
929197	-	MSMEG_0845	521	#3
930115	-	MSMEG_0845	1439	#4
930700	-	MSMEG_0846	432	#3
943444	-	MSMEG_0858	458	#3
951130	-	MSMEG_0863	4435	#3
966256	+	MSMEG_0881	1047	#3
990161	+	MSMEG_0904	751	#3
996223	-	MSMEG_0910	1056	#4
996616	+	MSMEG_0912	2	#3
1000424	-	MSMEG_0915	0	#2
1003063	+	MSMEG_0919	106	#2
1011731	-	MSMEG_0927	2736	#2
1013771	+	MSMEG_0933	0	#5
1021072	+	MSMEG_0941	389	#3
1048558	+	MSMEG_0977	1238	#3
1057757	+	MSMEG_0987	2198	#2
1061386	+	MSMEG_0990	147	#3
1072354	+	MSMEG_1002	39	#2
1074683	-	MSMEG_1003	259	#4
1086766	+	MSMEG_1017	351	#5
1089714	+	MSMEG_1020	447	#3
1098009	+	MSMEG_1030	218	#3
1109764	-	MSMEG_1039	999	#5
1119119	+	MSMEG_1051	214	#5
1125569	+	MSMEG_1058	114	#2
1130512	-	MSMEG_1063	36	#2
1131984	+	MSMEG_1065	46	#3
1133010	-	MSMEG_1067	0	#2
1141387	+	MSMEG_1076	42	#2
1201023	-	MSMEG_1138	62	#2
1216093	+	MSMEG_1153	48	#3
1228336	-	MSMEG_1165	53	#2
1261045	-	MSMEG_1192	1880	#2
1275700	+	MSMEG_1207	457	#2
1280190	-	MSMEG_1206	4617	#3
1282088	-	MSMEG_1210	1377	#2
1323164	-	MSMEG_1239	11572	#4
1346121	+	MSMEG_1257	39	#2
1430313	-	MSMEG_1330	0	#2
1437946	+	MSMEG_1343	19	#2
1440337	+	MSMEG_1355	8086	#3
1444017	+	MSMEG_1355	4406	#2
1459836	+	MSMEG_1366	12	#2
1466262	+	MSMEG_1370	4169	#3
1502109	+	MSMEG_1402	732	#3
1502400	+	MSMEG_1402	441	#2
1507000	-	MSMEG_1405	39	#2
1511649	+	MSMEG_1410	594	#5
1518390	+	MSMEG_1416	0	#2
1523567	-	MSMEG_1420	695	#2
1526427	+	MSMEG_1426	180	#2
1535848	+	MSMEG_1434	180	#2
1537655	+	MSMEG_1437	594	#3
1540627	+	MSMEG_1442	193	#3
1542395	+	MSMEG_1446	304	#3
1542418	+	MSMEG_1446	281	#3
1563127	+	MSMEG_1468	65	#3
1564041	+	MSMEG_1471	415	#3
1591268	-	MSMEG_1498	16	#3
1605865	-	MSMEG_1514	105	#3
1612623	+	MSMEG_1523	400	#3
1613401	+	MSMEG_1524	320	#3
1619548	+	MSMEG_1531	95	#2
1634731	+	MSMEG_1544	282	#3
1642841	+	MSMEG_1553	65	#2
1657473	+	MSMEG_1570	1884	#2
1671416	+	MSMEG_1583	148	#3
1685295	+	MSMEG_1600	560	#3
1688110	+	MSMEG_1603	1097	#3
1689085	+	MSMEG_1603	122	#3
1698268	-	MSMEG_1609	28	#2
1709181	+	MSMEG_1620	53	#2
1749692	-	MSMEG_1653	1273	#5
1752152	+	MSMEG_1657	460	#3
1766635	-	MSMEG_1672	75	#5
1785177	+	MSMEG_1692	0	#4
1820469	+	MSMEG_1728	707	#5
1832041	-	MSMEG_1734	4498	#3
1832435	+	MSMEG_1740	0	#2
1883587	-	MSMEG_1805	255	#3
1883601	-	MSMEG_1805	269	#3
1897100	+	MSMEG_1822	125	#2
1911736	-	MSMEG_1832	4417	#3
1925252	-	MSMEG_1848	19	#4
1950965	+	MSMEG_1875	301	#2
1958447	+	MSMEG_1882	1648	#3
1962742	-	MSMEG_1880	2817	#4
1996864	+	MSMEG_1914	150	#4
1996884	+	MSMEG_1914	130	#2
1998154	+	MSMEG_1917	26	#2
2000577	-	MSMEG_1919	180	#2
2000588	-	MSMEG_1919	191	#2
2005199	+	MSMEG_1927	0	#2
2009192	+	MSMEG_1931	579	#5
2010114	+	MSMEG_1933	267	#3
2010650	-	MSMEG_1930	1185	#3
2013865	+	MSMEG_1937	66	#4
2034521	-	MSMEG_1955	115	#3
2034953	-	MSMEG_1955	547	#3
2035922	-	MSMEG_1957	49	#2
2039993	+	MSMEG_1960	314	#3
2065567	+	MSMEG_1985	2196	#5
2067239	+	MSMEG_1985	524	#4
2082948	+	MSMEG_2002	39	#2
2120012	+	MSMEG_2043	1129	#3
2121134	-	MSMEG_2042	40	#2
2155354	+	MSMEG_2078	147	#4
2169183	+	MSMEG_2093	74	#2
2188603	+	MSMEG_2111	42	#2
2268288	-	MSMEG_2183	7509	#3
2277453	-	MSMEG_2196	456	#3
2292387	-	MSMEG_2211	17	#5
2311528	-	MSMEG_2226	6349	#5
2361517	+	MSMEG_2279	870	#2
2365573	+	MSMEG_2282	82	#2
2365616	+	MSMEG_2282	39	#2
2367945	-	MSMEG_2284	40	#4
2380028	+	MSMEG_2297	351	#5
2382877	+	MSMEG_2300	546	#3
2391271	+	MSMEG_2310	218	#3
2403026	-	MSMEG_2319	999	#5
2410038	+	MSMEG_2329	332	#3
2418831	+	MSMEG_2338	114	#2
2432006	-	MSMEG_2349	435	#3
2456229	+	MSMEG_2374	465	#3
2460336	-	MSMEG_2377	0	#2
2475061	+	MSMEG_2393	1052	#5
2490058	+	MSMEG_2409	521	#2
2490170	-	MSMEG_2407	522	#3
2490458	+	MSMEG_2409	121	#4
2498742	+	MSMEG_2417	346	#3
2502168	+	MSMEG_2421	0	#2
2514598	+	MSMEG_2431	1552	#2
2519128	+	MSMEG_2434	0	#2
2530692	-	MSMEG_2448	669	#5
2602276	+	MSMEG_2517	51	#3
2606305	+	MSMEG_2521	490	#2
2606416	+	MSMEG_2521	379	#3
2618629	+	MSMEG_2532	145	#2
2624131	+	MSMEG_2539	0	#2
2624165	+	MSMEG_2540	782	#2
2626228	+	MSMEG_2543	71	#3
2662605	+	MSMEG_2581	1116	#3
2665895	-	MSMEG_2582	811	#2
2684760	-	MSMEG_2600	1117	#2
2692742	+	MSMEG_2613	416	#2
2693810	+	MSMEG_2614	894	#3
2706122	+	MSMEG_2625	120	#3
2707615	+	MSMEG_2628	1132	#2
2709272	+	MSMEG_2629	1307	#3
2722557	+	MSMEG_2642	639	#2
2725865	+	MSMEG_2647	2131	#3
2744303	+	MSMEG_2664	1387	#4
2749500	-	MSMEG_2669	0	#5
2790994	-	MSMEG_2720	76	#5
2798146	+	MSMEG_2730	726	#3
2800916	-	MSMEG_2731	37	#4
2804776	+	MSMEG_2739	5416	#3
2804891	+	MSMEG_2739	5301	#3
2817932	-	MSMEG_2746	300	#2
2820086	-	MSMEG_2748	0	#2
2828808	+	MSMEG_2762	0	#2
2841138	+	MSMEG_2776	818	#3
2892487	-	MSMEG_2829	39	#2
2906414	-	MSMEG_2843	145	#2
2950280	+	MSMEG_2889	736	#2
2954368	-	MSMEG_2890	328	#4
2962115	+	MSMEG_2899	24	#2
3006499	+	MSMEG_2946	0	#2
3018255	+	MSMEG_2958	2049	#2
3019474	-	MSMEG_2956	183	#2
3028328	+	MSMEG_2965	205	#3
3039966	-	MSMEG_2973	175	#3
3040785	-	MSMEG_2974	37	#3
3048454	+	MSMEG_2989	6607	#3
3048941	+	MSMEG_2989	6120	#2
3056160	+	MSMEG_2991	1121	#2
3084783	+	MSMEG_3016	0	#2
3092722	+	MSMEG_3020	203	#3
3096736	+	MSMEG_3025	247	#2
3101811	+	MSMEG_3029	448	#3
3102847	+	MSMEG_3031	1144	#3
3115140	-	MSMEG_3041	162	#4
3117816	+	MSMEG_3045	97	#3
3120386	+	MSMEG_3048	2622	#3
3124580	-	MSMEG_3041	9602	#2
3124955	+	MSMEG_3050	18	#3
3128651	+	MSMEG_3056	442	#3
3129642	+	MSMEG_3057	443	#3
3152111	+	MSMEG_3079	335	#3
3155065	+	MSMEG_3082	380	#3
3156960	-	MSMEG_3077	6652	#4
3159275	+	MSMEG_3086	260	#3
3177604	-	MSMEG_3102	112	#3
3177655	-	MSMEG_3102	163	#2
3211779	+	MSMEG_3138	41	#2
3226330	+	MSMEG_3152	647	#3
3230487	+	MSMEG_3156	242	#3
3233509	+	MSMEG_3159	325	#3
3235126	+	MSMEG_3160	971	#3
3240202	+	MSMEG_3165	39	#2
3259525	+	MSMEG_3188	8687	#3
3260513	-	MSMEG_3179	3477	#3
3263631	+	MSMEG_3188	4581	#4
3274524	+	MSMEG_3196	254	#2
3310574	+	MSMEG_3235	7954	#4
3319147	+	MSMEG_3236	278	#3
3329631	+	MSMEG_3247	125	#4
3330565	+	MSMEG_3248	433	#3
3336166	-	MSMEG_3253	0	#2
3362890	-	MSMEG_3280	410	#3
3414175	+	MSMEG_3338	480	#2
3422429	-	MSMEG_3345	0	#4
3422482	+	MSMEG_3346	50	#2
3452210	+	MSMEG_3380	27	#2
3467576	-	MSMEG_3388	7941	#2
3481810	-	MSMEG_3407	16	#2
3485603	+	MSMEG_3413	0	#2
3509470	-	MSMEG_3438	413	#2
3532043	-	MSMEG_3464	0	#2
3534496	-	MSMEG_3466	273	#2
3537836	+	MSMEG_3471	37	#2
3539338	+	MSMEG_3473	1025	#3
3543120	-	MSMEG_3475	629	#2
3544485	-	MSMEG_3477	68	#5
3558537	+	MSMEG_3495	583	#3
3560840	+	MSMEG_3498	2774	#3
3581322	+	MSMEG_3519	55	#2
3594192	-	MSMEG_3531	396	#5
3641703	+	MSMEG_3580	73	#4
3653595	-	MSMEG_3586	1434	#5
3673206	-	MSMEG_3608	6	#4
3680112	-	MSMEG_3616	71	#5
3683983	+	MSMEG_3621	13	#2
3690244	-	MSMEG_3628	12	#2
3692813	+	MSMEG_3632	20	#3
3714414	-	MSMEG_3648	87	#2
3728372	-	MSMEG_3662	74	#2
3756969	+	MSMEG_3692	44	#4
3759451	-	MSMEG_3693	51	#5
3761614	+	MSMEG_3696	39	#2
3767246	-	MSMEG_3697	3562	#3
3773112	+	MSMEG_3708	0	#4
3802750	-	MSMEG_3737	47	#4
3819689	-	MSMEG_3753	847	#5
3836087	+	MSMEG_3781	14618	#3
3846849	-	MSMEG_3776	1954	#3
3855274	+	MSMEG_3786	67	#2
3872750	-	MSMEG_3801	897	#3
3873696	-	MSMEG_3802	125	#3
3874156	-	MSMEG_3803	43	#2
3888414	+	MSMEG_3820	1157	#3
3904267	-	MSMEG_3831	997	#3
3938574	-	MSMEG_3864	0	#2
3997101	+	MSMEG_3934	4216	#2
4039830	-	MSMEG_3970	1709	#2
4049715	-	MSMEG_3980	46	#2
4049727	+	MSMEG_3984	3872	#2
4099652	-	MSMEG_4025	734	#4
4104482	+	MSMEG_4034	725	#2
4115596	-	MSMEG_4037	6664	#2
4131506	-	MSMEG_4054	4522	#5
4137678	-	MSMEG_4063	1442	#2
4146418	-	MSMEG_4073	19	#4
4189951	-	MSMEG_4109	302	#2
4206121	+	MSMEG_4126	1085	#2
4210455	-	MSMEG_4128	41	#2
4212259	+	MSMEG_4132	145	#2
4213586	+	MSMEG_4134	291	#5
4223023	-	MSMEG_4142	1	#4
4307656	-	MSMEG_4226	117	#3
4313198	-	MSMEG_4230	244	#4
4314111	-	MSMEG_4230	1157	#3
4320463	-	MSMEG_4235	312	#3
4347135	-	MSMEG_4258	2986	#5
4349729	-	MSMEG_4264	28	#3
4351148	-	MSMEG_4265	554	#3
4368871	+	MSMEG_4284	149	#3
4369861	-	MSMEG_4282	2856	#2
4417199	+	MSMEG_4331	1066	#3
4449644	-	MSMEG_4360	789	#3
4455993	+	MSMEG_4378	8836	#2
4470216	+	MSMEG_4383	60	#2
4486934	-	MSMEG_4394	0	#2
4489608	+	MSMEG_4402	2859	#4
4492428	+	MSMEG_4402	39	#2
4512742	+	MSMEG_4433	4064	#2
4513317	-	MSMEG_4430	142	#2
4519503	+	MSMEG_4444	6359	#2
4526583	-	MSMEG_4441	721	#2
4533502	-	MSMEG_4452	608	#4
4544164	-	MSMEG_4461	54	#3
4549476	-	MSMEG_4465	1616	#4
4576918	-	MSMEG_4495	138	#3
4582238	-	MSMEG_4504	44	#2
4663180	+	MSMEG_4571	146	#2
4672121	-	MSMEG_4580	78	#4
4717770	-	MSMEG_4629	2058	#3
4722462	-	MSMEG_4633	0	#2
4722664	-	MSMEG_4634	27	#5
4742138	-	MSMEG_4654	30	#2
4742250	+	MSMEG_4655	0	#2
4745170	-	MSMEG_4657	53	#3
4761623	-	MSMEG_4671	628	#3
4764718	+	MSMEG_4678	27	#4
4769767	-	MSMEG_4682	92	#2
4779360	-	MSMEG_4694	223	#5
4782457	-	MSMEG_4698	115	#2
4805236	-	MSMEG_4714	155	#3
4807080	-	MSMEG_4715	827	#3
4847039	-	MSMEG_4742	1869	#3
4853231	-	MSMEG_4756	290	#2
4855728	-	MSMEG_4756	2787	#3
4857114	-	MSMEG_4756	4173	#3
4858063	-	MSMEG_4756	5122	#3
4862552	+	MSMEG_4761	1034	#2
4865670	+	MSMEG_4763	227	#2
4873040	-	MSMEG_4770	600	#3
4873615	-	MSMEG_4771	267	#2
4892515	-	MSMEG_4791	39	#2
4936675	-	MSMEG_4837	1488	#2
4954157	-	MSMEG_4857	687	#2
4992127	+	MSMEG_4898	897	#3
4996740	-	MSMEG_4902	819	#3
4997538	-	MSMEG_4904	65	#3
5016796	+	MSMEG_4924	1391	#2
5023567	-	MSMEG_4927	39	#2
5034190	-	MSMEG_4936	136	#3
5038966	+	MSMEG_4945	1493	#2
5039067	-	MSMEG_4941	231	#4
5040245	+	MSMEG_4945	214	#5
5042529	-	MSMEG_4946	39	#2
5069551	+	MSMEG_4973	1	#4
5087825	-	MSMEG_4989	414	#3
5089685	-	MSMEG_4993	356	#2
5109344	+	MSMEG_5012	23	#2
5113992	-	MSMEG_5016	213	#3
5119663	-	MSMEG_5021	879	#5
5132901	+	MSMEG_5038	0	#2
5147845	+	MSMEG_5049	136	#4
5148383	+	MSMEG_5051	3378	#3
5153848	-	MSMEG_5050	16	#2
5153867	-	MSMEG_5050	35	#2
5156239	-	MSMEG_5054	324	#3
5156249	-	MSMEG_5054	334	#3
5172529	+	MSMEG_5073	711	#5
5179328	+	MSMEG_5080	433	#2
5193436	+	MSMEG_5093	39	#2
5222764	+	MSMEG_5124	79	#2
5246925	+	MSMEG_5145	4175	#4
5250873	-	MSMEG_5144	82	#2
5267666	-	MSMEG_5162	3271	#2
5273235	+	MSMEG_5173	135	#4
5284804	+	MSMEG_5185	67	#2
5289435	-	MSMEG_5189	17	#2
5308914	+	MSMEG_5213	1939	#3
5324180	-	MSMEG_5231	95	#2
5340869	-	MSMEG_5247	793	#3
5357517	+	MSMEG_5267	0	#2
5392522	+	MSMEG_5303	50	#2
5424192	+	MSMEG_5339	34	#5
5456091	+	MSMEG_5378	339	#2
5458500	-	MSMEG_5379	39	#2
5498587	+	MSMEG_5420	393	#3
5504560	-	MSMEG_5416	7955	#3
5551407	-	MSMEG_5468	62	#4
5553486	-	MSMEG_5470	0	#5
5570576	-	MSMEG_5489	55	#4
5608770	+	MSMEG_5520	0	#4
5616139	-	MSMEG_5525	123	#2
5675072	-	MSMEG_5583	1897	#2
5678535	-	MSMEG_5585	2899	#4
5701364	-	MSMEG_5617	62	#2
5729610	+	MSMEG_5642	482	#5
5770064	+	MSMEG_5680	70	#4
5771273	-	MSMEG_5679	1289	#3
5788018	-	MSMEG_5702	0	#2
5791828	+	MSMEG_5713	4668	#3
5807130	-	MSMEG_5722	241	#2
5816501	-	MSMEG_5731	960	#2
5846912	+	MSMEG_5775	289	#2
5881807	-	MSMEG_5811	4013	#2
5934279	-	MSMEG_5868	33	#2
5961971	+	MSMEG_5906	3032	#4
5964967	+	MSMEG_5906	36	#2
5988445	+	MSMEG_5933	4659	#2
5989826	-	MSMEG_5929	44	#2
6032289	-	MSMEG_5966	1662	#2
6062418	-	MSMEG_5995	32	#2
6086197	-	MSMEG_6020	160	#3
6105624	+	MSMEG_6039	161	#4
6109754	+	MSMEG_6042	198	#2
6109832	+	MSMEG_6042	120	#2
6119571	+	MSMEG_6052	926	#4
6137933	-	MSMEG_6068	4228	#3
6141264	-	MSMEG_6076	257	#3
6142342	-	MSMEG_6077	827	#2
6152867	-	MSMEG_6090	109	#2
6153444	-	MSMEG_6090	686	#3
6153451	-	MSMEG_6090	693	#3
6199364	+	MSMEG_6137	641	#2
6202142	+	MSMEG_6138	1795	#2
6213761	+	MSMEG_6146	541	#5
6219131	-	MSMEG_6149	39	#2
6222765	-	MSMEG_6153	430	#5
6223526	+	MSMEG_6155	640	#3
6226236	-	MSMEG_6156	39	#2
6229265	-	MSMEG_6157	95	#4
6229287	-	MSMEG_6157	117	#3
6230179	-	MSMEG_6159	13	#2
6230349	-	MSMEG_6159	183	#2
6235140	-	MSMEG_6162	39	#2
6248706	+	MSMEG_6182	2705	#3
6253253	-	MSMEG_6181	1396	#3
6256056	+	MSMEG_6188	385	#2
6260432	-	MSMEG_6192	1424	#5
6276556	-	MSMEG_6211	0	#5
6297017	+	MSMEG_6234	1359	#2
6298376	+	MSMEG_6234	0	#2
6299857	-	MSMEG_6233	1560	#4
6300259	+	MSMEG_6237	483	#2
6307392	-	MSMEG_6240	946	#3
6307545	-	MSMEG_6241	44	#3
6307704	-	MSMEG_6241	203	#3
6308390	-	MSMEG_6241	889	#3
6308419	-	MSMEG_6241	918	#3
6308542	-	MSMEG_6241	1041	#3
6308560	-	MSMEG_6241	1059	#3
6316935	-	MSMEG_6250	122	#3
6340191	-	MSMEG_6270	5429	#2
6348096	+	MSMEG_6284	18	#5
6379909	-	MSMEG_6312	592	#3
6382820	+	MSMEG_6317	0	#2
6382853	+	MSMEG_6319	628	#2
6401740	-	MSMEG_6337	0	#2
6410443	-	MSMEG_6349	5	#2
6412742	+	MSMEG_6354	488	#3
6412793	+	MSMEG_6354	437	#3
6417536	-	MSMEG_6357	1874	#2
6437893	-	MSMEG_6381	1131	#2
6444135	+	MSMEG_6388	3152	#3
6462346	-	MSMEG_6392	156	#3
6463235	-	MSMEG_6392	1045	#3
6468171	-	MSMEG_6398	73	#2
6476182	-	MSMEG_6404	66	#4
6477197	+	MSMEG_6406	211	#3
6478141	-	MSMEG_6404	2025	#2
6495919	+	MSMEG_6426	128	#4
6500512	-	MSMEG_6432	42	#2
6518304	-	MSMEG_6452	259	#5
6525721	+	MSMEG_6460	956	#2
6529238	-	MSMEG_6463	39	#2
6537604	+	MSMEG_6477	2450	#5
6539543	-	MSMEG_6475	0	#2
6539975	+	MSMEG_6477	79	#2
6597298	-	MSMEG_6536	2499	#2
6599259	+	MSMEG_6547	4437	#5
6631018	+	MSMEG_6577	120	#2
6634500	+	MSMEG_6583	547	#3
6657655	-	MSMEG_6601	1	#4
6663306	+	MSMEG_6618	6212	#4
6668175	+	MSMEG_6618	1343	#2
6679388	+	MSMEG_6627	0	#2
6689376	+	MSMEG_6641	1591	#4
6691504	+	MSMEG_6642	825	#2
6749276	-	MSMEG_6698	114	#2
6749502	-	MSMEG_6698	340	#3
6777057	-	MSMEG_6726	3168	#3
6778117	-	MSMEG_6729	357	#4
6803292	+	MSMEG_6759	471	#3
6827630	-	MSMEG_6778	0	#3
6835335	-	MSMEG_6787	124	#2
6873679	-	MSMEG_6821	1053	#4
6876541	-	MSMEG_6824	1067	#5
6933397	-	MSMEG_6882	1209	#4
6952557	-	MSMEG_6901	3978	#2
6959777	-	MSMEG_6914	1432	#2
6967549	-	MSMEG_6925	613	#3
6979860	+	MSMEG_6947	6740	#3
6986205	+	MSMEG_6947	395	#4
6987437	-	MSMEG_6946	1351	#5

## Sheet: S8
Supplementary Table S8. Comparison of leaderless transcription in M. smegmatis and Mtb.
Gene	Only leaderless	Homolog in Mtb	Leader length in Mtb according to Shell et al, 2015	Leader length in Mtb according to Cortes et al, 2013
MSMEG_0024	YES	Rv0009	401	#N/A
MSMEG_0029	YES	Rv0013	0	0
MSMEG_0042	YES	#N/A	#N/A	#N/A
MSMEG_0073	YES	#N/A	#N/A	#N/A
MSMEG_0093	YES	Rv0145	#N/A	1
MSMEG_0098	YES	#N/A	#N/A	#N/A
MSMEG_0104	YES	#N/A	#N/A	#N/A
MSMEG_0111	YES	#N/A	#N/A	#N/A
MSMEG_0124	YES	#N/A	#N/A	#N/A
MSMEG_0127	YES	Rv0162c	223	225
MSMEG_0128	YES	Rv0163	0	0
MSMEG_0146	YES	#N/A	#N/A	#N/A
MSMEG_0180	YES	Rv3405c	#N/A	#N/A
MSMEG_0212	YES	#N/A	#N/A	#N/A
MSMEG_0215	YES	Rv0181c	#N/A	#N/A
MSMEG_0224	YES	Rv0187	#N/A	313
MSMEG_0231	YES	#N/A	#N/A	#N/A
MSMEG_0232	YES	#N/A	#N/A	#N/A
MSMEG_0235	YES	#N/A	#N/A	#N/A
MSMEG_0239	YES	#N/A	#N/A	#N/A
MSMEG_0248	YES	Rv0204c	0	0
MSMEG_0257	YES	Rv0214	#N/A	#N/A
MSMEG_0261	YES	Rv0216	#N/A	10
MSMEG_0287	YES	#N/A	#N/A	#N/A
MSMEG_0310	YES	Rv0224c	0	#N/A
MSMEG_0311	YES	Rv0225	1	1
MSMEG_0319	YES	Rv0228	#N/A	#N/A
MSMEG_0360	YES	#N/A	#N/A	#N/A
MSMEG_0361	YES	Rv0237	#N/A	68
MSMEG_0364	YES	#N/A	#N/A	#N/A
MSMEG_0386	YES	#N/A	#N/A	#N/A
MSMEG_0391	YES	#N/A	#N/A	#N/A
MSMEG_0407	YES	#N/A	#N/A	#N/A
MSMEG_0413	YES	#N/A	#N/A	#N/A
MSMEG_0415	YES	Rv0245	39	318
MSMEG_0434	YES	Rv0262c	0	0
MSMEG_0437	YES	#N/A	#N/A	#N/A
MSMEG_0438	YES	Rv0265c	#N/A	0
MSMEG_0441	YES	#N/A	#N/A	#N/A
MSMEG_0448	YES	#N/A	#N/A	#N/A
MSMEG_0464	YES	#N/A	#N/A	#N/A
MSMEG_0469	YES	#N/A	#N/A	#N/A
MSMEG_0471	YES	#N/A	#N/A	#N/A
MSMEG_0491	YES	#N/A	#N/A	#N/A
MSMEG_0492	YES	#N/A	#N/A	#N/A
MSMEG_0538	YES	#N/A	#N/A	#N/A
MSMEG_0544	YES	Rv2282c	#N/A	#N/A
MSMEG_0546	YES	#N/A	#N/A	#N/A
MSMEG_0548	YES	Rv1985c	#N/A	#N/A
MSMEG_0551	YES	#N/A	#N/A	#N/A
MSMEG_0561	YES	#N/A	#N/A	#N/A
MSMEG_0563	YES	#N/A	#N/A	#N/A
MSMEG_0564	YES	#N/A	#N/A	#N/A
MSMEG_0578	YES	#N/A	#N/A	#N/A
MSMEG_0580	YES	#N/A	#N/A	#N/A
MSMEG_0592	YES	#N/A	#N/A	#N/A
MSMEG_0607	YES	Rv0145	#N/A	1
MSMEG_0609	YES	#N/A	#N/A	#N/A
MSMEG_0612	YES	Rv0275c	#N/A	35
MSMEG_0614	YES	Rv0281	0	0
MSMEG_0625	YES	Rv0293c	10	10
MSMEG_0632	YES	Rv0307c	#N/A	0
MSMEG_0633	YES	#N/A	#N/A	#N/A
MSMEG_0634	YES	#N/A	#N/A	#N/A
MSMEG_0636	YES	Rv0310c	#N/A	#N/A
MSMEG_0668	YES	#N/A	#N/A	#N/A
MSMEG_0678	YES	Rv0321	0	0
MSMEG_0682	YES	Rv0332	#N/A	#N/A
MSMEG_0683	YES	Rv0333	0	0
MSMEG_0694	YES	#N/A	#N/A	#N/A
MSMEG_0702	YES	#N/A	#N/A	#N/A
MSMEG_0704	YES	Rv0344c	28	#N/A
MSMEG_0717	YES	#N/A	#N/A	#N/A
MSMEG_0721	YES	#N/A	#N/A	#N/A
MSMEG_0724	YES	Rv0795	#N/A	#N/A
MSMEG_0731	YES	#N/A	#N/A	#N/A
MSMEG_0734	YES	#N/A	#N/A	#N/A
MSMEG_0735	YES	#N/A	#N/A	#N/A
MSMEG_0736	YES	Rv0383c	1	2
MSMEG_0742	YES	Rv0377	0	0
MSMEG_0756	YES	Rv0359	0	0
MSMEG_0761	YES	#N/A	#N/A	#N/A
MSMEG_0762	YES	#N/A	#N/A	#N/A
MSMEG_0765	YES	#N/A	#N/A	#N/A
MSMEG_0789	YES	Rv0414c	#N/A	#N/A
MSMEG_0803	YES	#N/A	#N/A	#N/A
MSMEG_0810	YES	#N/A	#N/A	#N/A
MSMEG_0812	YES	#N/A	#N/A	#N/A
MSMEG_0816	YES	#N/A	#N/A	#N/A
MSMEG_0832	YES	Rv0429c	0	0
MSMEG_0838	YES	#N/A	#N/A	#N/A
MSMEG_0861	YES	Rv0437c	0	#N/A
MSMEG_0884	YES	#N/A	#N/A	#N/A
MSMEG_0886	YES	Rv1746	0	0
MSMEG_0887	YES	Rv0443	0	0
MSMEG_0889	YES	#N/A	#N/A	#N/A
MSMEG_0890	YES	#N/A	#N/A	#N/A
MSMEG_0903	YES	Rv0462	0	0
MSMEG_0906	YES	Rv0465c	0	0
MSMEG_0915	YES	#N/A	#N/A	#N/A
MSMEG_0923	YES	Rv0479c	#N/A	0
MSMEG_0928	YES	Rv0482	#N/A	#N/A
MSMEG_0929	YES	Rv0483	#N/A	#N/A
MSMEG_0930	YES	Rv0484c	#N/A	478
MSMEG_0933	YES	Rv0486	#N/A	445
MSMEG_0935	YES	Rv0489	0	0
MSMEG_0938	YES	Rv0495c	#N/A	#N/A
MSMEG_0943	YES	Rv0500	#N/A	186
MSMEG_0964	YES	#N/A	#N/A	#N/A
MSMEG_0982	YES	#N/A	#N/A	#N/A
MSMEG_0988	YES	Rv0534c	#N/A	#N/A
MSMEG_1010	YES	#N/A	#N/A	#N/A
MSMEG_1034	YES	#N/A	#N/A	#N/A
MSMEG_1038	YES	#N/A	#N/A	#N/A
MSMEG_1039	YES	Rv3044	15	15
MSMEG_1042	YES	#N/A	#N/A	#N/A
MSMEG_1046	YES	Rv3041c	#N/A	164
MSMEG_1049	YES	Rv3038c	#N/A	2
MSMEG_1061	YES	#N/A	#N/A	#N/A
MSMEG_1067	YES	Rv0546c	#N/A	0
MSMEG_1068	YES	#N/A	#N/A	#N/A
MSMEG_1073	YES	Rv0547c	0	#N/A
MSMEG_1075	YES	Rv0548c	#N/A	23
MSMEG_1098	YES	Rv0551c	0	0
MSMEG_1103	YES	Rv0553	90	90
MSMEG_1115	YES	Rv0558	#N/A	0
MSMEG_1123	YES	#N/A	#N/A	#N/A
MSMEG_1124	YES	Rv1177	#N/A	97
MSMEG_1131	YES	#N/A	#N/A	#N/A
MSMEG_1136	YES	#N/A	#N/A	#N/A
MSMEG_1140	YES	Rv0564c	#N/A	#N/A
MSMEG_1173	YES	Rv2642	#N/A	413
MSMEG_1175	YES	Rv2640c	0	0
MSMEG_1176	YES	#N/A	#N/A	#N/A
MSMEG_1210	YES	#N/A	#N/A	#N/A
MSMEG_1222	YES	#N/A	#N/A	#N/A
MSMEG_1225	YES	#N/A	#N/A	#N/A
MSMEG_1250	YES	#N/A	#N/A	#N/A
MSMEG_1265	YES	#N/A	#N/A	#N/A
MSMEG_1268	YES	#N/A	#N/A	#N/A
MSMEG_1277	YES	#N/A	#N/A	#N/A
MSMEG_1279	YES	#N/A	#N/A	#N/A
MSMEG_1293	YES	#N/A	#N/A	#N/A
MSMEG_1305	YES	#N/A	#N/A	#N/A
MSMEG_1316	YES	#N/A	#N/A	#N/A
MSMEG_1317	YES	#N/A	#N/A	#N/A
MSMEG_1331	YES	Rv0632c	#N/A	0
MSMEG_1332	YES	Rv0633c	#N/A	-3
MSMEG_1334	YES	Rv0634c	#N/A	145
MSMEG_1353	YES	Rv0647c	#N/A	#N/A
MSMEG_1363	YES	#N/A	#N/A	#N/A
MSMEG_1380	YES	#N/A	#N/A	#N/A
MSMEG_1383	YES	Rv0670	0	0
MSMEG_1385	YES	#N/A	#N/A	#N/A
MSMEG_1387	YES	Rv0672	0	0
MSMEG_1391	YES	#N/A	#N/A	#N/A
MSMEG_1414	YES	Rv2323c	#N/A	#N/A
MSMEG_1416	YES	Rv0688	#N/A	#N/A
MSMEG_1418	YES	#N/A	#N/A	#N/A
MSMEG_1419	YES	#N/A	#N/A	#N/A
MSMEG_1432	YES	#N/A	#N/A	#N/A
MSMEG_1476	YES	Rv0724	#N/A	156
MSMEG_1492	YES	Rv0737	497	#N/A
MSMEG_1512	YES	Rv3464	0	0
MSMEG_1521	YES	Rv3460c	250	250
MSMEG_1526	YES	Rv2301	0	0
MSMEG_1561	YES	#N/A	#N/A	#N/A
MSMEG_1565	YES	#N/A	#N/A	#N/A
MSMEG_1567	YES	Rv3438	477	0
MSMEG_1592	YES	#N/A	#N/A	#N/A
MSMEG_1601	YES	Rv3412	0	0
MSMEG_1610	YES	Rv3396c	0	1
MSMEG_1623	YES	Rv3391	343	0
MSMEG_1631	YES	#N/A	#N/A	#N/A
MSMEG_1635	YES	Rv3368c	0	0
MSMEG_1636	YES	Rv3366	#N/A	481
MSMEG_1642	YES	Rv1747	#N/A	-4
MSMEG_1643	YES	#N/A	#N/A	#N/A
MSMEG_1644	YES	#N/A	#N/A	#N/A
[truncated: 648 more rows]

## Sheet: S9
Supplementary Table S9. Novel hypothetical leaderless ORFs identified in this work.
[truncated: 67 more rows]

[truncated: 9 more sheets: S10, S11, S12, S13, S14, S15, S16, S17, S18]
